# Supplementary material for: Preliminary Investigation of Essentially Derived Variety of Tea Tree and Development of SNP Markers
Source: Plants (Basel). 2023 Apr 13;12(8):1643. doi: 10.3390/plants12081643 (PMC10145075; doi:10.3390/plants12081643)
Supplement: Supplementary file 1 [file plants-12-01643-s001.zip]

Archive with 1 entries (1 files):
- plants-2277247-supplementary.xlsx
