# Supplementary material for: Preliminary Investigation of Essentially Derived Variety of Tea Tree and Development of SNP Markers
Source: Plants (Basel). 2023 Apr 13;12(8):1643. doi: 10.3390/plants12081643 (PMC10145075; doi:10.3390/plants12081643)
Supplement: Supplementary file 1 [file plants-12-01643-s001.zip › plants-2277247-supplementary.xlsx]

## Sheet: Tab.S1
Table S1. 349 tea plants information and GBS resequencing data output statistics.
Sample ID	Name	Province	Accessions Grade (Registered time/year)	Total_Reads	Total_Bases	Q20%	Q30%	GC%	Sample_ID	clean	Total_Bases	Q20%	Q30%	GC%	Mapped reads	Mapped rate
AH1	Fuzao no.2	Anhui	National variety (2002)	16099374	2356002202	96.23	90.54	43.42	AH1	13498137	1991448153	98.29	94.22	43.47	13391501	0.9921
AH2	Shuchazao	Anhui	National variety (2002)	13411156	1958028776	96.24	90.54	42.65	AH2	11774372	1729355116	98.07	92.66	42.73	11699016	0.9936
AH3	Wancha91	Anhui	National variety (2010)	14007952	2052164968	96.3	90.6	42.29	AH3	11645335	1720113852	98.91	93.23	42.63	11560324	0.9927
AH4	Huangshanzhong	Anhui	National variety (1985)	24906654	3659168643	95.35	89.5	41.37	AH4	21472393	3160553254	97.76	91.89	40.89	21154601	0.9852
AH5	Anhui no.3	Anhui	National variety (1987)	14351064	2102430876	96.12	90.21	42.06	AH5	12215863	1788244521	97.53	93.66	42.26	12136459	0.9935
CQ1	Bayutezao	Chongqing	National variety (2014)	12279144	1792755024	96.46	90.9	40.65	CQ1	10564538	1559500586	98.16	94.18	41	10402900	0.9847
CQ10	Shuyong 703	Chongqing	National variety (1994)	22460502	3304401376	95.35	88.9	42.02	CQ10	19659766	2873778297	96.68	92.8	42.33	19496589	0.9917
CQ11	Yucha no.1	Chongqing	Provincial variety (2001)	26046042	3825878048	97.43	92.88	39.9	CQ11	22574009	3302168621	99.23	96.39	39.97	22368585	0.9909
CQ2	Shuyong401	Chongqing	National variety (1994)	14762224	2162665816	96.22	90.5	42.51	CQ2	12643267	1855076993	98.41	93.06	42.57	12574993	0.9946
CQ3	Shuyong no.1	Chongqing	National variety (1987)	16666892	2441699678	96.06	90.18	42.24	CQ3	14276431	2112260180	98.13	93.62	42.48	14190772	0.994
CQ4	Shuyong no.2	Chongqing	National variety (1987)	15216228	2236038468	95.93	90	43.16	CQ4	12869379	1900161303	97.11	93.84	42.79	12776719	0.9928
CQ5	Jinju	Chongqing	Local strain (Uncertain time)	14503766	2124801719	95.77	89.58	42.68	CQ5	12697895	1863614284	98.29	92.84	42.94	12614088	0.9934
CQ6	Shuyong906	Chongqing	National variety (1994)	11497940	1678699240	95.86	89.88	42.6	CQ6	9661712	1417154449	98.58	93.07	42.63	9584418	0.992
CQ7	Yucha no.2	Chongqing	Provincial variety (2001)	12810744	1870368624	95.76	89.61	42.05	CQ7	11145754	1630893884	98.65	91.86	41.57	11067733	0.993
CQ8	Shuyong no.3	Chongqing	National variety (1994)	14281570	2085109220	96.03	90.15	43.07	CQ8	12392975	1814293518	98.38	93.69	43.04	12314899	0.9937
CQ9	Nanjiang no.2	Chongqing	National variety (2002)	15934452	2326429992	96.04	90.14	43.14	CQ9	13762884	2021302905	98.88	93.36	43.45	13692693	0.9949
FJ1	1101	Fujian	Local strain (Uncertain time)	77032868	11285315162	96.21	90.57	42.18	FJ1	69613341	9899391064	96.88	91.59	41.99	69018446	0.991454
FJ10	1111	Fujian	Local strain (Uncertain time)	11477168	1675666528	96.16	90.47	42.33	FJ10	11232794	1470758636	97.15	92.11	42.45	11117163	0.989706
FJ100	Zhengliutiao	Fujian	Local strain (Uncertain time)	11329716	1659803394	95.8	89.37	42.55	FJ100	9744649	1440689186	98.15	92.53	42.38	9618943	0.9871
FJ101	Luohanqian1	Fujian	Local strain (Uncertain time)	13343740	1954857910	95.87	89.54	42.8	FJ101	11331670	1658674616	97.57	92.81	42.56	11227418	0.9908
FJ102	Luohanqian2	Fujian	Local strain (Uncertain time)	14514280	2126342020	96.32	90.81	42.44	FJ102	12135718	1773615492	97.75	93.44	42.38	12053195	0.9932
FJ103	Yingtao	Fujian	Local strain (Uncertain time)	13005112	1904828039	95.9	89.74	42.28	FJ103	11327127	1663165802	97.11	92.11	41.99	11229713	0.9914
FJ104	Dahongmei	Fujian	Local strain (Uncertain time)	11035534	1611187964	95.77	89.39	42.48	FJ104	9178055	1340016216	96.77	91.81	42.17	9073425	0.9886
FJ105	Jiulongzhu	Fujian	Local strain (Uncertain time)	18920770	2762432420	95.88	89.54	42.29	FJ105	15911221	2353793777	97.23	93.49	42.03	15810980	0.9937
FJ106	Zhengtaiyang	Fujian	Local strain (Uncertain time)	13845620	2021460520	95.87	89.51	42.12	FJ106	11733310	1720010377	98.14	93.08	42.6	11600723	0.9887
FJ107	Suxinlan	Fujian	Local strain (Uncertain time)	12571368	1835419728	96.11	89.91	42.5	FJ107	10547344	1559816960	97.77	93.58	42.23	10462965	0.992
FJ108	Zuimo	Fujian	Local strain (Uncertain time)	21673582	3183694214	97.04	92.44	42.23	FJ108	18845329	2784566537	99.98	95.26	41.93	18634261	0.9888
FJ109	Guoshanlong	Fujian	Local strain (Uncertain time)	16848020	2459810920	96.06	89.9	42.44	FJ109	14719524	2155261344	97.21	93.42	42.36	14441325	0.9811
FJ11	1112	Fujian	Local strain (Uncertain time)	109917966	16048023036	96.12	90.45	42.89	FJ11	112613588	14042460694	96.91	91.55	42.8	110735047	0.983319
FJ110	Kugua	Fujian	Local strain (Uncertain time)	14895502	2174743292	96.07	89.93	42.45	FJ110	12534121	1831553875	98.62	92.43	42.05	12403766	0.9896
FJ111	Denglongcao	Fujian	Local strain (Uncertain time)	13344008	1954897172	96.14	90.13	41.83	FJ111	11567346	1697875922	98.8	92.44	41.65	11423910	0.9876
FJ112	Shiru	Fujian	Local strain (Uncertain time)	12319242	1804768953	95.98	89.85	42.57	FJ112	10457510	1541205274	98.69	92.28	42.66	10332019	0.988
FJ113	Zimudan	Fujian	National variety (2010)	13991432	2049744788	95.89	89.63	42.72	FJ113	12077270	1776658857	98.8	93.07	42.62	11987898	0.9926
FJ114	Fuyun no.6	Fujian	National variety (1987)	14158264	2074185676	95.9	89.71	42.9	FJ114	11830427	1748647071	97.29	92.86	42.56	11752346	0.9934
FJ115	Fudingdahaocha	Fujian	National variety (1984)	15267590	2229068140	95.8	89.54	41.82	FJ115	13175373	1946906665	98.65	92.17	41.43	13067334	0.9918
FJ116	Fudingdabaicha	Fujian	National variety (1985)	17264584	2520629264	95.8	89.53	43.09	FJ116	15000612	2199354964	98.66	91.86	43.34	14922608	0.9948
FJ117	Fuyun no.7	Fujian	National variety (1987)	26388902	3852779692	96.26	90.51	41.36	FJ117	22673105	3355343845	98.91	92.6	40.99	22448641	0.9901
FJ118	Fuandabaicha	Fujian	National variety (1985)	15766552	2301916592	95.91	89.72	42.52	FJ118	13190609	1931152494	97.96	92.78	42.24	13066617	0.9906
FJ119	Chunlan	Fujian	National variety (2010)	18624778	2719217588	95.93	89.74	42.81	FJ119	15700060	2322409586	98.31	92.94	42.64	15605859	0.994
FJ12	1114	Fujian	Local strain (Uncertain time)	27332098	3990486308	96.14	90.33	41.38	FJ12	23092660	3386879907	99.11	93.38	41.65	22822475	0.9883
FJ120	Huangdan	Fujian	National variety (1985)	16273898	2375989108	96.17	90.11	42.3	FJ120	13574361	1983676563	98.89	92.49	41.81	13488842	0.9937
FJ121	Jiulongpao	Fujian	Provincial variety (2000)	16521084	2433441273	96.94	92.2	40.91	FJ121	13726812	2025109347	98.58	95.63	41.05	13549736	0.9871
FJ122	Ruixiang	Fujian	National variety (2010)	18981938	2788394433	94.55	87.92	41.14	FJ122	16442452	2409450529	96.34	90.71	40.81	15998505	0.973
FJ123	Meizhan	Fujian	National variety (1985)	17509326	2556361596	96.09	90.02	41.83	FJ123	15101377	2204941749	98.31	92.77	41.83	14945832	0.9897
FJ124	Mingke no.1	Fujian	National variety (2002)	15153930	2220050745	96.07	89.92	41.85	FJ124	13163700	1945349384	98	93.51	41.69	13076819	0.9934
FJ125	Huangguanyin	Fujian	National variety (2002)	15762360	2309185740	95.93	89.67	42.4	FJ125	13612281	2005993609	98.43	92.69	42.24	13512911	0.9927
FJ126	Jinmudan	Fujian	National variety (2010)	18283120	2678477080	96.22	90.57	41.87	FJ126	15775545	2309124056	99.04	92.92	41.97	15684046	0.9942
FJ127	0325-A	Fujian	Local strain (Uncertain time)	12182294	1784706071	95.84	89.47	42.32	FJ127	10156909	1496272782	98.15	91.88	42.04	10072606	0.9917
FJ128	0314-C	Fujian	Local strain (Uncertain time)	14176298	2076827657	95.88	89.58	42.28	FJ128	12262193	1805407682	98.51	91.81	41.99	12194750	0.9945
FJ129	Lianyunqiqi	Fujian	Local strain (Uncertain time)	10976526	1602572796	95.74	89.43	42.49	FJ129	9229268	1348297014	96.75	92.34	42.14	9080676	0.9839
FJ13	1113	Fujian	Local strain (Uncertain time)	85571048	12493373008	96.2	90.56	42.55	FJ13	83822331	10949942312	97.01	92.25	42.41	83125204	0.991683
FJ130	0214-1	Fujian	Local strain (Uncertain time)	12697456	1853828576	95.69	89.31	42.91	FJ130	10829761	1591817019	96.96	92.34	43.26	10766948	0.9942
FJ131	Huangmeigui	Fujian	National variety (2010)	15154626	2212575396	95.88	89.57	42.19	FJ131	13003664	1919333529	97.01	92.92	42.57	12877528	0.9903
FJ132	0331-H	Fujian	Local strain (Uncertain time)	25111520	3666281920	96.5	90.92	41.03	FJ132	21060339	3098034355	99.31	93.64	40.8	20807614	0.988
FJ133	0205-C	Fujian	Local strain (Uncertain time)	21798836	3213205256	96.11	90.41	41.84	FJ133	18137205	2678384366	97.51	94.08	42.14	17948578	0.9896
FJ134	0206-A	Fujian	Local strain (Uncertain time)	16211554	2366886884	95.87	89.57	42.92	FJ134	13854736	2041498244	98.42	92.59	42.68	13768836	0.9938
FJ135	0312-B	Fujian	Local strain (Uncertain time)	19884588	2913092142	96.08	90.36	42.76	FJ135	17301239	2559470837	97.15	92.96	42.91	17200891	0.9942
FJ136	0331-I	Fujian	Local strain (Uncertain time)	11436162	1669679652	96.01	90.3	42.23	FJ136	9627134	1407650579	98.29	93.57	41.75	9553967	0.9924
FJ137	0326-A	Fujian	Local strain (Uncertain time)	14652426	2139254196	96.01	90.24	41.72	FJ137	12882982	1904677204	97.31	93.64	41.92	12803107	0.9938
FJ138	0212-12	Fujian	Local strain (Uncertain time)	12013590	1753984140	96.07	89.87	42.11	FJ138	10355845	1516654384	97.64	93.28	42.38	10261606	0.9909
FJ139	0326-B	Fujian	Local strain (Uncertain time)	11695064	1718185612	96.66	91.63	40.91	FJ139	9731808	1433999562	97.73	93.95	41.05	9514788	0.9777
FJ14	1115	Fujian	Local strain (Uncertain time)	15035008	2202628672	96.09	90.02	42.25	FJ14	12704360	1871287636	98.84	93.51	42.61	12568423	0.9893
FJ140	Qiqu	Fujian	Local strain (Uncertain time)	17473790	2551173340	96	89.84	43.05	FJ140	15047758	2197629221	98.22	92.35	43.38	14983052	0.9957
FJ141	0331-G	Fujian	Local strain (Uncertain time)	13882464	2026839744	96.02	89.86	42.23	FJ141	12003291	1771870992	98.33	93.19	42.44	11891660	0.9907
FJ142	0331-F	Fujian	Local strain (Uncertain time)	14529922	2128633573	95.99	89.72	42.03	FJ142	12239536	1797639594	97.45	93.14	41.91	12146515	0.9924
FJ143	Yujinliuxiang 2	Fujian	Local strain (Uncertain time)	17508808	2565040372	95.87	89.5	42.87	FJ143	14768179	2163861222	98.34	92.37	43.08	14684000	0.9943
FJ144	Zimeigui	Fujian	Provincial variety (2005)	10868092	1592175478	95.79	89.29	42.26	FJ144	9121004	1338492436	98.25	92.87	42.36	9073574	0.9948
FJ145	Chungui	Fujian	Local strain (Uncertain time)	15283090	2238972685	95.86	89.48	43.11	FJ145	13242369	1937237048	98.1	92.82	43.57	13172184	0.9947
FJ146	Jinfenghuang	Fujian	Local strain (Uncertain time)	14858926	2169403196	96.09	90.42	43	FJ146	12770010	1886145866	97.68	92.93	42.67	12681896	0.9931
FJ147	Foshou	Fujian	Provincial variety (1985)	54742178	8088088986	94.87	88.54	42.84	FJ147	46391703	6854684098	97.44	92.48	42.46	45436033	0.9794
FJ148	Qiuxiang	Fujian	Local strain (Uncertain time)	15145764	2211281544	96.15	90.48	42.71	FJ148	12681931	1865559216	97.82	93.34	42.68	12543697	0.9891
FJ149	Baimaohou	Fujian	Local strain (Uncertain time)	12306082	1796687972	95.7	89.24	42.66	FJ149	10468038	1536379417	98.21	91.49	42.9	10417791	0.9952
FJ15	1116	Fujian	Local strain (Uncertain time)	17641470	2584475355	95.89	89.68	43.05	FJ15	15349341	2242925798	98.59	92.69	43.37	15229616	0.9922
FJ150	Wuyiruzhi	Fujian	Local strain (Uncertain time)	13271142	1937586732	95.77	89.32	42.55	FJ150	11486166	1683219360	97.52	93.14	42.19	11412654	0.9936
FJ151	Yanru	Fujian	Local strain (Uncertain time)	12226050	1785003300	95.87	89.52	42.78	FJ151	10732621	1577563655	98.06	93.1	42.79	10649979	0.9923
FJ152	Yelaixiang	Fujian	Local strain (Uncertain time)	17368164	2535751944	96.36	90.81	41.71	FJ152	14722008	2152124096	98.66	94.59	41.86	14649870	0.9951
FJ153	Jinmeigui	Fujian	Local strain (Uncertain time)	14517268	2119521128	95.85	89.42	42.38	FJ153	12500095	1849306455	98.61	93.16	42.6	12413844	0.9931
FJ154	0317-A	Fujian	Local strain (Uncertain time)	39788744	5841878310	97.14	92.52	42.14	FJ154	34997921	5113731326	99.3	94.68	42	34808932	0.9946
FJ155	510	Fujian	Local strain (Uncertain time)	25924426	3808453412	97.12	92.56	41.4	FJ155	21621205	3167977698	99.02	96.22	41.62	21433100	0.9913
FJ156	Huangjinpao	Fujian	Local strain (Uncertain time)	60763396	8959604960	96.28	90.71	44.26	FJ156	51953661	7603493162	99	93.82	43.87	51610766	0.9934
FJ157	Ping101	Fujian	Local strain (Uncertain time)	16122710	2353915660	95.93	89.64	42.25	FJ157	13961048	2059615171	98.42	93.13	42.28	13866112	0.9932
FJ158	0306C	Fujian	Local strain (Uncertain time)	11588474	1691917204	95.93	89.66	43.09	FJ158	9669473	1414309428	98.55	93.3	42.8	9595018	0.9923
FJ159	0318E	Fujian	Local strain (Uncertain time)	13579168	1990979857	95.6	89.13	42.25	FJ159	11326826	1653808470	98.24	92.39	42.39	11206761	0.9894
FJ16	0203	Fujian	Local strain (Uncertain time)	15299922	2233788612	96.36	90.67	42.54	FJ16	13014356	1922084656	97.48	92.84	42.47	12923255	0.993
FJ160	0318F	Fujian	Local strain (Uncertain time)	14422850	2112947525	95.36	88.56	42.56	FJ160	12275230	1809075668	98.29	90.78	42.21	12120562	0.9874
FJ161	0205D	Fujian	Local strain (Uncertain time)	26772762	3930783314	94.97	88.14	42.8	FJ161	22948175	3355004329	97.73	90.26	42.45	22711808	0.9897
FJ162	3056	Fujian	Local strain (Uncertain time)	14406284	2110520606	95.29	88.43	42.43	FJ162	12654901	1853621920	97.31	91.68	41.98	12559989	0.9925
FJ163	0331E	Fujian	Local strain (Uncertain time)	27202376	3990271470	96.03	90.05	41.64	FJ163	23877013	3499898380	98.79	93.64	41.85	23456777	0.9824
FJ164	0209-10	Fujian	Local strain (Uncertain time)	12046452	1758781992	95.22	88.32	42.44	FJ164	10403365	1536012557	97.93	91.36	42.09	10318057	0.9918
FJ165	Zhenghedabaicha	Fujian	National variety (1985)	15022198	2193240908	95.31	88.47	42.9	FJ165	12721348	1873463227	97.94	90.7	42.92	12608128	0.9911
FJ166	Fuyun no.595	Fujian	Provincial variety (1988)	13218416	1929888736	95.33	88.46	42.49	FJ166	11311405	1672414734	96.98	92.06	42.02	11214126	0.9914
FJ167	Wuyify11-35	Fujian	Local strain (Uncertain time)	13032244	1902707624	95.51	88.77	42.86	FJ167	10928452	1601785153	96.53	91.96	42.57	10822446	0.9903
FJ168	WuyiFY20	Fujian	Local strain (Uncertain time)	9760024	1432724634	95.96	90.07	42.84	FJ168	8435090	1236758021	97.49	93.86	42.78	8017553	0.9505
FJ169	Fuyun no.10	Fujian	National variety (1987)	17825406	2602509276	95.3	88.49	42.98	FJ169	15442811	2260998367	96.65	91.52	42.67	15371774	0.9954
FJ17	0204	Fujian	Local strain (Uncertain time)	16316012	2390295758	95.85	89.57	42.34	FJ17	14316427	2101829455	97.11	93.14	42.24	14177557	0.9903
FJ170	Chiyeqilan	Fujian	Local strain (Uncertain time)	13861200	2023735200	95.4	88.62	43.12	FJ170	11544092	1700079765	96.91	91.51	43.48	11474827	0.994
FJ171	Fuyun no.591	Fujian	Local strain (Uncertain time)	28750702	4197602492	96.15	90.18	42.45	FJ171	24719334	3656094571	97.43	93.17	42.85	24496859	0.991
FJ172	Yingchun	Fujian	Local strain (Uncertain time)	14240926	2086295659	95.58	89.05	42.04	FJ172	12214957	1799331233	97.82	91.5	42.08	12141667	0.994
FJ173	Qingxinqilan	Fujian	Local strain (Uncertain time)	17640356	2584312154	95.44	88.77	42.51	FJ173	15210069	2232239569	98.37	91.11	42.08	15134018	0.995
FJ174	Dahong	Fujian	Local strain (Uncertain time)	17294630	2525015980	96.21	90.63	42.52	FJ174	14519458	2126639553	98.19	94.47	42.8	14433793	0.9941
FJ175	Zaoguanyin	Fujian	Local strain (Uncertain time)	11550948	1692213882	95.35	88.54	42.42	FJ175	9863306	1444732787	97.43	90.66	42.16	9809057	0.9945
FJ176	Qigaixian	Fujian	Local strain (Uncertain time)	13564948	1992816445	95.21	88.48	42.61	FJ176	11530029	1701796643	97.83	91.05	42.68	11430870	0.9914
FJ177	Zaofengchun	Fujian	Provincial variety (1985)	17675968	2587990412	95.59	89.29	42.93	FJ177	15258134	2231712505	97.71	92.61	42.91	15126914	0.9914
FJ178	Dayewulong	Fujian	National variety (1985)	19821388	2913881204	96.71	91.59	42.47	FJ178	16618171	2448126792	98.05	94.3	42.27	16533418	0.9949
FJ179	Dangui	Fujian	National variety (2010)	12627092	1843555432	95.43	88.76	42.16	FJ179	10704587	1583187439	97.18	90.85	41.89	10645711	0.9945
FJ18	0205	Fujian	Local strain (Uncertain time)	14785666	2166100069	95.84	89.55	42.12	FJ18	12567482	1849467759	97.31	92.46	42.1	12411645	0.9876
FJ180	Aijiaowulong	Fujian	Local strain (Uncertain time)	14639054	2137301884	95.41	88.69	42.26	FJ180	12322766	1799857246	97.64	92.62	42.65	12181054	0.9885
FJ181	Baxiancha	Fujian	National variety (1994)	12386482	1808426372	95.67	89.12	41.93	FJ181	10873699	1599590780	97.82	92.88	41.99	10732340	0.987
FJ182	Zhuangyuanhong	Fujian	Local strain (Uncertain time)	22056248	3240240456	95.94	90.11	42.84	FJ182	18973971	2777215558	97.59	92.7	43.15	18751975	0.9883
FJ183	Xiaohongpao	Fujian	Local strain (Uncertain time)	15074132	2200823272	95.54	88.96	42.06	FJ183	13123970	1930210776	97.85	91.11	41.66	12986168	0.9895
FJ184	Benshan	Fujian	National variety (1985)	12297384	1795418064	95.61	89.09	42.27	FJ184	10623661	1556417556	97.06	93.03	41.82	10566293	0.9946
FJ185	Tieguanyin	Fujian	National variety (1985)	13179662	1930820483	95.12	88.16	42.66	FJ185	11338024	1661130118	98.03	90.19	42.99	11264326	0.9935
FJ186	Maoxie	Fujian	National variety (1985)	19209948	2814257382	94.89	87.72	42.49	FJ186	16617413	2458627920	97.04	90.55	42.4	16544296	0.9956
FJ187	SR	Fujian	Local strain (Uncertain time)	15869098	2332404805	95.17	88.38	42.69	FJ187	13309880	1948169984	97.72	90.64	42.43	13154154	0.9883
FJ188	Ruiming	Fujian	Local strain (Uncertain time)	13281962	1939166452	96.23	90.67	42.09	FJ188	11466610	1690174267	99.17	93.32	42.11	11374877	0.992
FJ189	0318A	Fujian	Local strain (Uncertain time)	14241794	2086422821	96.39	90.79	42.8	FJ189	12395137	1819582872	98.62	94	42.32	12326963	0.9945
FJ19	0206	Fujian	Local strain (Uncertain time)	11893778	1736491588	95.76	89.49	42.49	FJ19	10342204	1513113666	96.99	92.62	42.95	10203618	0.9866
FJ190	0318D	Fujian	Local strain (Uncertain time)	15645580	2292077470	96.21	90.4	41.96	FJ190	13680584	2001429539	98.12	92.42	41.77	13545146	0.9901
FJ191	Huangrougui	Fujian	Local strain (Uncertain time)	15642612	2291642658	96.62	90.45	42.65	FJ191	14346142	2074249732	97.86	92.86	42.71	13998965	0.9758
FJ192	Qidan	Fujian	Local strain (Uncertain time)	13419664	1965980776	96.83	91.12	42.5	FJ192	12339962	1784087725	98.03	93.46	42.54	11927807	0.9666
FJ193	Jiulongdabaicha	Fujian	Provincial variety (1998)	11658458	1707964097	96.63	90.5	43.24	FJ193	10689266	1544570653	97.89	92.93	43.28	10464791	0.979
FJ194	306	Fujian	Local strain (Uncertain time)	6745878	988271127	96.41	89.7	43.08	FJ194	6213766	898032709	97.62	92.02	43.11	5959622	0.9591
FJ195	Baisuixiang	Fujian	Local strain (Uncertain time)	8872008	1277569152	96.98	91.6	38.41	FJ195	8618282	1233853404	97.65	92.55	38.4	8178749	0.949
FJ196	Beidou2	Fujian	Local strain , Same as FJ33 (Uncertain time)	8009574	1153378656	96.98	91.52	39.54	FJ196	7794432	1116368006	97.6	92.4	39.54	7386783	0.9477
FJ197	Bantianyao2	Fujian	Local strain, Same as FJ50 (Uncertain time)	9268750	1334700000	96.98	91.53	38.96	FJ197	9018978	1291730766	97.61	92.43	38.95	8800718	0.9758
FJ198	1105	Fujian	Local strain (Uncertain time)	7078720	1019335680	96.92	91.39	38.83	FJ198	6883458	985799076	97.55	92.29	38.83	6573702	0.955
FJ199	Jinyaoshi2	Fujian	Local strain, Same as FJ32 (Uncertain time)	9118928	1313125632	96.91	91.48	39.53	FJ199	8844072	1265856659	97.63	92.49	39.5	8296623	0.9381
FJ2	1102	Fujian	Local strain (Uncertain time)	89581444	13123681546	96.06	90.29	41.9	FJ2	91845474	11310606992	97.2	91.3	41.7	90650225	0.986986
FJ20	0207	Fujian	Local strain (Uncertain time)	11393284	1663419464	95.78	89.51	43.54	FJ20	9617275	1413067553	97.28	91.92	43.56	9520140	0.9899
FJ200	Jinjimu	Fujian	Local strain (Uncertain time)	6659670	958992480	96.85	91.2	39.05	FJ200	6472514	926832520	97.49	92.12	39.04	6207140	0.959
FJ201	Jiulongqi	Fujian	Local strain (Uncertain time)	8567694	1233747936	96.95	91.53	39.27	FJ201	8314928	1190323436	97.64	92.5	39.26	7707938	0.927
FJ202	Zhengtaiyang2	Fujian	Local strain, Same as FJ106 (Uncertain time)	8132480	1171077120	96.61	90.63	39.24	FJ202	7898914	1130678998	97.26	91.54	39.23	7659576	0.9697
FJ203	Ziluolan2	Fujian	Local strain, Same as FJ70 (Uncertain time)	9448080	1360523520	96.98	91.53	39.94	FJ203	9191712	1316538301	97.6	92.42	39.94	8516121	0.9265
FJ204	Honghaitang	Fujian	Local strain (Uncertain time)	9384040	1351301760	97.08	91.69	38.41	FJ204	9149526	1310740421	97.66	92.52	38.41	8945491	0.9777
FJ205	Qizhong-JPC	Fujian	Local strain (Uncertain time)	6915454	1020029465	97.2	94.07	42.11	FJ205	6585828	962571200	97.95	95.43	42.05	6028666	0.9154
FJ21	0208	Fujian	Local strain (Uncertain time)	15037952	2195540992	95.9	89.68	42.52	FJ21	12678065	1872520893	98.48	92.26	42.3	12539874	0.9891
FJ22	0209-1	Fujian	Local strain (Uncertain time)	14621196	2134694616	95.88	89.63	42.31	FJ22	12638490	1851618724	97.93	92.8	42.05	12517160	0.9904
FJ23	3tB	Fujian	Local strain (Uncertain time)	13875284	2025791464	96.09	90	42.9	FJ23	11631360	1716744018	97.35	92.11	42.69	11535982	0.9918
FJ24	Ziluolan64	Fujian	Local strain (Uncertain time)	11053724	1631426632	95.92	90.05	42.18	FJ24	9620856	1409416580	98.2	92.18	41.74	9495784	0.987
FJ25	DM001	Fujian	Local strain (Uncertain time)	13963756	2038708376	96.03	89.95	42.62	FJ25	11816845	1732179324	98.74	92.51	42.88	11621867	0.9835
FJ26	DM002	Fujian	Local strain (Uncertain time)	13142002	1918732292	96.03	89.92	42.07	FJ26	11553401	1690260441	98.83	92.45	41.79	11392808	0.9861
FJ27	DM003	Fujian	Local strain (Uncertain time)	14852620	2168482520	96.54	91.01	42.77	FJ27	12780243	1884300107	98.49	94.71	42.77	12708673	0.9944
FJ28	Guilindan	Fujian	Local strain (Uncertain time)	13011034	1906116481	96.19	90.16	42.01	FJ28	11073309	1626192797	97.66	93.47	42.14	10950395	0.9889
FJ29	HM-BSX	Fujian	Local strain (Uncertain time)	14433770	2114547305	96.31	90.48	41.57	FJ29	12576894	1858076190	97.42	94.17	41.47	12483824	0.9926
FJ3	1103	Fujian	Local strain (Uncertain time)	55851578	8182256177	95.94	90.1	42.26	FJ3	57768801	7081494920	96.71	91.12	42.36	56672591	0.981024
FJ30	Huoshikeng	Fujian	Local strain (Uncertain time)	14995166	2196791819	96.07	89.92	41.84	FJ30	12966223	1917927287	98.91	92.13	41.69	12818408	0.9886
FJ31	Zhengbaihao	Fujian	Local strain (Uncertain time)	13132386	1923894549	96	89.81	43.19	FJ31	11141777	1646094564	98.23	92.39	43.05	11037044	0.9906
FJ32	Jinyaoshi	Fujian	Local strain (Uncertain time)	16013296	2345947864	96	89.75	41.07	FJ32	13914585	2042116609	98.58	93.18	40.75	13691951	0.984
FJ33	Beidou	Fujian	Local strain (Uncertain time)	27827056	4076663704	96.16	90.24	43.46	FJ33	23369123	3425203223	99.07	94.1	43.54	22997553	0.9841
FJ34	Zhuyeqin	Fujian	Local strain (Uncertain time)	39992450	5868650093	94.89	88.46	42.66	FJ34	34081125	5026614724	97.13	90.54	43.15	33774394	0.991
FJ35	Mashudangcong1	Fujian	Local strain (Uncertain time)	21672482	3200156981	97	92.23	41.15	FJ35	18392417	2692595415	99.13	94.71	41	18094459	0.9838
FJ36	Bairuixiang	Fujian	Local strain (Uncertain time)	18116052	2644943592	95.87	89.59	42.36	FJ36	15868705	2335452916	98.56	93.19	42.77	15721126	0.9907
FJ37	Jingui	Fujian	Local strain (Uncertain time)	13405628	1957221688	96.07	89.94	43.17	FJ37	11716386	1716368058	97.62	92.53	43.26	11525408	0.9837
FJ38	Chenxiannv	Fujian	Local strain (Uncertain time)	16248468	2372276328	96.06	89.92	43.2	FJ38	14044652	2054406165	97.96	92.94	43.14	13869093	0.9875
FJ39	Xiannvsanhua	Fujian	Local strain (Uncertain time)	13040824	1903960304	96.25	90.28	43.35	FJ39	11449058	1688331783	99.08	94.17	43.5	11307089	0.9876
FJ4	1104	Fujian	Local strain (Uncertain time)	85397548	12510740782	95.97	90.12	42.64	FJ4	89157774	10790869424	96.59	91.37	42.7	88421457	0.991741
FJ40	0209-2	Fujian	Local strain (Uncertain time)	48404770	7160027848	96.18	90.61	43.22	FJ40	42092822	6201984836	97.46	92.7	42.9	41537196	0.9868
FJ41	Jianghuatiancha	Fujian	Local strain (Uncertain time)	12974438	1894267948	96.14	90.11	41.98	FJ41	11102581	1621522306	98.7	93.74	42.33	10958247	0.987
FJ42	Liuxiangjianbuzhichun	Fujian	Local strain (Uncertain time)	13932148	2034093608	96.14	90.11	44.71	FJ42	11576259	1691637700	97.94	93.01	44.62	11432713	0.9876
FJ43	Shuixian	Fujian	National variety (1985)	21311562	3122143833	96.52	91.06	42.04	FJ43	17731661	2589844956	98.46	94.66	42.24	17607539	0.993
FJ44	Yinyue	Fujian	Local strain (Uncertain time)	21080964	3088361226	96.33	90.71	42.17	FJ44	17646880	2581698101	98.23	94	42.31	17503940	0.9919
FJ45	Bujiantian	Fujian	Local strain (Uncertain time)	10919458	1599700597	96.24	90.53	41.81	FJ45	9350501	1365767804	97.91	93.24	42.28	9223334	0.9864
FJ46	Baijiguan	Fujian	Local strain (Uncertain time)	16523432	2420682788	96.32	90.68	41.78	FJ46	13733381	2006960663	97.9	93.14	41.64	13545233	0.9863
FJ47	Baimudan	Fujian	Local strain (Uncertain time)	10938214	1607168664	96.26	90.68	42.02	FJ47	9396074	1377217264	98.42	93.94	42.12	9050298	0.9632
FJ48	Queshe	Fujian	Local strain (Uncertain time)	43245416	6358448277	94.43	87.6	42.93	FJ48	37176728	5490985792	95.66	91.02	42.83	36975973	0.9946
FJ49	Guazijin	Fujian	Local strain (Uncertain time)	14014126	2046062396	96.25	90.58	41.47	FJ49	11713837	1724074834	98.51	92.58	41.31	11580299	0.9886
FJ5	1106	Fujian	Local strain (Uncertain time)	67353130	9833556980	95.83	89.96	41.77	FJ5	68244728	8567122552	96.53	91.04	41.65	67247378	0.985386
FJ50	Bantianyao	Fujian	Local strain (Uncertain time)	9359028	1379047364	95.86	90.06	40.99	FJ50	8096948	1189268087	97.37	93	41.35	7880759	0.9733
FJ51	Yuda	Fujian	Local strain (Uncertain time)	23886476	3487425496	96.05	90.04	42.29	FJ51	19837914	2913172303	97.85	93.17	42.11	19693097	0.9927
FJ52	Shizhongyu	Fujian	Local strain (Uncertain time)	15036782	2200049046	96.24	90.62	43.01	FJ52	12942304	1891366627	98.42	92.93	42.58	12812880	0.99
FJ53	Lingshangmei	Fujian	Local strain (Uncertain time)	14782040	2158177840	96.32	90.68	41.83	FJ53	12871662	1901132291	98.58	94	41.38	12692745	0.9861
FJ54	Laolaohong	Fujian	Local strain (Uncertain time)	20569284	3003115464	96.51	91.01	43.88	FJ54	17518937	2581203668	98.6	93.42	44.23	17375281	0.9918
FJ55	Zuishuixian	Fujian	Local strain (Uncertain time)	11498926	1688332310	96.26	90.72	43.99	FJ55	9991852	1467297520	99.06	94.66	44.09	9704086	0.9712
FJ56	Lingya	Fujian	Local strain (Uncertain time)	15447184	2255288864	96.52	91.09	42.49	FJ56	12943697	1907230025	97.85	93.75	42.96	12793550	0.9884
FJ57	Yuchan	Fujian	Local strain (Uncertain time)	27229760	3975544960	96.26	90.55	41.56	FJ57	23591104	3476394769	97.73	94.25	41.64	23322165	0.9886
FJ58	Zhuangyuanhong	Fujian	Local strain (Uncertain time)	16137024	2356005504	96.55	91.14	43.51	FJ58	13851244	2034361966	98.04	94.7	43.66	13453713	0.9713
FJ59	Zhengyulan	Fujian	Local strain (Uncertain time)	13059336	1913192724	96.42	90.86	42.2	FJ59	11135825	1637081051	99.36	94.8	42.68	10977696	0.9858
FJ6	1107	Fujian	Local strain (Uncertain time)	75651068	11045055928	95.84	89.95	42.19	FJ6	76328819	9714468691	96.44	91.37	42.32	75492427	0.989042
FJ60	Jiulonglan	Fujian	Local strain (Uncertain time)	16967434	2485729081	96.32	90.65	42.21	FJ60	14795269	2178608503	99.09	93.03	42.27	14662111	0.991
FJ61	Xiaoyeliu	Fujian	Local strain (Uncertain time)	11678524	1710903766	96.27	90.52	42.44	FJ61	10238729	1506185602	97.86	93.02	42.07	10147604	0.9911
FJ62	Yuqilin	Fujian	Local strain (Uncertain time)	14230172	2084720198	96.27	90.56	41.89	FJ62	12441023	1841162969	97.67	94.48	41.99	12312880	0.9897
FJ63	Shiguanyin	Fujian	Local strain (Uncertain time)	14859994	2179403328	95.66	89.53	41.89	FJ63	12730350	1860794364	98.33	92.61	41.96	12586497	0.9887
FJ64	Yuegui	Fujian	Local strain (Uncertain time)	15755666	2300327236	96.21	90.48	42.47	FJ64	13590501	1992740823	99.06	94.02	42.87	13458673	0.9903
FJ65	Guangqi	Fujian	Local strain (Uncertain time)	11784914	1720597444	96.29	90.59	42.33	FJ65	10050960	1480601538	98.14	94.52	42.18	9969547	0.9919
FJ66	Yuguanyin	Fujian	Local strain (Uncertain time)	12622430	1842874780	96.3	90.58	42.19	FJ66	10856942	1603671224	98.7	93.83	42.64	10691916	0.9848
FJ67	Xiangtianmei	Fujian	Local strain (Uncertain time)	12936844	1888779224	96.46	90.89	42.62	FJ67	11144084	1639132921	99.19	94.86	42.54	11012583	0.9882
FJ68	Zuiguifei	Fujian	Local strain (Uncertain time)	51222624	7552420494	96.22	90.69	44.48	FJ68	43412681	6402578446	98.69	94.12	44.55	42952506	0.9894
FJ69	Jindingxiang	Fujian	Local strain (Uncertain time)	20957478	3059791788	96.46	90.93	42.93	FJ69	17695084	2605901791	98.09	93.26	43.33	17590683	0.9941
FJ7	1108	Fujian	Local strain (Uncertain time)	76330224	11144212704	95.99	90.18	43.14	FJ7	65745695	9756515021	96.86	91.47	43.02	64831062	0.986088
FJ70	Ziluolan	Fujian	Local strain (Uncertain time)	16408104	2395583184	96.44	90.88	42.62	FJ70	13873077	2046458313	98.4	94.02	42.59	13760705	0.9919
FJ71	Zuiguiji	Fujian	Local strain (Uncertain time)	12580320	1843016880	96.21	90.42	42.54	FJ71	10550660	1545108989	98.64	92.47	42.39	10412446	0.9869
FJ72	Zizhutao	Fujian	Local strain (Uncertain time)	19860730	2909596945	96.01	90.07	42.73	FJ72	17244714	2530597888	97.03	92.92	42.6	17098133	0.9915
FJ73	Wangmutao	Fujian	Local strain (Uncertain time)	13176774	1930397391	95.96	89.92	42.19	FJ73	11421298	1690256877	97.89	92.32	42.62	11241983	0.9843
FJ74	Xiangshijiao	Fujian	Local strain (Uncertain time)	18457626	2704042209	95.99	90.05	42.95	FJ74	16063890	2353436883	98.68	92.94	43.04	15927346	0.9915
FJ75	Guangongmei	Fujian	Local strain (Uncertain time)	12143824	1772998304	95.9	89.91	42.53	FJ75	10176376	1489247569	97.63	93.13	43.02	10078682	0.9904
FJ76	Yanzhiliu	Fujian	Local strain (Uncertain time)	11597484	1693232664	95.93	89.95	43.44	FJ76	9970093	1456936040	97.04	93.03	43.67	9892326	0.9922
FJ77	Zuibaxian	Fujian	Local strain (Uncertain time)	16271848	2375689808	96.01	90.04	42.98	FJ77	13792389	2038416353	97.41	93.36	42.76	13658602	0.9903
FJ78	Hongjiguan	Fujian	Local strain (Uncertain time)	12894894	1882654524	95.98	89.99	42.48	FJ78	10708671	1571613947	98.75	93.66	42.75	10587663	0.9887
FJ79	Jinluohan	Fujian	Local strain (Uncertain time)	17681280	2581466880	96.19	90.37	43.82	FJ79	15061900	2210194227	98.02	92.78	43.68	14989602	0.9952
FJ8	1109	Fujian	Local strain (Uncertain time)	75226094	10983009724	96.03	90.23	42.03	FJ8	65005937	9576470110	97.09	91.63	41.87	64452634	0.991488
FJ80	Hongdujuan	Fujian	Local strain (Uncertain time)	59468184	8798398656	96.22	90.67	44.5	FJ80	50144308	7333836373	98.88	93.47	44.01	49733124	0.9918
FJ81	Honghaier	Fujian	Local strain (Uncertain time)	15076572	2201179512	96.19	90.39	42.69	FJ81	12691822	1861319995	97.27	93.52	42.86	12568711	0.9903
FJ82	Buzhichun	Fujian	Local strain (Uncertain time)	11787302	1720946092	96.19	90.41	42.8	FJ82	9884318	1461038800	98.74	94.24	42.34	9788440	0.9903
FJ83	Shanzhizi	Fujian	Local strain (Uncertain time)	14002056	2051301204	96.15	90.06	42.71	FJ83	12202449	1781840350	97.41	93.73	42.32	12103609	0.9919
FJ84	Rougui	Fujian	Provincial variety (1985)	15406812	2257097958	95.98	89.74	42.38	FJ84	13464033	1981558764	97.67	93.69	42.55	13303811	0.9881
FJ85	Tieluohan	Fujian	Local strain (Uncertain time)	12194926	1786556659	95.88	89.5	42.07	FJ85	10146322	1489190279	98.6	92.11	41.82	10039785	0.9895
FJ86	Jinmaohou	Fujian	Local strain (Uncertain time)	17985084	2634814806	95.95	89.65	42.39	FJ86	15382878	2263723815	97.05	92.67	41.99	15253661	0.9916
FJ87	Xiaohongmei	Fujian	Local strain (Uncertain time)	13372640	1952405440	95.82	89.49	42.19	FJ87	11615468	1707771749	96.96	93.18	42.55	11495828	0.9897
FJ88	Laojunmei	Fujian	Local strain (Uncertain time)	11633870	1698545020	95.84	89.51	43.59	FJ88	9963223	1466645443	98.63	93.35	43.92	9840675	0.9877
FJ89	Zhengyaiyin	Fujian	Local strain (Uncertain time)	17920890	2616449940	96.45	90.9	42.13	FJ89	14908018	2184312167	98.92	92.9	42.2	14793226	0.9923
FJ9	1110	Fujian	Local strain (Uncertain time)	76331162	11144349652	96.28	90.65	42.11	FJ9	69748945	9669754869	97.38	91.94	42.25	68675178	0.984605
FJ90	Dahongpao no.1	Fujian	Local strain (Uncertain time)	13766830	2009957180	95.93	89.65	42.41	FJ90	12074754	1764078368	98.49	93.47	42.74	11947969	0.9895
FJ91	Dahongpao no.2	Fujian	Provincial variety (2012)	17193486	2510248956	95.93	89.62	42.28	FJ91	14787124	2173201367	98.22	93.2	42.76	14630380	0.9894
FJ92	Dahongpao no.3	Fujian	Local strain (Uncertain time)	14339476	2093563496	96.19	90.09	42.34	FJ92	12282679	1799878213	97.46	92.64	42.09	12161080	0.9901
FJ93	Dahongpao no.4	Fujian	Local strain (Uncertain time)	13831780	2019439880	96.49	90.98	42.66	FJ93	11625282	1707359684	99.28	94.42	42.24	11490428	0.9884
FJ94	Jujinliuxiang	Fujian	Local strain (Uncertain time)	15370692	2269795640	97.26	92.55	39.99	FJ94	13145475	1930247792	99.97	95.86	39.73	12961438	0.986
FJ95	Shuijingui	Fujian	Local strain (Uncertain time)	15729850	2296558100	96.13	90.05	43.15	FJ95	13228839	1948304027	97.3	93.21	43.55	12941773	0.9783
FJ96	Liulanxiang	Fujian	Local strain (Uncertain time)	14234714	2078268244	96.12	90.01	42.36	FJ96	12339927	1811293649	99.1	93.74	42.39	12218995	0.9902
FJ97	Xiaoyugui	Fujian	Local strain (Uncertain time)	14488330	2122540345	96.13	90.02	42.69	FJ97	12624830	1858752350	97.29	92.39	42.74	12482169	0.9887
FJ98	JLQ2	Fujian	Local strain (Uncertain time)	18690694	2737981076	95.35	88.84	42.3	FJ98	16054537	2357142019	96.44	91.19	42.53	15869909	0.9885
FJ99	Lingxialan	Fujian	Local strain (Uncertain time)	21482064	3147122376	95.9	89.59	42.61	FJ99	18865979	2755613378	97.85	93	42.94	18758442	0.9943
GD1	Zhilanxiang	Guangdong	Provincial variety (1988)	10070114	1476133131	96.68	91.29	40.76	GD1	8626594	1274199955	97.73	94.32	40.83	8363482	0.9695
GD10	Jiangmuxiang	Guangdong	Provincial variety (1988)	16148576	2357692096	96.34	90.74	41.53	GD10	13738358	2029498935	97.72	92.75	41.2	13628451	0.992
GD11	Songzhong	Guangdong	Provincial variety (1988)	19671910	2872098860	96.2	90.46	42.48	GD11	16456984	2429773750	98.16	92.87	42.02	16358242	0.994
GD12	Xingren	Guangdong	Local strain (Uncertain time)	14325968	2098754312	96.46	90.86	42.44	GD12	12133994	1785556214	99.09	93.77	42.12	12036922	0.992
GD13	Gongxiang	Guangdong	Provincial variety (1988)	12307254	1803012711	96.37	90.68	41.93	GD13	10216458	1504877826	98.47	93.07	41.75	10148007	0.9933
GD14	Wuyedangcong	Guangdong	Provincial variety (2012)	15491612	2261775352	96.5	91.02	42	GD14	13566287	1983940076	98.02	94.89	41.66	13417057	0.989
GD15	Yashidangcong	Guangdong	Provincial variety (1988)	16751228	2445679288	96.46	90.86	41.9	GD15	13996134	2063557445	98.05	93.52	42.11	13877166	0.9915
GD2	Baxianxiang	Guangdong	Provincial variety (1988)	14397796	2102078216	96.44	90.87	42.44	GD2	12131452	1794403830	97.86	93.69	42.37	12021055	0.9909
GD3	Laoxianweng	Guangdong	Provincial variety (1988)	17661768	2587449012	96.52	91.04	42.31	GD3	15491473	2266813866	97.84	93.96	41.89	15325714	0.9893
GD4	Hongdi	Guangdong	Local strain (Uncertain time)	16044454	2350512511	96.43	90.84	42.1	GD4	13993870	2051797365	97.75	93.27	41.97	13876321	0.9916
GD5	Fenghuanggucha	Guangdong	Local strain (Uncertain time)	21872080	3204259720	96.21	90.42	42.5	GD5	18464219	2702116275	97.27	94.11	42.44	18364512	0.9946
GD6	Chengmen	Guangdong	Local strain (Uncertain time)	15261262	2241360464	96.16	90.44	42.41	GD6	13172526	1941193577	97.36	93.62	42.03	12878778	0.9777
GD7	Tanxiangchun	Guangdong	Local strain (Uncertain time)	17064362	2491396852	96.35	90.76	42.6	GD7	14467319	2121498273	97.6	94.51	42.82	14381961	0.9941
GD8	Zonglvxiang	Guangdong	Local strain (Uncertain time)	14799848	2160777808	96.36	90.8	42.76	GD8	12761762	1866508897	98.05	93.59	42.51	12676258	0.9933
GD9	Tuofuhou	Guangdong	Provincial variety (1988)	15805538	2315511317	96.54	91.04	42.21	GD9	13485583	1988659126	97.71	94.52	42.61	13384441	0.9925
GZ1	Qianmei809	Guizhou	National variety (2001)	12551644	1838815846	96.08	90.19	42.6	GZ1	10698245	1577982036	98.64	92.78	42.2	10616938	0.9924
GZ2	Meijianglv	Guizhou	Local strain (Uncertain time)	12561044	1840192946	95.99	90	42.33	GZ2	10476109	1531490744	98.05	92.11	42.71	10417442	0.9944
GZ3	Taixuan03-10	Guizhou	Local strain (Uncertain time)	16868088	2480396817	96.14	90.41	43	GZ3	14243512	2103697822	97.23	93.7	42.71	14098228	0.9898
GZ4	Zisun	Guizhou	Local strain (Uncertain time)	17625786	2582177649	95.95	89.88	42.55	GZ4	15123533	2216709070	98.47	93.7	42.44	15041865	0.9946
HB1	Echa no.11	Hubei	Provincial variety (2011)	12305670	1796627820	96.42	90.83	43.01	HB1	10354737	1530457546	98.44	93.64	42.92	10294679	0.9942
HB2	Echa no.1	Hubei	National variety (2002)	11817596	1734817464	96.92	92.14	41.36	HB2	10101407	1489645789	98.07	95.62	41.73	9992311	0.9892
HB3	Echa no.5	Hubei	National variety (2010)	12614646	1841738316	96.52	91	42.67	HB3	10474113	1543014067	99.51	94.14	43.02	10394509	0.9924
HB4	Echa no.12	Hubei	Provincial variety (2011)	12558786	1841961820	97.11	92.26	40.78	HB4	10595989	1548318649	99.07	94.65	40.67	10467777	0.9879
HN1	Zhuyeqi	Hunan	National variety (1987)	11408220	1671304230	95.87	89.69	42.59	HN1	9960907	1471519856	98.36	93.01	42.44	9880223	0.9919
HN10	Yusun	Hunan	Provincial variety (1997)	14467528	2120691860	96.31	90.57	40.49	HN10	12067081	1764669156	98.89	92.91	40.57	11823325	0.9798
HN11	Jianbohuang	Hunan	Provincial variety (1987)	25533634	3765971056	96.19	90.48	42.14	HN11	21790776	3205340244	98.79	93.15	42.51	21581584	0.9904
HN12	Xiaoxianghong21-3	Hunan	Local strain (Uncertain time)	13381692	1953727032	95.9	89.81	42.1	HN12	11761037	1723657832	98.11	93.01	42.48	11674005	0.9926
HN13	Xintiandacha	Hunan	Local strain (Uncertain time)	17986098	2657424284	95.96	90.17	42.18	HN13	15310763	2246653749	98.09	92.75	42.12	15203587	0.993
HN14	Jinyao	Hunan	Local strain (Uncertain time)	18252348	2664842808	96.2	90.47	42.81	HN14	15455413	2275653545	98.44	93.4	42.64	15347225	0.993
HN15	Xintianwandacha	Hunan	Local strain (Uncertain time)	15067318	2199828428	95.92	89.84	43.04	HN15	12657454	1871999419	97.03	92.37	42.83	12451137	0.9837
HN16	Yulan	Hunan	Local strain (Uncertain time)	13181404	1924484984	96.18	90.27	41.66	HN16	11047473	1630252718	98.22	93.83	41.86	10990026	0.9948
HN17	Gaoqiaozao4	Hunan	Local strain (Uncertain time)	12178654	1778083484	96.29	90.62	43.39	HN17	10415452	1529770478	97.37	93.74	42.93	10270677	0.9861
HN18	Nanchuandacha	Hunan	Local strain (Uncertain time)	112784658	16579104930	96.45	91.02	45.87	HN18	98171596	14502369100	97.77	94.17	46.13	90985435	0.9268
HN19	Yanwulong	Hunan	Local strain (Uncertain time)	15298900	2246882154	96.05	90.29	42.54	HN19	12847329	1900496794	98.39	92.87	42.63	12757397	0.993
HN2	Huangjincha no.1	Hunan	Provincial variety (2010)	14824508	2171790422	95.83	89.7	42.94	HN2	12926381	1911455280	98.58	92.49	42.61	12804873	0.9906
HN20	Gaoqiaozao6	Hunan	Local strain (Uncertain time)	12615306	1848142329	96.43	90.9	42.84	HN20	11022388	1612170761	97.79	93.58	42.8	10874688	0.9866
HN21	Jiaoniu1	Hunan	Local strain (Uncertain time)	18130604	2656133486	96.26	90.58	42.55	HN21	15378010	2274939410	97.35	93.46	42.37	15310346	0.9956
HN22	Gaoqiaozao1	Hunan	Provincial variety (1987)	13353910	1956347815	96.2	90.43	42.93	HN22	11220754	1638413936	97.63	93.25	43.06	11166894	0.9952
HN23	Taidaye	Hunan	Local strain (Uncertain time)	16112976	2360550984	96.18	90.43	42.68	HN23	13618140	2007814011	98.48	93.44	42.7	13518727	0.9927
HN24	Jianghuakucha	Hunan	Provincial variety (1987)	12236114	1786472644	96.15	90.42	43.45	HN24	10638737	1565977549	98.23	94.28	43	10570649	0.9936
HN25	Yuanyecha	Hunan	Local strain (Uncertain time)	14057976	2052464496	96.1	90.3	42.65	HN25	12001217	1764799002	97.6	94.15	43	11918408	0.9931
HN26	Xiangfeicui	Hunan	Provincial variety (2003)	13877804	2026159384	96.23	90.54	43.33	HN26	11787379	1725013031	97.64	93.84	43.42	11642394	0.9877
HN27	Xiangbolv no.2	Hunan	Provincial variety (2011)	16786018	2450758628	96.2	90.47	42.83	HN27	14742487	2171322206	98.18	93.21	43.19	14670248	0.9951
HN28	Huangjincha no.2	Hunan	Local strain (Uncertain time)	12825734	1872557164	96.08	90.17	43.18	HN28	10903186	1598662213	97.48	93.64	42.96	10772347	0.988
HN29	Fufeng no.20	Hunan	Provincial variety (1997)	14897576	2175046096	96.13	90.24	42.99	HN29	12872987	1888721411	98.33	92.61	42.92	12808622	0.995
HN3	Taoyuandaye	Hunan	Provincial variety (1992)	11491674	1677784404	95.94	90.01	42.75	HN3	10051633	1471087739	97.44	93.9	43.24	9967199	0.9916
HN30	Rbshubei	Hunan	Local strain (Uncertain time)	15484686	2260764156	96.37	90.69	41.2	RB1	13475606	1992328024	97.39	93.04	41.03	13405532	0.9948
HN4	53-34	Hunan	Local strain (Uncertain time)	14853134	2168557564	95.78	89.65	42.9	HN4	12558094	1855888487	97.44	93.26	43.11	12495303	0.995
HN5	Baihaozao	Hunan	National variety (1994)	14417186	2104909156	96.07	90.21	42.41	HN5	12620556	1861111206	97.48	93.63	42.84	12461536	0.9874
HN6	Baojinghuangjincha no.1	Hunan	Provincial variety (2010)	14723040	2149563840	96.05	90.15	42.93	HN6	12691074	1873700174	97.65	93.06	42.82	12524820	0.9869
HN7	Bixiangzao	Hunan	Provincial variety (1993)	15460474	2264959441	95.7	89.39	43.19	HN7	13047113	1930492133	97.72	92.42	42.95	12914032	0.9898
HN8	Yulv	Hunan	National variety (2010)	12044750	1758533500	95.8	89.68	42.75	HN8	10435635	1543337935	97.01	92.97	42.62	10335452	0.9904
HN9	Fuhao	Hunan	Provincial variety (1997)	12684996	1852009416	95.64	89.31	42.44	HN9	10611481	1565274281	96.86	91.69	42.05	10486265	0.9882
JX1	Dayelong	Jiangxi	Local strain (Uncertain time)	13321984	1953850652	95.95	90.6	42.12	JX1	11336637	1660358162	98.06	92.92	42.3	11151849	0.9837
SC1	Chuancha no.9	Sichuan	Local strain (Uncertain time)	12681978	1851568788	95.7	89.28	43.12	SC1	10728369	1571227888	98.39	92.73	43.44	10609284	0.9889
SC10	Chuannonghuangyazao	Sichuan	Provincial variety (2009)	19550348	2854350808	96.3	90.53	42.46	SC10	16585027	2422067073	98.54	94.51	42.65	16483858	0.9939
SC11	Shuke no.1	Sichuan	Local strain (Uncertain time)	18327994	2675887124	96.53	90.94	42.74	SC11	15934694	2328280837	97.94	93.08	42.39	15810403	0.9922
SC12	Tezao213	Sichuan	Provincial variety (2003)	13159844	1942612660	97.28	92.61	40.21	SC12	11137069	1643925326	98.73	95.59	40.28	11041290	0.9914
SC13	Xinpinzhong79-38-9	Sichuan	Local strain (Uncertain time)	12589198	1838022908	96.4	90.72	43.58	SC13	10626477	1553555004	97.82	93.09	43.17	10495771	0.9877
SC14	Chuanmu28	Sichuan	Provincial variety (2010)	15392164	2247255944	96.43	90.8	42.58	SC14	13329690	1951102396	99.04	94.21	42.14	13228384	0.9924
SC15	Nanjiang no.1	Sichuan	National variety (2010)	19016764	2792551764	97.27	92.62	40.58	SC15	16647823	2445952844	98.83	95.94	40.55	16499657	0.9911
SC16	Zaobaiajian no.5	Sichuan	National variety (2002)	14989096	2195902564	96.43	90.9	42.27	SC16	12752236	1876207425	97.45	93.27	42.6	12664245	0.9931
SC17	chongpi 71-1	Sichuan	Provincial variety (1995)	16432578	2407372677	96.25	90.55	42.67	SC17	14402792	2128692006	97.42	92.83	42.51	14314934	0.9939
SC18	Jianhexiangcha	Sichuan	Local strain (Uncertain time)	11133148	1631006182	96.17	90.39	43.06	SC18	9490176	1391861811	97.48	93.34	43.04	9370599	0.9874
SC19	Huaqiu no.1	Sichuan	National variety (2014)	16277000	2384580500	95.92	89.93	43.58	SC19	13826553	2030613670	98.26	92.56	43.65	13702114	0.991
SC2	Chuancha no.2	Sichuan	Provincial variety (2013)	12590926	1838275196	96.37	90.67	41.61	SC2	10580459	1561637544	98.76	94.23	41.56	10473596	0.9899
SC20	Nanjiang no.4	Sichuan	Local strain (Uncertain time)	12920310	1886365260	96.08	90.29	42.37	SC20	11287345	1664682492	98.4	93.13	41.97	11232037	0.9951
SC21	Zaibaijian no.1	Sichuan	Local strain (Uncertain time)	13049780	1905267880	95.88	89.86	42.67	SC21	11214242	1645328147	97	92.89	42.83	11151442	0.9944
SC22	Chuanmu 217	Sichuan	Local strain (Uncertain time)	90553402	13310938880	96.22	90.65	43.33	SC22	75485875	11022301203	98.37	94.47	43.54	74949925	0.9929
SC23	Shuke no.36	Sichuan	Local strain (Uncertain time)	11624830	1697225180	96.24	90.56	43.7	SC23	9945385	1453062183	98.12	94.2	43.91	9874772	0.9929
SC24	Mingshanzao311	Sichuan	Provincial variety (1997)	15450962	2255840452	96.23	90.51	42.83	SC24	13019709	1908459767	98.57	92.57	42.65	12959818	0.9954
SC25	Tianfuhong no.1	Sichuan	Provincial variety (2016)	14170636	2068912856	96.45	90.89	42.92	SC25	11893510	1745540576	99.12	94.01	42.6	11835231	0.9951
SC26	Bashanzao	Sichuan	Provincial variety (2007)	10899304	1603663868	97.23	92.46	40.93	SC26	9556944	1410314692	98.34	96.33	40.83	9492912	0.9933
SC27	Beichuan no.2	Sichuan	Local strain (Uncertain time)	17853094	2606551724	96.37	90.8	42.46	SC27	15300242	2249978919	99.26	93.73	42.74	15225270	0.9951
SC28	Shuke no.36	Sichuan	Local strain (Uncertain time)	15803214	2307269244	96.25	90.6	43.67	SC28	13673741	2010376372	98.16	93.04	44.02	13526064	0.9892
SC29	Yizao no.1	Sichuan	Local strain (Uncertain time)	15164066	2213953636	96.26	90.62	43.46	SC29	12609322	1864438255	97.99	93.3	43.21	12514752	0.9925
SC3	Tianfucha no.28	Sichuan	National variety (2014)	15009722	2198924273	96.51	90.95	42.22	SC3	13089885	1922482279	98.47	93.5	42.51	12872592	0.9834
SC30	Gulinniupicha	Sichuan	Provincial variety (1985)	14647414	2145846151	96.52	90.98	43.21	SC30	12574310	1852790374	98.74	94.76	42.97	12480002	0.9925
SC31	Ziyan	Sichuan	Provincial variety (2018)	16929480	2480168820	96.32	90.59	43.1	SC31	14225166	2104122877	98.36	94.08	43.01	14138392	0.9939
SC32	Wumengzao	Sichuan	Provincial variety (2011)	86772208	12750652897	95.06	89.04	43.76	SC32	73235536	10769170367	97.14	93.02	43.67	72708240	0.9928
SC33	Mingshanbaihao131	Sichuan	Provincial variety (1997)	10988370	1609796205	96.06	90.01	40.96	SC33	9188340	1358246135	98.58	92.5	40.54	8967819	0.976
SC34	Emei no.1	Sichuan	Local strain (Uncertain time)	12231280	1785766880	96.16	90.31	41.57	SC34	10455958	1530310907	97.3	92.98	41.46	10340942	0.989
SC35	Taizicha	Sichuan	Local strain (Uncertain time)	11808848	1724091808	96.02	89.97	40.54	SC35	9896430	1460585968	97.61	93.78	40.8	9756890	0.9859
SC36	Chuancha no.5	Sichuan	Local strain (Uncertain time)	12822024	1872015504	96.3	90.59	42.98	SC36	10712226	1581278827	97.74	94.12	43.38	10609388	0.9904
SC37	Chuancha no.4	Sichuan	Local strain (Uncertain time)	16026716	2339900536	96.29	90.56	43.55	SC37	13371167	1956730081	99.03	94.55	43.41	13236118	0.9899
SC38	Chuanhuang no.1	Sichuan	Local strain (Uncertain time)	29112688	4269829720	95.32	88.9	43.05	SC38	25423492	3718345615	96.96	91.28	43.1	25192138	0.9909
SC39	Mengshan no.23	Sichuan	Provincial variety (1989)	31263680	4593371942	97.2	92.67	42.21	SC39	26608359	3892779061	99.25	94.84	41.73	26414117	0.9927
SC4	Mengshan no.4	Sichuan	Local strain (Uncertain time)	19508904	2858054436	96.34	90.59	41.92	SC4	16465044	2425516574	98.96	93.38	41.77	16341556	0.9925
SC5	Mabianlv	Sichuan	Provincial variety (2010)	12068092	1767975478	96.27	90.44	41.98	SC5	10511435	1542219530	98.32	92.74	41.58	10405269	0.9899
SC6	Mengshan no.9	Sichuan	Provincial variety (1989)	18594284	2724062606	96.28	90.5	41.94	SC6	16170856	2384789298	98.65	92.56	42.32	16015615	0.9904
SC7	Mengshan no.11	Sichuan	Provincial variety (1989)	14553486	2124808956	96.21	90.42	42.36	SC7	12449315	1839936699	98.69	94.09	42.41	12354700	0.9924
SC8	Emeiwenchun	Sichuan	Provincial variety (2014)	12874792	1879719632	96.2	90.36	41.59	SC8	11089686	1637675340	98.93	93.1	41.53	10981007	0.9902
SC9	Chongqingpibacha	Sichuan	Provincial variety (1985)	17082946	2494110116	96.3	90.54	41.95	SC9	14266980	2105922784	98.09	92.61	42.05	14127163	0.9902
TW1	qingxinwulong	Taiwan	Local strain (Uncertain time)	12487854	1829470611	94.95	87.84	41.85	TW1	10530736	1548488263	96.74	90.75	41.66	10409632	0.9885
TW2	Cuiyu	Taiwan	Local strain (Uncertain time)	13374044	1952610424	94.77	87.56	42.65	TW2	11337285	1665021402	97.72	91.04	43.01	11261325	0.9933
TW3	Jinxuan	Taiwan	Provincial variety (2011)	13695240	2006352660	96.15	90.3	43.16	TW3	11446982	1678393953	98.13	92.62	43.59	11354261	0.9919
TW4	Qingxindamao	Taiwan	Local strain (Uncertain time)	15550378	2278130377	96.15	90.33	42.8	TW4	13124754	1921082519	99.08	94.08	42.37	13034193	0.9931
YN1	Quntipinzhong	Yunnan	Local strain (Uncertain time)	61342786	9016973360	96.32	90.75	42.32	YN1	52576154	7731534026	98.69	94.65	41.96	51771738	0.9847
YN2	Yunkang no.10	Yunnan	National variety (1987)	16559610	2425982865	96.3	90.61	42.56	YN2	14496843	2120533824	98.75	94.23	42.37	14399714	0.9933
YN3	Nannuoshandachashu-zi	Yunnan	Local strain (Uncertain time)	25020410	3685858760	96.26	90.64	43.06	YN3	21820660	3194007986	98.51	93.87	42.84	21611181	0.9904
YN4	Nannuoshandachashu	Yunnan	Local strain (Uncertain time)	13537648	1976496608	96.24	90.51	42.17	YN4	11737383	1735685728	98.4	93.05	42.23	11661090	0.9935
YN5	Yundazhong	Yunnan	National variety (1984)	16776522	2449372212	96.65	91.22	41.92	YN5	14595675	2135462261	98.82	93.32	41.77	14483288	0.9923
YN6	Yun63-2	Yunnan	Local strain (Uncertain time)	23159900	3401710536	97.44	92.95	40.83	YN6	20170340	2957227658	98.55	95.3	40.41	19950483	0.9891
YN7	Zijuan	Yunnan	Local strain (Uncertain time)	12050368	1763722718	96.48	90.96	40.24	YN7	10555084	1552219287	98.59	93.02	40.45	10386202	0.984
ZJ1	Zhongcha108	Zhejiang	National variety (2010)	12083406	1767047754	95.99	90.23	42.34	ZJ1	10221017	1493332983	97.19	93.82	42.71	10138226	0.9919
ZJ10	Zhenong113	Zhejiang	National variety (1994)	12419436	1813237656	95.15	88.15	42.64	ZJ10	10372657	1522595548	96.99	91.1	42.91	10208769	0.9842
ZJ11	Zhenong702	Zhejiang	National variety (2020)	20962846	3097520336	96.83	92.04	42.7	ZJ11	17540990	2561904309	99.68	95.91	42.62	17195432	0.9803
ZJ12	Zhongcha112	Zhejiang	Local strain (Uncertain time)	18897148	2758983608	94.98	87.91	43.28	ZJ12	15703641	2319232932	96.42	89.93	43.64	15596856	0.9932
ZJ13	Jinfeng	Zhejiang	National variety (1987)	15820322	2309767012	95.06	88	41.42	ZJ13	13558111	1998432410	97.56	90.75	40.99	13475406	0.9939
ZJ14	Cuifeng	Zhejiang	National variety (1987)	13461680	1972136120	95.81	89.41	42.59	ZJ14	11449870	1693047701	98.28	91.52	42.55	11367430	0.9928
ZJ15	Zhenong901	Zhejiang	National variety (2020)	15914714	2331505601	95.65	89.1	42.51	ZJ15	13680500	2003800011	96.91	93.09	42.25	13579264	0.9926
ZJ16	Zhenong701	Zhejiang	National variety (2020)	12773000	1872341315	95.68	89.16	42.78	ZJ16	10607670	1565989002	97.21	91.53	42.47	10548267	0.9944
ZJ17	Zhenong121	Zhejiang	Provincial variety (1988)	15486662	2268795983	95.67	89.14	42.54	ZJ17	13336975	1952291562	97.51	92.91	42.83	13271623	0.9951
ZJ18	Zhenong902	Zhejiang	National variety (2002)	12592316	1838478136	95.51	88.9	42.33	ZJ18	10770019	1573212777	96.68	92.46	42.41	10709706	0.9944
ZJ19	Zhenong12	Zhejiang	National variety (1987)	9920616	1448457900	95.59	88.98	42.3	ZJ19	8500152	1255884277	97.16	92.49	42.17	8440650	0.993
ZJ2	Wuniuzao	Zhejiang	Provincial variety (1988)	18411660	2688102360	96.13	90.03	39.14	ZJ2	15930781	2357103158	98.28	92.26	39.36	15728460	0.9873
ZJ20	Zhenong117	Zhejiang	National variety (2020)	13299648	1941748608	95.63	89.08	42.82	ZJ20	11437978	1688106473	98.36	92.14	43.25	11384219	0.9953
ZJ21	Shuigucha	Zhejiang	Provincial variety (1988)	14565026	2126493796	95.56	88.92	42.74	ZJ21	12620312	1855742643	97.42	92.79	42.7	12548376	0.9943
ZJ22	Zhongcha102	Zhejiang	National variety (2002)	13408146	1957589316	95.85	89.41	42.4	ZJ22	11538997	1695967057	98.64	92.28	42.53	11466301	0.9937
ZJ23	Jinguang	Zhejiang	Local strain (Uncertain time)	15341432	2266177992	95.93	90.03	42.4	ZJ23	13499461	1978563256	97.84	92.71	42.88	13365816	0.9901
ZJ24	Qiannianxue no.2	Zhejiang	Local strain (Uncertain time)	15837370	2312256020	95.71	89.25	43.74	ZJ24	13264970	1957618919	97.26	92.82	43.98	13148238	0.9912
ZJ3	yingshuang	Zhejiang	National variety (1987)	15544668	2269521528	94.83	87.63	42.66	ZJ3	13415948	1980910704	96.59	90.45	42.32	13316669	0.9926
ZJ4	Longjin43	Zhejiang	National variety (1987)	27352196	3993420616	96.4	90.5	38.34	ZJ4	23815577	3487878025	98.87	94.06	38.31	23174937	0.9731
ZJ5	Huangjinya	Zhejiang	Provincial variety (2008)	12688176	1852473696	96	90.1	42.46	ZJ5	10979933	1612240653	98.93	93.76	42.71	10892093	0.992
ZJ6	Biyun	Zhejiang	National variety (1987)	14638736	2144702606	96.18	90.45	41.11	ZJ6	12347520	1808594562	99.05	93.6	41.36	12079578	0.9783
ZJ7	Zhongcha302	Zhejiang	National variety (2010)	16110562	2352142052	94.79	87.52	42.23	ZJ7	13959910	2058309775	96.37	90.62	42.37	13810538	0.9893
ZJ8	Qiannianxue	Zhejiang	Provincial variety (2008)	13816790	2017251340	96.16	90.36	42.51	ZJ8	11900398	1747397629	97.39	94.02	42.89	11817095	0.993
ZJ9	Pingyangtezaocha	Zhejiang	Provincial variety (1998)	15326042	2237602132	96.15	90.3	41.93	ZJ9	12970405	1902849609	98.55	93.66	42.19	12884800	0.9934

## Sheet: Tab.S2
Table S2. Quality filtering of GBS resequencing raw data.
Type	Number of Sites	number of snp	hom snp	het snp	het snp rate
AH1	12937950	455404	64592	390812	0.858165
AH2	12937951	308158	15520	292638	0.949636
AH3	12937952	310848	91053	219795	0.707082
AH4	12937953	715241	153942	561299	0.784769
AH5	12937954	313188	106001	207187	0.661542
CQ1	12937935	313383	74041	239342	0.763736
CQ10	12937944	797207	141873	655334	0.822037
CQ11	12937945	775780	110043	665737	0.858152
CQ2	12937936	425972	101573	324399	0.76155
CQ3	12937937	369945	95478	274467	0.741913
CQ4	12937938	487717	62686	425031	0.871471
CQ5	12937939	364604	96731	267873	0.734696
CQ6	12937940	292475	66354	226121	0.773129
CQ7	12937941	348859	75131	273728	0.784638
CQ8	12937942	395231	94869	300362	0.759966
CQ9	12937943	347963	103160	244803	0.703532
FJ1	12937678	664297	253415	410882	0.618522
FJ10	12937687	228915	72824	156091	0.681873
FJ100	12937777	229492	61545	167947	0.731821
FJ101	12937778	279297	73457	205840	0.736993
FJ102	12937779	297068	83481	213587	0.718984
FJ103	12937780	277406	70728	206678	0.745038
FJ104	12937781	235269	58520	176749	0.751263
FJ105	12937782	370196	123978	246218	0.665102
FJ106	12937783	289110	80739	208371	0.720733
FJ107	12937784	270686	76072	194614	0.718966
FJ108	12937785	382908	129456	253452	0.661914
FJ109	12937786	338770	108069	230701	0.680996
FJ11	12937688	815803	317442	498361	0.610884
FJ110	12937787	296682	92674	204008	0.687632
FJ111	12937788	301713	87653	214060	0.709482
FJ112	12937789	269640	72728	196912	0.730277
FJ113	12937790	271820	81664	190156	0.699566
FJ114	12937791	320378	82437	237941	0.742688
FJ115	12937792	333942	96262	237680	0.71174
FJ116	12937793	346599	81795	264804	0.764007
FJ117	12937794	477150	146903	330247	0.692124
FJ118	12937795	361562	76823	284739	0.787525
FJ119	12937796	359451	127477	231974	0.645356
FJ12	12937689	394424	146451	247973	0.628697
FJ120	12937797	390386	94143	296243	0.758846
FJ121	12937798	377051	115329	261722	0.694129
FJ122	12937799	539373	149919	389454	0.722049
FJ123	12937800	433596	89431	344165	0.793746
FJ124	12937801	323625	103803	219822	0.679249
FJ125	12937802	340404	101525	238879	0.701751
FJ126	12937803	389653	122743	266910	0.684994
FJ127	12937804	287289	80184	207105	0.720894
FJ128	12937805	333251	92237	241014	0.723221
FJ129	12937806	319670	37229	282441	0.883539
FJ13	12937690	689541	268577	420964	0.610499
FJ130	12937807	305769	78365	227404	0.743712
FJ131	12937808	295633	103530	192103	0.649802
FJ132	12937809	370514	125522	244992	0.661222
FJ133	12937810	452793	130662	322131	0.711431
FJ134	12937811	321819	100309	221510	0.688306
FJ135	12937812	395679	119258	276421	0.698599
FJ136	12937813	273969	64683	209286	0.763904
FJ137	12937814	323397	98834	224563	0.694388
FJ138	12937815	280690	66993	213697	0.761327
FJ139	12937816	404035	107019	297016	0.735124
FJ14	12937691	311986	97350	214636	0.687967
FJ140	12937817	297514	109067	188447	0.633405
FJ141	12937818	296463	87974	208489	0.703255
FJ142	12937819	308942	91607	217335	0.703482
FJ143	12937820	328925	99364	229561	0.697913
FJ144	12937821	245977	68465	177512	0.721661
FJ145	12937822	372732	66924	305808	0.82045
FJ146	12937823	344247	90291	253956	0.737714
FJ147	12937824	871043	224835	646208	0.741878
FJ148	12937825	340551	95457	245094	0.719698
FJ149	12937826	264505	78447	186058	0.70342
FJ15	12937692	349549	109072	240477	0.687964
FJ150	12937827	293137	86472	206665	0.705012
FJ151	12937828	274351	73094	201257	0.733575
FJ152	12937829	380971	121873	259098	0.680099
FJ153	12937830	331718	101147	230571	0.695081
FJ154	12937831	540786	212033	328753	0.607917
FJ155	12937832	638939	191129	447810	0.700865
FJ156	12937833	716068	279231	436837	0.61005
FJ157	12937834	345360	104453	240907	0.697553
FJ158	12937835	254606	71913	182693	0.717552
FJ159	12937836	395280	60381	334899	0.847245
FJ16	12937693	285422	94675	190747	0.668298
FJ160	12937837	343693	78471	265222	0.771683
FJ161	12937838	760322	141733	618589	0.813588
FJ162	12937839	326801	79558	247243	0.756555
FJ163	12937840	642387	177324	465063	0.723961
FJ164	12937841	274687	66341	208346	0.758485
FJ165	12937842	378396	73941	304455	0.804594
FJ166	12937843	295564	74075	221489	0.749377
FJ167	12937844	323576	71373	252203	0.779424
FJ168	12937845	293329	61576	231753	0.790079
FJ169	12937846	464863	76580	388283	0.835263
FJ17	12937694	393583	79367	314216	0.798347
FJ170	12937847	288601	83710	204891	0.709946
FJ171	12937848	631693	104999	526694	0.833782
FJ172	12937849	350829	86573	264256	0.753233
FJ173	12937850	323022	102553	220469	0.68252
FJ174	12937851	358664	114084	244580	0.68192
FJ175	12937852	234066	71070	162996	0.696368
FJ176	12937853	487599	66262	421337	0.864106
FJ177	12937854	544917	84765	460152	0.844444
FJ178	12937855	394975	135473	259502	0.657009
FJ179	12937856	296121	80012	216109	0.7298
FJ18	12937695	377837	70015	307822	0.814695
FJ180	12937857	310695	90073	220622	0.710092
FJ181	12937858	366123	95090	271033	0.740279
FJ182	12937859	411680	132437	279243	0.678301
FJ183	12937860	385415	85490	299925	0.778187
FJ184	12937861	290498	93843	196655	0.676958
FJ185	12937862	233921	75094	158827	0.678977
FJ186	12937863	387363	92071	295292	0.762313
FJ187	12937864	455526	78727	376799	0.827173
FJ188	12937865	276389	82201	194188	0.702589
FJ189	12937866	259588	81364	178224	0.686565
FJ19	12937696	234177	65232	168945	0.721441
FJ190	12937867	293302	95298	198004	0.675086
FJ191	12938012	495396	116609	378787	0.764615
FJ192	12938013	452145	94492	357653	0.791014
FJ193	12938014	389537	71843	317694	0.815568
FJ194	12938015	210779	27217	183562	0.870874
FJ195	12938016	324116	90346	233770	0.721254
FJ196	12938017	321387	87571	233816	0.727522
FJ197	12938018	389976	110765	279211	0.71597
FJ198	12938019	271631	69816	201815	0.742975
FJ199	12938020	349905	108630	241275	0.689544
FJ2	12937679	804925	310508	494417	0.61424
FJ20	12937697	240243	62200	178043	0.741095
FJ200	12938021	268276	62375	205901	0.767497
FJ201	12938022	326856	94609	232247	0.710548
FJ202	12938023	332657	84171	248486	0.746974
FJ203	12938024	363069	111001	252068	0.69427
FJ204	12938025	359273	95584	263689	0.733952
FJ205	12938026	217741	101994	115747	0.531581
FJ21	12937698	315999	90075	225924	0.714952
FJ22	12937699	299123	89242	209881	0.701655
FJ23	12937700	283028	84265	198763	0.702273
FJ24	12937701	275108	75677	199431	0.724919
FJ25	12937702	287946	88741	199205	0.691814
FJ26	12937703	271378	80006	191372	0.705186
FJ27	12937704	256268	88494	167774	0.654682
FJ28	12937705	262570	82195	180375	0.68696
FJ29	12937706	314289	126507	187782	0.597482
FJ3	12937680	612924	230403	382521	0.624092
FJ30	12937707	304166	93868	210298	0.691392
FJ31	12937708	255544	77679	177865	0.696025
FJ32	12937709	309616	91129	218487	0.705671
FJ33	12937710	374363	138452	235911	0.630166
FJ34	12937711	756464	249776	506688	0.669811
FJ35	12937712	451441	147061	304380	0.674241
FJ36	12937713	383752	116784	266968	0.695678
FJ37	12937714	266756	79535	187221	0.701844
FJ38	12937715	342288	94381	247907	0.724264
FJ39	12937716	262237	73198	189039	0.720871
FJ4	12937681	766047	287903	478144	0.624171
FJ40	12937717	810142	275172	534970	0.660341
FJ41	12937718	349196	90030	259166	0.742179
FJ42	12937719	278490	75553	202937	0.728705
FJ43	12937720	495641	107382	388259	0.783347
FJ44	12937721	386749	122186	264563	0.684069
FJ45	12937722	250360	61239	189121	0.755396
FJ46	12937723	323813	98819	224994	0.694827
FJ47	12937724	317341	105422	211919	0.667796
FJ48	12937725	791643	271799	519844	0.656665
FJ49	12937726	241305	67727	173578	0.71933
FJ5	12937682	684636	240546	444090	0.648651
FJ50	12937727	341894	73532	268362	0.784927
FJ51	12937728	375877	139958	235919	0.627649
FJ52	12937729	444570	64425	380145	0.855085
FJ53	12937730	289090	89310	199780	0.691065
FJ54	12937731	333703	110016	223687	0.670318
FJ55	12937732	254314	66739	187575	0.737572
FJ56	12937733	321801	94762	227039	0.705526
FJ57	12937734	374059	133786	240273	0.64234
FJ58	12937735	306556	93636	212920	0.694555
FJ59	12937736	252420	68567	183853	0.728361
FJ6	12937683	750927	283949	466978	0.621869
FJ60	12937737	350116	100445	249671	0.713109
FJ61	12937738	254406	67861	186545	0.733257
FJ62	12937739	318587	86007	232580	0.730036
FJ63	12937740	518104	86313	431791	0.833406
FJ64	12937741	313694	92398	221296	0.705452
FJ65	12937742	275820	72800	203020	0.73606
FJ66	12937743	298277	82243	216034	0.724273
FJ67	12937744	273302	73839	199463	0.729826
FJ68	12937745	849121	290663	558458	0.65769
FJ69	12937746	408458	138822	269636	0.660132
FJ7	12937684	702672	270095	432577	0.615617
FJ70	12937747	325628	106169	219459	0.673956
FJ71	12937748	267372	76428	190944	0.714151
FJ72	12937749	371595	121649	249946	0.67263
FJ73	12937750	277457	78206	199251	0.718133
FJ74	12937751	339522	104649	234873	0.691775
FJ75	12937752	238700	67762	170938	0.716121
FJ76	12937753	243180	56770	186410	0.766552
FJ77	12937754	349305	104342	244963	0.701287
FJ78	12937755	276276	78341	197935	0.716439
FJ79	12937756	338867	106133	232734	0.6868
FJ8	12937685	700385	267273	433112	0.618391
FJ80	12937757	804831	267376	537455	0.667786
FJ81	12937758	290738	89011	201727	0.693845
FJ82	12937759	239565	71999	167566	0.699459
FJ83	12937760	283557	89576	193981	0.684099
FJ84	12937761	344403	101487	242916	0.705325
FJ85	12937762	268430	73985	194445	0.724379
FJ86	12937763	367046	118255	248791	0.67782
FJ87	12937764	320119	89283	230836	0.721094
FJ88	12937765	254835	66446	188389	0.739259
FJ89	12937766	332370	115637	216733	0.652084
FJ9	12937686	696733	265549	431184	0.618865
FJ90	12937767	323857	91760	232097	0.716665
FJ91	12937768	370567	114759	255808	0.690315
FJ92	12937769	321521	96441	225080	0.700048
FJ93	12937770	249081	82891	166190	0.667213
FJ94	12937771	333040	96534	236506	0.710143
FJ95	12937772	348384	110940	237444	0.681558
FJ96	12937773	317003	98292	218711	0.689934
FJ97	12937774	272708	86402	186306	0.68317
FJ98	12937775	506241	107444	398797	0.787761
FJ99	12937776	421444	137207	284237	0.674436
GD1	12937988	273008	83938	189070	0.692544
GD10	12937997	442803	161947	280856	0.634269
GD11	12937998	436142	162560	273582	0.627277
GD12	12937999	355102	131417	223685	0.629918
GD13	12938000	310928	99607	211321	0.679646
GD14	12938001	430625	144457	286168	0.664541
GD15	12938002	369915	110307	259608	0.701804
GD2	12937989	390078	136031	254047	0.651272
GD3	12937990	522290	133196	389094	0.744977
GD4	12937991	466031	164862	301169	0.646242
GD5	12937992	525882	184596	341286	0.648978
GD6	12937993	453766	153548	300218	0.661614
GD7	12937994	421275	136638	284637	0.675656
GD8	12937995	361624	106867	254757	0.70448
GD9	12937996	352903	139053	213850	0.605974
GZ1	12937955	428038	74631	353407	0.825644
GZ2	12937956	314480	90075	224405	0.713575
GZ3	12937957	605736	78850	526886	0.869828
GZ4	12937958	366778	112299	254479	0.693823
HB1	12937946	253667	63263	190404	0.750606
HB2	12937947	395767	116769	278998	0.704955
HB3	12937948	263580	76306	187274	0.710502
HB4	12937949	429251	83141	346110	0.806311
HN1	12937959	320385	64434	255951	0.798886
HN10	12937968	289055	84187	204868	0.708751
HN11	12937969	481502	169570	311932	0.647831
HN12	12937970	333435	88934	244501	0.733279
HN13	12937971	634919	94390	540529	0.851335
HN14	12937972	413495	89371	324124	0.783864
HN15	12937973	393442	98815	294627	0.748845
HN16	12937974	351336	66319	285017	0.811238
HN17	12937975	273670	77489	196181	0.716852
HN18	12937976	1570092	449499	1120593	0.713712
HN19	12937977	387451	121716	265735	0.685854
HN2	12937960	330194	103454	226740	0.686687
HN20	12937978	415730	48991	366739	0.882157
HN21	12937979	337850	129652	208198	0.616244
HN22	12937980	345172	67779	277393	0.803637
HN23	12937981	593467	69332	524135	0.883175
HN24	12937982	261063	89009	172054	0.659052
HN25	12937983	332834	96092	236742	0.711292
HN26	12937984	297140	80761	216379	0.728206
HN27	12937985	426545	117594	308951	0.72431
HN28	12937986	284776	84494	200282	0.703297
HN29	12937987	333149	98824	234325	0.703364
HN3	12937961	309062	56740	252322	0.816412
HN30	12938010	262059	110328	151731	0.578996
HN4	12937962	312850	85654	227196	0.726214
HN5	12937963	288886	95799	193087	0.668385
HN6	12937964	294645	88443	206202	0.699832
HN7	12937965	337795	90000	247795	0.733566
HN8	12937966	282174	83683	198491	0.703435
HN9	12937967	442813	56557	386256	0.872278
JX1	12938011	375653	103419	272234	0.724695
SC1	12937896	280312	78370	201942	0.720419
SC10	12937905	429389	110102	319287	0.743584
SC11	12937906	376280	101504	274776	0.730243
SC12	12937907	371316	96758	274558	0.739419
SC13	12937908	444435	62458	381977	0.859467
SC14	12937909	339301	91227	248074	0.731133
SC15	12937910	408074	133271	274803	0.673415
SC16	12937911	337677	104199	233478	0.691424
SC17	12937912	367351	113538	253813	0.690928
SC18	12937913	340302	76427	263875	0.775414
SC19	12937914	364316	85672	278644	0.764842
SC2	12937897	234025	74782	159243	0.680453
SC20	12937915	372603	97817	274786	0.737477
SC21	12937916	410907	50994	359913	0.875899
SC22	12937917	969720	359573	610147	0.629199
SC23	12937918	339436	86112	253324	0.746309
SC24	12937919	428378	74198	354180	0.826793
SC25	12937920	380523	89174	291349	0.765654
SC26	12937921	269690	78744	190946	0.70802
SC27	12937922	477266	74737	402529	0.843406
SC28	12937923	272373	98121	174252	0.639755
SC29	12937924	305483	98163	207320	0.678663
SC3	12937898	385317	100968	284349	0.737961
SC30	12937925	289281	91250	198031	0.684563
SC31	12937926	312514	106559	205955	0.659026
SC32	12937927	1045128	254756	790372	0.756244
SC33	12937928	203695	65358	138337	0.679138
SC34	12937929	226341	59726	166615	0.736124
SC35	12937930	285946	71131	214815	0.751243
SC36	12937931	266308	76552	189756	0.712543
SC37	12937932	333579	99206	234373	0.702601
SC38	12937933	749512	157405	592107	0.78999
SC39	12937934	497349	180497	316852	0.637082
SC4	12937899	401102	121228	279874	0.697763
SC5	12937900	291402	84043	207359	0.711591
SC6	12937901	406861	122279	284582	0.699458
SC7	12937902	322471	92622	229849	0.712774
SC8	12937903	328162	98076	230086	0.701135
SC9	12937904	481226	129484	351742	0.730929
TW1	12937868	274838	72845	201993	0.734953
TW2	12937869	289045	63496	225549	0.780325
TW3	12937870	263320	88870	174450	0.662502
TW4	12937871	276190	93817	182373	0.660317
YN1	12938003	977143	351941	625202	0.639827
YN2	12938004	386124	108307	277817	0.719502
YN3	12938005	579228	156696	422532	0.729474
YN4	12938006	251878	95666	156212	0.620189
YN5	12938007	533328	92990	440338	0.825642
YN6	12938008	451172	135903	315269	0.698778
YN7	12938009	455295	96349	358946	0.788381
ZJ1	12937872	276534	53237	223297	0.807485
ZJ10	12937881	323533	62736	260797	0.806091
ZJ11	12937882	408548	125989	282559	0.691618
ZJ12	12937883	342666	106389	236277	0.689526
ZJ13	12937884	308961	105101	203860	0.659824
ZJ14	12937885	251103	79216	171887	0.684528
ZJ15	12937886	282550	101400	181150	0.641125
ZJ16	12937887	369923	54927	314996	0.851518
ZJ17	12937888	392895	65720	327175	0.832729
ZJ18	12937889	229491	84247	145244	0.632896
ZJ19	12937890	268124	65458	202666	0.755867
ZJ2	12937873	315587	100569	215018	0.681327
ZJ20	12937891	252502	85647	166855	0.660807
ZJ21	12937892	272714	83816	188898	0.69266
ZJ22	12937893	267077	84539	182538	0.683466
ZJ23	12937894	352656	109043	243613	0.690795
ZJ24	12937895	313217	104843	208374	0.66527
ZJ3	12937874	278490	94299	184191	0.661392
ZJ4	12937875	231221	64205	167016	0.722322
ZJ5	12937876	232438	74206	158232	0.680749
ZJ6	12937877	285367	91402	193965	0.679704
ZJ7	12937878	315253	93855	221398	0.702287
ZJ8	12937879	241939	83733	158206	0.653909
ZJ9	12937880	279383	97157	182226	0.652244

## Sheet: Tab.S3
Table S3. Population structure analysis of 349 tea plants by using the model-based program STRUCTURE.
K=2			K=3				K=4					K=5						Grouping
Sample ID	Pop1	Pop2	Sample ID	Pop1	Pop2	Pop3	Sample ID	Pop1	Pop2	Pop3	Pop4	Sample ID	Pop1	Pop2	Pop3	Pop4	Pop5
FJ105	0.875835	0.124165	FJ105	0.961179	0.027696	0.011125	FJ105	0.999994	2e-06	2e-06	2e-06	FJ105	0.999994	2e-06	2e-06	2e-06	2e-06	pop1
FJ11	0.866619	0.133381	FJ11	0.963524	0.036473	3e-06	FJ11	0.998673	2e-06	0.001323	2e-06	FJ11	0.999994	2e-06	2e-06	2e-06	2e-06	pop1
FJ110	0.861056	0.138944	FJ110	0.941256	0.05039	0.008354	FJ110	0.973233	2e-06	0.026763	2e-06	FJ110	0.999994	2e-06	2e-06	2e-06	2e-06	pop1
FJ12	0.876968	0.123032	FJ12	0.959081	0.029327	0.011592	FJ12	0.999994	2e-06	2e-06	2e-06	FJ12	0.999994	2e-06	2e-06	2e-06	2e-06	pop1
FJ13	0.876462	0.123538	FJ13	0.957907	0.030096	0.011997	FJ13	0.999994	2e-06	2e-06	2e-06	FJ13	0.999994	2e-06	2e-06	2e-06	2e-06	pop1
FJ14	0.912008	0.087992	FJ14	0.946762	0.016341	0.036897	FJ14	0.999994	2e-06	2e-06	2e-06	FJ14	0.999994	2e-06	2e-06	2e-06	2e-06	pop1
FJ143	0.85312	0.14688	FJ143	0.917118	0.056426	0.026456	FJ143	0.999994	2e-06	2e-06	2e-06	FJ143	0.999994	2e-06	2e-06	2e-06	2e-06	pop1
FJ16	0.880144	0.119856	FJ16	0.961355	0.02592	0.012726	FJ16	0.999994	2e-06	2e-06	2e-06	FJ16	0.999994	2e-06	2e-06	2e-06	2e-06	pop1
FJ23	0.807992	0.192008	FJ23	0.896137	0.099729	0.004134	FJ23	0.956581	0.043415	2e-06	2e-06	FJ23	0.999994	2e-06	2e-06	2e-06	2e-06	pop1
FJ30	0.91121	0.08879	FJ30	0.96781	0.009387	0.022803	FJ30	0.999994	2e-06	2e-06	2e-06	FJ30	0.999994	2e-06	2e-06	2e-06	2e-06	pop1
FJ34	0.893518	0.106482	FJ34	0.965344	3e-06	0.034653	FJ34	0.999994	2e-06	2e-06	2e-06	FJ34	0.999994	2e-06	2e-06	2e-06	2e-06	pop1
FJ53	0.829035	0.170965	FJ53	0.896042	0.081217	0.022741	FJ53	0.968135	0.03186	2e-06	2e-06	FJ53	0.999994	2e-06	2e-06	2e-06	2e-06	pop1
FJ54	0.844504	0.155496	FJ54	0.915813	0.066076	0.018111	FJ54	0.989221	0.010775	2e-06	2e-06	FJ54	0.999994	2e-06	2e-06	2e-06	2e-06	pop1
FJ6	0.86446	0.13554	FJ6	0.962837	0.03277	0.004393	FJ6	0.999994	2e-06	2e-06	2e-06	FJ6	0.999994	2e-06	2e-06	2e-06	2e-06	pop1
FJ64	0.869803	0.130197	FJ64	0.962006	0.03799	3e-06	FJ64	0.999994	2e-06	2e-06	2e-06	FJ64	0.999994	2e-06	2e-06	2e-06	2e-06	pop1
FJ66	0.870602	0.129398	FJ66	0.93825	0.037049	0.024701	FJ66	0.999994	2e-06	2e-06	2e-06	FJ66	0.999994	2e-06	2e-06	2e-06	2e-06	pop1
FJ7	0.894553	0.105447	FJ7	0.988559	0.011438	3e-06	FJ7	0.999994	2e-06	2e-06	2e-06	FJ7	0.999994	2e-06	2e-06	2e-06	2e-06	pop1
FJ74	0.858047	0.141953	FJ74	0.908223	0.053368	0.038409	FJ74	0.996411	0.003585	2e-06	2e-06	FJ74	0.999994	2e-06	2e-06	2e-06	2e-06	pop1
FJ83	0.877301	0.122699	FJ83	0.95112	0.035356	0.013523	FJ83	0.999994	2e-06	2e-06	2e-06	FJ83	0.999994	2e-06	2e-06	2e-06	2e-06	pop1
FJ9	0.861713	0.138287	FJ9	0.938838	0.040965	0.020197	FJ9	0.999994	2e-06	2e-06	2e-06	FJ9	0.999994	2e-06	2e-06	2e-06	2e-06	pop1
FJ91	0.853426	0.146574	FJ91	0.994893	3e-06	0.005103	FJ91	0.999994	2e-06	2e-06	2e-06	FJ91	0.999994	2e-06	2e-06	2e-06	2e-06	pop1
FJ93	0.853098	0.146902	FJ93	0.998674	3e-06	0.001322	FJ93	0.999994	2e-06	2e-06	2e-06	FJ93	0.999994	2e-06	2e-06	2e-06	2e-06	pop1
FJ100	0.827142	0.172858	FJ100	0.912212	0.079933	0.007856	FJ100	0.999993	2e-06	2e-06	2e-06	FJ100	0.999993	2e-06	2e-06	2e-06	2e-06	pop1
FJ19	0.871954	0.128046	FJ19	0.935762	0.040353	0.023885	FJ19	0.999164	0.000832	2e-06	2e-06	FJ19	0.999993	2e-06	2e-06	2e-06	2e-06	pop1
FJ39	0.874679	0.125321	FJ39	0.934289	0.039847	0.025864	FJ39	0.999993	2e-06	2e-06	2e-06	FJ39	0.999993	2e-06	2e-06	2e-06	2e-06	pop1
FJ45	0.857456	0.142544	FJ45	0.912344	0.057017	0.030639	FJ45	0.989416	0.01058	2e-06	2e-06	FJ45	0.999993	2e-06	2e-06	2e-06	2e-06	pop1
FJ55	0.862155	0.137845	FJ55	0.926573	0.052213	0.021214	FJ55	0.999993	2e-06	2e-06	2e-06	FJ55	0.999993	2e-06	2e-06	2e-06	2e-06	pop1
FJ75	0.846762	0.153238	FJ75	0.921866	0.068005	0.010129	FJ75	0.986347	0.013649	2e-06	2e-06	FJ75	0.999993	2e-06	2e-06	2e-06	2e-06	pop1
FJ82	0.856805	0.143195	FJ82	0.975079	0.024608	0.000313	FJ82	0.999994	2e-06	2e-06	2e-06	FJ82	0.999993	2e-06	2e-06	2e-06	2e-06	pop1
FJ85	0.853802	0.146198	FJ85	0.92605	0.05903	0.01492	FJ85	0.992375	0.007569	5.4e-05	2e-06	FJ85	0.999993	2e-06	2e-06	2e-06	2e-06	pop1
FJ88	0.883665	0.116335	FJ88	0.982797	0.0172	3e-06	FJ88	0.999993	2e-06	2e-06	2e-06	FJ88	0.999993	2e-06	2e-06	2e-06	2e-06	pop1
FJ94	0.862417	0.137583	FJ94	0.949384	0.050613	3e-06	FJ94	0.999994	2e-06	2e-06	2e-06	FJ94	0.999993	2e-06	2e-06	2e-06	2e-06	pop1
FJ97	0.839845	0.160155	FJ97	0.938216	0.060247	0.001537	FJ97	0.992937	0.007059	2e-06	2e-06	FJ97	0.999993	2e-06	2e-06	2e-06	2e-06	pop1
FJ201	0.856743	0.143257	FJ201	0.958916	0.04108	4e-06	FJ201	0.999781	3e-06	0.000214	3e-06	FJ201	0.999992	2e-06	2e-06	2e-06	2e-06	pop1
FJ195	0.886557	0.113443	FJ195	0.96827	0.016288	0.015442	FJ195	0.999992	3e-06	3e-06	3e-06	FJ195	0.999991	2e-06	2e-06	2e-06	2e-06	pop1
FJ103	0.856209	0.143791	FJ103	0.899379	0.059139	0.041481	FJ103	0.999993	2e-06	2e-06	2e-06	FJ103	0.999944	2e-06	5.2e-05	2e-06	2e-06	pop1
FJ95	0.857657	0.142343	FJ95	0.930195	0.05319	0.016615	FJ95	0.999135	2e-06	0.000861	2e-06	FJ95	0.999265	2e-06	2e-06	0.00073	2e-06	pop1
FJ80	0.839037	0.160963	FJ80	0.92705	0.072947	3e-06	FJ80	0.979146	0.02085	2e-06	2e-06	FJ80	0.998333	2e-06	0.001662	2e-06	2e-06	pop1
FJ79	0.863921	0.136079	FJ79	0.906911	0.056023	0.037066	FJ79	0.997772	2e-06	2e-06	0.002224	FJ79	0.998079	0.001916	2e-06	2e-06	2e-06	pop1
FJ58	0.860482	0.139518	FJ58	0.94518	0.0449	0.00992	FJ58	0.996461	0.002801	0.000736	2e-06	FJ58	0.997698	2e-06	2e-06	0.002297	2e-06	pop1
FJ8	0.871043	0.128957	FJ8	0.908455	0.043558	0.047986	FJ8	0.999994	2e-06	2e-06	2e-06	FJ8	0.997355	0.00264	2e-06	2e-06	2e-06	pop1
FJ20	0.862367	0.137633	FJ20	0.928791	0.047044	0.024165	FJ20	0.999993	2e-06	2e-06	2e-06	FJ20	0.996839	2e-06	2e-06	0.003155	2e-06	pop1
FJ102	0.855876	0.144124	FJ102	0.947592	0.052405	3e-06	FJ102	0.999994	2e-06	2e-06	2e-06	FJ102	0.996351	2e-06	2e-06	0.003644	2e-06	pop1
FJ68	0.843487	0.156513	FJ68	0.934986	0.065011	3e-06	FJ68	0.984642	0.015354	2e-06	2e-06	FJ68	0.996152	2e-06	2e-06	0.003844	2e-06	pop1
FJ37	0.849591	0.150409	FJ37	0.898876	0.061173	0.039951	FJ37	0.997943	2e-06	2e-06	0.002052	FJ37	0.994935	2e-06	2e-06	0.00506	2e-06	pop1
FJ198	0.817866	0.182134	FJ198	0.900839	0.091633	0.007528	FJ198	0.999991	3e-06	3e-06	3e-06	FJ198	0.993418	2e-06	2e-06	2e-06	0.006574	pop1
FJ10	0.839938	0.160062	FJ10	0.924569	0.075428	3e-06	FJ10	0.977273	0.022723	2e-06	2e-06	FJ10	0.992865	2e-06	2e-06	2e-06	0.007131	pop1
FJ35	0.844952	0.155048	FJ35	0.927553	0.06567	0.006777	FJ35	0.987468	2e-06	0.012528	2e-06	FJ35	0.992747	2e-06	0.007248	2e-06	2e-06	pop1
FJ36	0.851226	0.148774	FJ36	0.905154	0.06691	0.027936	FJ36	0.985686	2e-06	0.01431	2e-06	FJ36	0.992674	2e-06	0.007321	2e-06	2e-06	pop1
FJ46	0.833789	0.166211	FJ46	0.895065	0.075981	0.028954	FJ46	0.984071	0.015925	2e-06	2e-06	FJ46	0.991488	2e-06	2e-06	0.008507	2e-06	pop1
FJ15	0.856068	0.143932	FJ15	0.921116	0.053428	0.025455	FJ15	0.999994	2e-06	2e-06	2e-06	FJ15	0.991109	2e-06	2e-06	0.008886	2e-06	pop1
FJ59	0.852914	0.147086	FJ59	0.944883	0.055113	3e-06	FJ59	0.983445	0.012491	0.004062	2e-06	FJ59	0.990831	2e-06	2e-06	0.009164	2e-06	pop1
FJ22	0.885598	0.114402	FJ22	0.901821	0.046497	0.051682	FJ22	0.992914	0.007082	2e-06	2e-06	FJ22	0.989281	0.010714	2e-06	2e-06	2e-06	pop1
FJ25	0.870753	0.129247	FJ25	0.902531	0.045395	0.052073	FJ25	0.989294	2e-06	9.7e-05	0.010607	FJ25	0.988604	0.011391	2e-06	2e-06	2e-06	pop1
FJ81	0.832182	0.167818	FJ81	0.918848	0.070948	0.010203	FJ81	0.999994	2e-06	2e-06	2e-06	FJ81	0.987475	2e-06	2e-06	0.01252	2e-06	pop1
FJ192	0.829388	0.170612	FJ192	0.992788	5e-06	0.007207	FJ192	0.99999	3e-06	3e-06	3e-06	FJ192	0.985527	2e-06	2e-06	0.014465	2e-06	pop1
FJ3	0.840661	0.159339	FJ3	0.914439	0.07026	0.015301	FJ3	0.987095	2e-06	0.012901	2e-06	FJ3	0.984783	2e-06	2e-06	0.015212	2e-06	pop1
FJ2	0.880721	0.119279	FJ2	0.962821	0.027343	0.009836	FJ2	0.976427	2e-06	0.023569	2e-06	FJ2	0.984199	2e-06	0.015796	2e-06	2e-06	pop1
FJ89	0.849278	0.150722	FJ89	0.942105	0.057892	3e-06	FJ89	0.980191	2e-06	0.019805	2e-06	FJ89	0.983371	2e-06	0.016624	2e-06	2e-06	pop1
FJ72	0.821346	0.178654	FJ72	0.874566	0.097499	0.027935	FJ72	0.95409	0.045906	2e-06	2e-06	FJ72	0.982112	2e-06	2e-06	2e-06	0.017883	pop1
FJ47	0.820995	0.179005	FJ47	0.885646	0.090617	0.023737	FJ47	0.958759	0.032952	0.008287	2e-06	FJ47	0.980996	2e-06	0.004787	0.014213	2e-06	pop1
FJ56	0.833828	0.166172	FJ56	0.922663	0.073626	0.003712	FJ56	0.970869	0.029127	2e-06	2e-06	FJ56	0.980729	2e-06	2e-06	0.019266	2e-06	pop1
FJ49	0.844752	0.155248	FJ49	0.939348	0.058357	0.002295	FJ49	0.98305	0.009694	0.007254	2e-06	FJ49	0.980671	2e-06	2e-06	0.019325	2e-06	pop1
FJ62	0.836832	0.163168	FJ62	0.871503	0.085137	0.043359	FJ62	0.961193	0.035998	0.002807	2e-06	FJ62	0.980313	0.003771	2e-06	0.015912	2e-06	pop1
FJ65	0.835121	0.164879	FJ65	0.915703	0.073938	0.010359	FJ65	0.952472	0.029662	0.017864	2e-06	FJ65	0.977917	2e-06	0.012107	0.009972	2e-06	pop1
FJ5	0.809916	0.190084	FJ5	0.89308	0.096903	0.010017	FJ5	0.945869	0.048318	0.005811	2e-06	FJ5	0.976793	2e-06	2e-06	0.023202	2e-06	pop1
FJ104	0.830001	0.169999	FJ104	0.894499	0.081643	0.023858	FJ104	0.98568	2e-06	0.014316	2e-06	FJ104	0.976585	2e-06	2e-06	0.023409	2e-06	pop1
FJ108	0.809515	0.190485	FJ108	0.891329	0.100987	0.007684	FJ108	0.943308	0.050785	0.005905	2e-06	FJ108	0.976035	2e-06	2e-06	0.023961	2e-06	pop1
FJ28	0.80307	0.19693	FJ28	0.899207	0.09442	0.006373	FJ28	0.999992	2e-06	3e-06	2e-06	FJ28	0.974686	2e-06	2e-06	0.025309	2e-06	pop1
FJ48	0.801074	0.198926	FJ48	0.885089	0.108463	0.006448	FJ48	0.938128	0.056417	0.005453	2e-06	FJ48	0.972876	2e-06	2e-06	0.027119	2e-06	pop1
FJ26	0.821939	0.178061	FJ26	0.87226	0.09549	0.03225	FJ26	0.954205	0.045656	0.000137	2e-06	FJ26	0.969239	0.000341	0.000595	0.029823	2e-06	pop1
FJ99	0.798286	0.201714	FJ99	0.889081	0.110916	3e-06	FJ99	0.950848	0.049147	2e-06	2e-06	FJ99	0.9684	2e-06	2e-06	0.014736	0.016861	pop1
FJ17	0.795313	0.204687	FJ17	0.890106	0.103299	0.006595	FJ17	0.949715	0.047342	0.002941	2e-06	FJ17	0.96609	2e-06	2e-06	0.033905	2e-06	pop1
FJ101	0.791363	0.208637	FJ101	0.868184	0.115795	0.016022	FJ101	0.931503	0.06646	0.002034	2e-06	FJ101	0.965894	2e-06	2e-06	0.034101	2e-06	pop1
FJ156	0.954151	0.045849	FJ156	0.914157	0.001396	0.084447	FJ156	0.970217	2e-06	2e-06	0.029779	FJ156	0.965149	0.034847	2e-06	2e-06	2e-06	pop1
ZJ4	0.943838	0.056162	ZJ4	0.900104	3e-06	0.099893	ZJ4	0.969099	2e-06	2e-06	0.030897	ZJ4	0.962691	0.037304	2e-06	2e-06	2e-06	pop1
FJ18	0.792194	0.207806	FJ18	0.885396	0.106511	0.008092	FJ18	0.94633	0.050673	0.002995	2e-06	FJ18	0.962426	2e-06	2e-06	0.033591	0.00398	pop1
FJ112	0.781648	0.218352	FJ112	0.872629	0.127368	3e-06	FJ112	0.922167	0.075115	0.002717	2e-06	FJ112	0.96029	2e-06	2e-06	0.039705	2e-06	pop1
FJ4	0.810946	0.189054	FJ4	0.858127	0.108362	0.033511	FJ4	0.916223	0.060208	0.022361	0.001208	FJ4	0.960049	2e-06	2e-06	0.039947	2e-06	pop1
FJ109	0.821689	0.178311	FJ109	0.89111	0.096205	0.012685	FJ109	0.949024	0.043514	0.007459	2e-06	FJ109	0.958137	2e-06	0.007476	2e-06	0.034383	pop1
ZJ24	0.990204	0.009796	ZJ24	0.889077	3e-06	0.11092	ZJ24	0.963371	2e-06	2e-06	0.036625	ZJ24	0.956284	0.043711	2e-06	2e-06	2e-06	pop1
ZJ8	0.990864	0.009136	ZJ8	0.8875	3e-06	0.112496	ZJ8	0.962152	2e-06	2e-06	0.037844	ZJ8	0.954797	0.045198	2e-06	2e-06	2e-06	pop1
FJ90	0.766187	0.233813	FJ90	0.850931	0.144396	0.004674	FJ90	0.909102	0.090894	2e-06	2e-06	FJ90	0.953529	2e-06	2e-06	0.046466	2e-06	pop1
FJ57	0.812681	0.187319	FJ57	0.892342	0.091202	0.016456	FJ57	0.956942	0.043053	2e-06	2e-06	FJ57	0.95344	2e-06	0.000733	0.045824	2e-06	pop1
HN30	0.971057	0.028943	HN30	0.887999	0.000205	0.111797	HN30	0.961287	2e-06	2e-06	0.038709	HN30	0.953329	0.046666	2e-06	2e-06	2e-06	pop1
FJ182	0.789788	0.210212	FJ182	0.886135	0.110657	0.003208	FJ182	0.895213	0.06825	0.036536	2e-06	FJ182	0.94984	2e-06	2e-06	0.050156	2e-06	pop1
FJ27	0.899752	0.100248	FJ27	0.863066	0.040264	0.09667	FJ27	0.999994	2e-06	2e-06	2e-06	FJ27	0.947172	0.039583	2e-06	2e-06	0.013241	pop1
FJ92	0.817479	0.182521	FJ92	0.8431	0.104031	0.052869	FJ92	0.936939	0.052844	0.001968	0.008249	FJ92	0.946668	0.012411	2e-06	2e-06	0.040918	pop1
FJ71	0.735229	0.264771	FJ71	0.815437	0.167468	0.017095	FJ71	0.90115	0.098845	2e-06	2e-06	FJ71	0.946183	2e-06	2e-06	0.053812	2e-06	pop1
FJ67	0.729613	0.270387	FJ67	0.806976	0.174662	0.018362	FJ67	0.893409	0.106587	2e-06	2e-06	FJ67	0.940727	2e-06	2e-06	0.059269	2e-06	pop1
FJ87	0.783039	0.216961	FJ87	0.875603	0.124394	3e-06	FJ87	0.912047	0.06807	0.019881	2e-06	FJ87	0.940458	2e-06	2e-06	0.059537	2e-06	pop1
HN6	0.975973	0.024027	HN6	0.866384	3e-06	0.133613	HN6	0.949673	2e-06	2e-06	0.050323	HN6	0.940338	0.059658	2e-06	2e-06	2e-06	pop1
FJ77	0.787919	0.212081	FJ77	0.882759	0.117238	3e-06	FJ77	0.891812	0.068018	0.040168	2e-06	FJ77	0.938727	2e-06	2e-06	0.058935	0.002335	pop1
FJ76	0.786846	0.213154	FJ76	0.878695	0.121301	4e-06	FJ76	0.895223	0.070917	0.033858	2e-06	FJ76	0.938683	2e-06	2e-06	0.057149	0.004164	pop1
FJ196	0.847505	0.152495	FJ196	0.834829	0.092379	0.072792	FJ196	0.971224	0.028771	3e-06	3e-06	FJ196	0.937373	2e-06	2e-06	2e-06	0.062621	pop1
ZJ23	0.974037	0.025963	ZJ23	0.862049	3e-06	0.137948	ZJ23	0.946666	2e-06	2e-06	0.053329	ZJ23	0.936894	0.063101	2e-06	2e-06	2e-06	pop1
FJ42	0.771927	0.228073	FJ42	0.850846	0.134626	0.014528	FJ42	0.907153	0.092842	2e-06	2e-06	FJ42	0.935171	2e-06	2e-06	0.064824	2e-06	pop1
FJ165	0.888622	0.111378	FJ165	0.930505	3e-06	0.069492	FJ165	0.971312	2e-06	2e-06	0.028684	FJ165	0.929838	0.028414	0.041744	2e-06	2e-06	pop1
SC34	0.954856	0.045144	SC34	0.863027	3e-06	0.136969	SC34	0.936654	2e-06	2e-06	0.063342	SC34	0.927385	0.07261	2e-06	2e-06	2e-06	pop1
FJ111	0.762422	0.237578	FJ111	0.826641	0.147414	0.025945	FJ111	0.887357	0.097291	0.01535	2e-06	FJ111	0.920991	2e-06	2e-06	0.059834	0.019171	pop1
FJ78	0.761003	0.238997	FJ78	0.848052	0.151945	3e-06	FJ78	0.899783	0.100213	2e-06	2e-06	FJ78	0.920785	2e-06	2e-06	0.044007	0.035205	pop1
FJ60	0.868273	0.131727	FJ60	0.960293	0.039703	3e-06	FJ60	0.914778	2e-06	0.085218	2e-06	FJ60	0.917662	2e-06	0.082334	2e-06	2e-06	pop1
ZJ22	0.961892	0.038108	ZJ22	0.855629	3e-06	0.144367	ZJ22	0.929313	2e-06	2e-06	0.070683	ZJ22	0.917579	0.082416	2e-06	2e-06	2e-06	pop1
FJ33	0.850022	0.149978	FJ33	0.83014	0.092063	0.077797	FJ33	0.96823	0.031766	2e-06	2e-06	FJ33	0.916723	0.01726	2e-06	2e-06	0.066014	pop1
FJ38	0.722452	0.277548	FJ38	0.797956	0.189701	0.012342	FJ38	0.864032	0.135964	2e-06	2e-06	FJ38	0.915434	2e-06	2e-06	0.084561	2e-06	pop1
ZJ21	0.98662	0.01338	ZJ21	0.857357	3e-06	0.14264	ZJ21	0.926144	2e-06	2e-06	0.073852	ZJ21	0.914467	0.085528	2e-06	2e-06	2e-06	pop1
FJ61	0.775592	0.224408	FJ61	0.860594	0.139403	3e-06	FJ61	0.849619	0.093832	0.056547	2e-06	FJ61	0.909962	2e-06	0.037698	0.052337	2e-06	pop1
FJ51	0.747528	0.252472	FJ51	0.817225	0.163143	0.019632	FJ51	0.855438	0.112143	0.032417	2e-06	FJ51	0.907952	2e-06	2e-06	0.092043	2e-06	pop1
FJ205	0.983861	0.016139	FJ205	0.845529	9e-06	0.154462	FJ205	0.906593	6e-06	6e-06	0.093396	FJ205	0.893182	0.106805	4e-06	4e-06	4e-06	pop1
ZJ18	0.999962	3.8e-05	ZJ18	0.814134	3e-06	0.185863	ZJ18	0.9014	2e-06	2e-06	0.098596	ZJ18	0.885338	0.114657	2e-06	2e-06	2e-06	pop1
FJ107	0.858641	0.141359	FJ107	0.939229	0.056594	0.004176	FJ107	0.887625	2e-06	0.11237	2e-06	FJ107	0.884193	2e-06	0.115802	2e-06	2e-06	pop1
ZJ5	0.988738	0.011262	ZJ5	0.826756	3e-06	0.173241	ZJ5	0.895716	2e-06	2e-06	0.10428	ZJ5	0.87972	0.120275	2e-06	2e-06	2e-06	pop1
ZJ15	0.999976	2.4e-05	ZJ15	0.812234	3e-06	0.187763	ZJ15	0.896381	2e-06	2e-06	0.103615	ZJ15	0.879677	0.120319	2e-06	2e-06	2e-06	pop1
ZJ2	0.977977	0.022023	ZJ2	0.81299	3e-06	0.187006	ZJ2	0.887293	2e-06	2e-06	0.112703	ZJ2	0.871456	0.128539	2e-06	2e-06	2e-06	pop1
FJ32	0.999968	3.2e-05	FJ32	0.863626	3e-06	0.136371	FJ32	0.895022	2e-06	0.025176	0.0798	FJ32	0.868725	0.092924	0.038348	2e-06	2e-06	pop1
ZJ9	0.999977	2.3e-05	ZJ9	0.808093	3e-06	0.191903	ZJ9	0.884438	2e-06	2e-06	0.115558	ZJ9	0.867551	0.132445	2e-06	2e-06	2e-06	pop1
FJ199	0.999973	2.7e-05	FJ199	0.862505	4e-06	0.137491	FJ199	0.915707	2e-06	2e-06	0.084288	FJ199	0.858545	0.095392	0.046059	2e-06	2e-06	pop1
CQ1	0.999984	1.6e-05	CQ1	0.771911	3e-06	0.228086	CQ1	0.874075	2e-06	2e-06	0.125921	CQ1	0.857434	0.142561	2e-06	2e-06	2e-06	pop1
SC10	0.999984	1.6e-05	SC10	0.772145	3e-06	0.227852	SC10	0.872499	2e-06	2e-06	0.127497	SC10	0.855989	0.144007	2e-06	2e-06	2e-06	pop1
ZJ6	0.999941	5.9e-05	ZJ6	0.796736	3e-06	0.203261	ZJ6	0.873349	2e-06	2e-06	0.126646	ZJ6	0.854941	0.145054	2e-06	2e-06	2e-06	pop1
SC19	0.999983	1.7e-05	SC19	0.76975	3e-06	0.230247	SC19	0.871552	2e-06	2e-06	0.128444	SC19	0.854833	0.145163	2e-06	2e-06	2e-06	pop1
SC14	0.999984	1.6e-05	SC14	0.769001	3e-06	0.230996	SC14	0.871378	2e-06	2e-06	0.128618	SC14	0.854766	0.145229	2e-06	2e-06	2e-06	pop1
SC12	0.999984	1.6e-05	SC12	0.769929	3e-06	0.230067	SC12	0.871192	2e-06	2e-06	0.128804	SC12	0.85427	0.145726	2e-06	2e-06	2e-06	pop1
FJ43	0.721801	0.278199	FJ43	0.788278	0.190167	0.021555	FJ43	0.790283	0.143153	0.065867	0.000697	FJ43	0.847643	0.001054	0.012988	0.138314	2e-06	pop1
FJ1	0.824671	0.175329	FJ1	0.920816	0.079181	3e-06	FJ1	0.826902	0.034936	0.13816	2e-06	FJ1	0.841696	2e-06	0.129528	0.028772	2e-06	pop1
FJ118	0.888661	0.111339	FJ118	0.82064	0.051537	0.127823	FJ118	0.838628	2e-06	0.078078	0.083292	FJ118	0.828306	0.095226	0.076465	2e-06	2e-06	pop1
FJ24	0.908388	0.091612	FJ24	0.998765	0.001232	3e-06	FJ24	0.828985	2e-06	0.171011	2e-06	FJ24	0.82425	2e-06	0.175745	2e-06	2e-06	pop1
CQ7	0.886585	0.113415	CQ7	0.741568	0.073497	0.184935	CQ7	0.822122	0.045599	0.007182	0.125097	CQ7	0.81028	0.140235	2e-06	2e-06	0.049481	pop1
FJ142	0.914444	0.085556	FJ142	0.992818	0.007179	3e-06	FJ142	0.815363	2e-06	0.184632	2e-06	FJ142	0.802664	2e-06	0.197331	2e-06	2e-06	pop1
FJ44	0.850261	0.149739	FJ44	0.87314	0.073148	0.053712	FJ44	0.781104	0.03987	0.149663	0.029363	FJ44	0.785562	0.037334	0.146117	0.025976	0.005011	pop1
FJ141	0.901744	0.098256	FJ141	0.981705	0.011856	0.006438	FJ141	0.763183	2e-06	0.236813	2e-06	FJ141	0.748529	2e-06	0.251467	2e-06	2e-06	pop1
FJ63	0.880421	0.119579	FJ63	0.967153	0.027224	0.005623	FJ63	0.712276	2e-06	0.287057	0.000665	FJ63	0.708272	2e-06	0.291724	2e-06	2e-06	pop1
FJ157	0.895198	0.104802	FJ157	0.918754	0.029553	0.051693	FJ157	0.705105	0.003003	0.258828	0.033063	FJ157	0.68611	0.03851	0.274032	2e-06	0.001348	pop1
SC8	0.871631	0.128369	SC8	0.658744	0.096303	0.244952	SC8	0.676616	0.074037	0.057907	0.191439	SC8	0.652705	0.210454	0.066479	2e-06	0.07036	pop1
ZJ10	0.636628	0.363372	ZJ10	0.595576	0.324196	0.080228	ZJ10	0.670771	0.286918	2e-06	0.042309	ZJ10	0.630773	0.041388	2e-06	2e-06	0.327835	pop1
FJ187	0.881215	0.118785	FJ187	0.975342	0.024655	3e-06	FJ187	0.635733	0.003962	0.360303	2e-06	FJ187	0.630339	0.364992	2e-06	0.004666	2e-06	pop1
CQ3	0.505025	0.494975	CQ3	0.48635	0.469224	0.044426	CQ3	0.596715	0.403281	2e-06	2e-06	CQ3	0.544258	2e-06	2e-06	2e-06	0.455738	pop1
FJ50	0.907024	0.092976	FJ50	0.999991	5e-06	5e-06	FJ50	0.546506	3e-06	0.453488	3e-06	FJ50	0.53541	2e-06	0.464583	2e-06	2e-06	pop1
FJ155	0.491717	0.508283	FJ155	0.474434	0.466	0.059566	FJ155	0.480057	0.43109	0.053015	0.035838	FJ155	0.539686	0.042461	0.006803	0.202082	0.208967	pop1
SC27	0.888067	0.111933	SC27	0.460719	0.105839	0.433443	SC27	0.579107	0.076704	2e-06	0.344187	SC27	0.539483	0.36733	2e-06	2e-06	0.093183	pop1
HN16	0.683836	0.316164	HN16	0.678778	0.261998	0.059224	HN16	0.535462	0.236358	0.187242	0.040938	HN16	0.536371	0.046252	0.184723	0.054064	0.178589	pop1
ZJ1	0.910898	0.089102	ZJ1	0.591095	0.068252	0.340654	ZJ1	0.584232	0.05101	0.076544	0.288214	ZJ1	0.532271	0.311491	0.084614	2e-06	0.071622	pop1
FJ197	0.9185	0.0815	FJ197	0.999992	4e-06	4e-06	FJ197	0.527922	2e-06	0.472073	2e-06	FJ197	0.514439	2e-06	0.485556	2e-06	2e-06	pop1
FJ177	0.550498	0.449502	FJ177	0.517914	0.428907	0.053179	FJ177	0.509929	0.472052	2e-06	0.018017	FJ177	0.513066	0.011573	2e-06	2e-06	0.475358	pop1
SC38	0.573579	0.426421	SC38	0.542422	0.409771	0.047807	SC38	0.502191	0.497805	2e-06	2e-06	SC38	0.542418	0.007516	2e-06	2e-06	0.450063	pop1
FJ137	0.988085	0.011915	FJ137	0.550781	3e-06	0.449215	FJ137	0.507508	2e-06	0.102675	0.389815	FJ137	0.459712	0.42753	0.112755	2e-06	2e-06	pop1
FJ139	0.873682	0.126318	FJ139	0.551391	0.112913	0.335696	FJ139	0.424737	0.098701	0.172023	0.304539	FJ139	0.401499	0.325972	0.186016	2e-06	0.086511	pop1
AH2	0.614582	0.385418	AH2	0.592435	0.407562	3e-06	AH2	0.466102	0.533894	2e-06	2e-06	AH2	0.595783	2e-06	2e-06	2e-06	0.404212	pop1
GZ4	0.740013	0.259987	GZ4	0.381189	0.274445	0.344365	GZ4	0.429478	0.251403	2e-06	0.319117	GZ4	0.385941	0.341905	0.001806	2e-06	0.270347	pop1
FJ161	0.776028	0.223972	FJ161	0.690064	0.173532	0.136405	FJ161	0.389965	0.16026	0.314636	0.135138	FJ161	0.384588	0.143193	0.310284	0.050027	0.111908	pop1
FJ52	0.771639	0.228361	FJ52	0.692329	0.178291	0.12938	FJ52	0.382038	0.165061	0.322818	0.130083	FJ52	0.377194	0.137207	0.31862	0.0504	0.116579	pop1
AH4	0.745033	0.254967	AH4	0.746628	0.199453	0.053919	AH4	0.38474	0.191868	0.367859	0.055533	AH4	0.391226	0.055559	0.355631	2e-06	0.197583	pop1
FJ147	0.87263	0.12737	FJ147	0.730728	0.084785	0.184486	FJ147	0.392823	0.082445	0.339952	0.18478	FJ147	0.409141	0.195253	0.313059	2e-06	0.082545	pop1
CQ5	0.546411	0.453589	CQ5	0.516135	0.483861	3e-06	CQ5	0.502157	0.299229	0.184442	0.014171	CQ5	0.496203	0.01079	0.215552	2e-06	0.277453	pop1
ZJ17	0.657857	0.342143	ZJ17	0.380719	0.250352	0.368929	ZJ17	0.354814	0.261912	0.045294	0.33798	ZJ17	0.363859	0.21794	0.061761	2e-06	0.356438	pop1
HN23	0.657252	0.342748	HN23	0.62251	0.357015	0.020475	HN23	0.609619	0.186178	0.183462	0.020741	HN23	0.484315	0.018886	0.163931	0.150212	0.182656	pop1
FJ129	0.549973	0.450027	FJ129	0.505113	0.494883	4e-06	FJ129	0.506576	0.150365	0.343057	2e-06	FJ129	0.496675	2e-06	0.369669	0.02528	0.108374	pop1
ZJ19	0.549658	0.450342	ZJ19	0.493395	0.150935	0.35567	ZJ19	0.530149	2e-06	0.112599	0.35725	ZJ19	0.497753	0.344299	0.106457	2e-06	0.051489	pop1
CQ11	0.649431	0.350569	CQ11	0.607856	0.392141	3e-06	CQ11	0.609093	0.10527	0.285634	2e-06	CQ11	0.539573	2e-06	2e-06	0.315525	0.144898	pop1
FJ140	0.94053	0.05947	FJ140	0.8837	0.007489	0.108812	FJ140	2e-06	0.040769	0.896537	0.062692	FJ140	2e-06	0.922651	0.077345	2e-06	2e-06	pop2
FJ151	0.914176	0.085824	FJ151	0.970818	0.029179	3e-06	FJ151	0.430665	0.017209	0.552124	2e-06	FJ151	0.457052	0.542943	2e-06	2e-06	2e-06	pop2
FJ179	0.999983	1.7e-05	FJ179	0.999993	3e-06	3e-06	FJ179	0.435081	2e-06	0.564915	2e-06	FJ179	0.398769	0.596094	0.005134	2e-06	2e-06	pop2
FJ164	0.903212	0.096788	FJ164	0.732673	0.066603	0.200723	FJ164	0.271311	0.062843	0.450797	0.215049	FJ164	0.21419	0.475403	0.229763	2e-06	0.080642	pop2
FJ121	0.696132	0.303868	FJ121	0.755656	0.244341	3e-06	FJ121	0.138436	0.290033	0.571528	2e-06	FJ121	0.023574	0.627563	2e-06	2e-06	0.34886	pop2
FJ188	0.999371	0.000629	FJ188	0.999993	3e-06	3e-06	FJ188	0.286526	2e-06	0.713469	2e-06	FJ188	0.250796	0.7492	2e-06	2e-06	2e-06	pop2
FJ73	0.999983	1.7e-05	FJ73	0.999994	3e-06	3e-06	FJ73	2e-06	2e-06	0.999994	2e-06	FJ73	2e-06	0.999994	2e-06	2e-06	2e-06	pop2
FJ84	0.999983	1.7e-05	FJ84	0.999994	3e-06	3e-06	FJ84	2e-06	2e-06	0.999994	2e-06	FJ84	2e-06	0.999994	2e-06	2e-06	2e-06	pop2
FJ191	0.999974	2.6e-05	FJ191	0.999992	4e-06	4e-06	FJ191	3e-06	3e-06	0.999992	3e-06	FJ191	2e-06	0.999992	2e-06	2e-06	2e-06	pop2
FJ204	0.999978	2.2e-05	FJ204	0.999992	4e-06	4e-06	FJ204	3e-06	3e-06	0.999992	3e-06	FJ204	2e-06	0.999992	2e-06	2e-06	2e-06	pop2
FJ200	0.999975	2.5e-05	FJ200	0.99999	5e-06	5e-06	FJ200	3e-06	3e-06	0.999991	3e-06	FJ200	2e-06	0.99999	2e-06	2e-06	2e-06	pop2
FJ119	0.986398	0.013602	FJ119	0.999994	3e-06	3e-06	FJ119	0.004751	2e-06	0.995244	2e-06	FJ119	2e-06	0.999994	2e-06	2e-06	2e-06	pop2
FJ124	0.999226	0.000774	FJ124	0.999994	3e-06	3e-06	FJ124	2e-06	2e-06	0.999994	2e-06	FJ124	2e-06	0.999994	2e-06	2e-06	2e-06	pop2
FJ126	0.99671	0.00329	FJ126	0.999994	3e-06	3e-06	FJ126	2e-06	2e-06	0.999994	2e-06	FJ126	2e-06	0.999994	2e-06	2e-06	2e-06	pop2
FJ131	0.964086	0.035914	FJ131	0.999994	3e-06	3e-06	FJ131	0.001124	2e-06	0.998872	2e-06	FJ131	2e-06	0.999994	2e-06	2e-06	2e-06	pop2
FJ134	0.999646	0.000354	FJ134	0.999994	3e-06	3e-06	FJ134	2e-06	2e-06	0.999994	2e-06	FJ134	2e-06	0.999994	2e-06	2e-06	2e-06	pop2
FJ152	0.980805	0.019195	FJ152	0.999994	3e-06	3e-06	FJ152	2e-06	2e-06	0.999994	2e-06	FJ152	2e-06	0.999994	2e-06	2e-06	2e-06	pop2
FJ153	0.999954	4.6e-05	FJ153	0.999994	3e-06	3e-06	FJ153	2e-06	2e-06	0.999994	2e-06	FJ153	2e-06	0.999994	2e-06	2e-06	2e-06	pop2
FJ154	0.962325	0.037675	FJ154	0.999994	3e-06	3e-06	FJ154	0.001287	2e-06	0.998709	2e-06	FJ154	2e-06	0.999994	2e-06	2e-06	2e-06	pop2
FJ174	0.969387	0.030613	FJ174	0.999994	3e-06	3e-06	FJ174	0.064135	2e-06	0.935861	2e-06	FJ174	2e-06	0.999994	2e-06	2e-06	2e-06	pop2
FJ178	0.997122	0.002878	FJ178	0.999994	3e-06	3e-06	FJ178	2e-06	2e-06	0.999994	2e-06	FJ178	2e-06	0.999994	2e-06	2e-06	2e-06	pop2
FJ184	0.999982	1.8e-05	FJ184	0.999994	3e-06	3e-06	FJ184	2e-06	2e-06	0.999994	2e-06	FJ184	2e-06	0.999994	2e-06	2e-06	2e-06	pop2
FJ185	0.999981	1.9e-05	FJ185	0.999993	3e-06	3e-06	FJ185	2e-06	2e-06	0.999994	2e-06	FJ185	2e-06	0.999994	2e-06	2e-06	2e-06	pop2
FJ29	0.999982	1.8e-05	FJ29	0.999994	3e-06	3e-06	FJ29	2e-06	2e-06	0.999994	2e-06	FJ29	2e-06	0.999994	2e-06	2e-06	2e-06	pop2
FJ96	0.977593	0.022407	FJ96	0.999994	3e-06	3e-06	FJ96	0.004687	2e-06	0.995309	2e-06	FJ96	2e-06	0.999994	2e-06	2e-06	2e-06	pop2
FJ122	0.993741	0.006259	FJ122	0.999993	4e-06	4e-06	FJ122	2e-06	2e-06	0.999993	2e-06	FJ122	2e-06	0.999993	2e-06	2e-06	2e-06	pop2
FJ144	0.99937	0.00063	FJ144	0.999993	3e-06	3e-06	FJ144	2e-06	2e-06	0.999994	2e-06	FJ144	2e-06	0.999993	2e-06	2e-06	2e-06	pop2
FJ158	0.989809	0.010191	FJ158	0.999993	3e-06	3e-06	FJ158	2e-06	2e-06	0.999993	2e-06	FJ158	2e-06	0.999993	2e-06	2e-06	2e-06	pop2
FJ175	0.963084	0.036916	FJ175	0.999993	3e-06	3e-06	FJ175	0.020377	2e-06	0.979619	2e-06	FJ175	2e-06	0.999993	2e-06	2e-06	2e-06	pop2
FJ194	0.986286	0.013714	FJ194	0.999978	1.1e-05	1.1e-05	FJ194	7e-06	7e-06	0.999978	7e-06	FJ194	5e-06	0.999978	5e-06	5e-06	5e-06	pop2
HN19	0.925135	0.074865	HN19	0.999994	3e-06	3e-06	HN19	0.151913	2e-06	0.848083	2e-06	HN19	2e-06	0.999665	2e-06	0.00033	2e-06	pop2
FJ173	0.84878	0.15122	FJ173	0.950492	0.049504	3e-06	FJ173	0.244063	2e-06	0.755933	2e-06	FJ173	2e-06	0.954747	2e-06	0.045248	2e-06	pop2
FJ120	0.931228	0.068772	FJ120	0.999993	3e-06	3e-06	FJ120	0.130155	2e-06	0.869841	2e-06	FJ120	0.100603	0.899392	2e-06	2e-06	2e-06	pop2
TW4	0.851688	0.148312	TW4	0.953699	0.046298	3e-06	TW4	0.255552	2e-06	0.744444	2e-06	TW4	0.169146	0.811191	2e-06	0.019659	2e-06	pop2
FJ125	0.995585	0.004415	FJ125	0.999994	3e-06	3e-06	FJ125	0.23623	2e-06	0.763766	2e-06	FJ125	0.198012	0.801983	2e-06	2e-06	2e-06	pop2
TW3	0.940682	0.059318	TW3	0.963666	3e-06	0.036331	TW3	0.177173	2e-06	0.756393	0.066432	TW3	0.127362	0.798906	0.073729	2e-06	2e-06	pop2
FJ145	0.945732	0.054268	FJ145	0.999993	3e-06	3e-06	FJ145	0.300544	2e-06	0.699451	2e-06	FJ145	0.272291	0.727704	2e-06	2e-06	2e-06	pop2
FJ203	0.961652	0.038348	FJ203	0.999992	4e-06	4e-06	FJ203	0.330272	2e-06	0.669723	2e-06	FJ203	0.293508	0.706486	2e-06	2e-06	2e-06	pop2
FJ136	0.680461	0.319539	FJ136	0.747032	0.252965	3e-06	FJ136	2e-06	0.316879	0.683117	2e-06	FJ136	2e-06	0.697934	2e-06	2e-06	0.302061	pop2
FJ70	0.964846	0.035154	FJ70	0.999994	3e-06	3e-06	FJ70	0.352118	2e-06	0.647878	2e-06	FJ70	0.315398	0.684597	2e-06	2e-06	2e-06	pop2
FJ123	0.856623	0.143377	FJ123	0.95459	0.045407	3e-06	FJ123	0.293214	0.039282	0.667502	2e-06	FJ123	0.265258	0.684096	2e-06	0.050642	2e-06	pop2
FJ186	0.916273	0.083727	FJ186	0.999994	3e-06	3e-06	FJ186	0.342494	2e-06	0.657502	2e-06	FJ186	0.310771	0.68093	2e-06	0.008296	2e-06	pop2
FJ183	0.910768	0.089232	FJ183	0.99967	0.000327	3e-06	FJ183	0.344253	2e-06	0.655743	2e-06	FJ183	0.31022	0.677692	2e-06	0.012086	2e-06	pop2
FJ138	0.976014	0.023986	FJ138	0.999993	3e-06	3e-06	FJ138	0.362829	2e-06	0.637167	2e-06	FJ138	0.333816	0.666179	2e-06	2e-06	2e-06	pop2
FJ149	0.898834	0.101166	FJ149	0.996938	0.003059	3e-06	FJ149	0.372616	2e-06	0.62738	2e-06	FJ149	0.334201	0.665794	2e-06	2e-06	2e-06	pop2
FJ86	0.903915	0.096085	FJ86	0.999994	3e-06	3e-06	FJ86	0.380367	2e-06	0.619629	2e-06	FJ86	0.342522	0.657473	2e-06	2e-06	2e-06	pop2
FJ150	0.97789	0.02211	FJ150	0.999994	3e-06	3e-06	FJ150	0.378098	2e-06	0.621898	2e-06	FJ150	0.349715	0.65028	2e-06	2e-06	2e-06	pop2
FJ180	0.974794	0.025206	FJ180	0.999994	3e-06	3e-06	FJ180	0.378207	2e-06	0.621788	2e-06	FJ180	0.35005	0.649945	2e-06	2e-06	2e-06	pop2
SC31	0.999977	2.3e-05	SC31	0.999994	3e-06	3e-06	SC31	0.387859	2e-06	0.612137	2e-06	SC31	0.358225	0.64177	2e-06	2e-06	2e-06	pop2
FJ113	0.999973	2.7e-05	FJ113	0.999993	3e-06	3e-06	FJ113	0.391654	2e-06	0.608341	2e-06	FJ113	0.362477	0.637518	2e-06	2e-06	2e-06	pop2
FJ69	0.875986	0.124014	FJ69	0.984078	0.015918	3e-06	FJ69	0.383435	2e-06	0.616561	2e-06	FJ69	0.333883	0.634902	2e-06	0.031213	2e-06	pop2
FJ40	0.98415	0.01585	FJ40	0.999994	3e-06	3e-06	FJ40	0.411997	2e-06	0.587999	2e-06	FJ40	0.381987	0.618008	2e-06	2e-06	2e-06	pop2
FJ148	0.992838	0.007162	FJ148	0.995312	3e-06	0.004685	FJ148	0.502199	2e-06	0.497797	2e-06	FJ148	0.468263	0.52102	0.010714	2e-06	2e-06	pop2
FJ135	0.96102	0.03898	FJ135	0.964636	3e-06	0.035361	FJ135	0.476448	2e-06	0.484662	0.038888	FJ135	0.449266	0.505546	0.045185	2e-06	2e-06	pop2
HN25	0.618345	0.381655	HN25	0.708098	0.291899	3e-06	HN25	0.248983	0.300623	0.450392	2e-06	HN25	0.202302	0.497475	2e-06	0.019879	0.280342	pop2
FJ132	0.6142	0.3858	FJ132	0.70363	0.296367	3e-06	FJ132	0.246519	0.305185	0.448294	2e-06	FJ132	0.201704	0.493624	2e-06	0.024742	0.279928	pop2
TW2	0.641968	0.358032	TW2	0.727617	0.27238	3e-06	TW2	0.274788	0.278254	0.446956	2e-06	TW2	0.248049	0.472834	2e-06	0.045529	0.233586	pop2
FJ160	0.605691	0.394309	FJ160	0.66604	0.333957	3e-06	FJ160	0.231301	0.351562	0.417135	2e-06	FJ160	0.164744	0.45372	2e-06	2e-06	0.381533	pop2
FJ106	0.841608	0.158392	FJ106	0.943509	0.056487	3e-06	FJ106	0.438208	2e-06	0.561787	2e-06	FJ106	0.442582	0.526977	2e-06	0.030439	2e-06	pop2
FJ202	0.831955	0.168045	FJ202	0.932849	0.067147	4e-06	FJ202	0.435895	0.045614	0.518488	3e-06	FJ202	0.444864	0.516389	2e-06	0.038744	2e-06	pop2
FJ189	0.983436	0.016564	FJ189	0.997008	3e-06	0.002989	FJ189	0.423545	2e-06	0.575842	0.00061	FJ189	0.445911	0.550708	0.003378	2e-06	2e-06	pop2
FJ190	0.985501	0.014499	FJ190	0.996142	3e-06	0.003855	FJ190	0.425598	2e-06	0.574145	0.000255	FJ190	0.448426	0.547403	0.004168	2e-06	2e-06	pop2
FJ159	0.910234	0.089766	FJ159	0.984084	0.007891	0.008025	FJ159	0.359108	2e-06	0.640888	2e-06	FJ159	0.367707	0.631452	2e-06	0.000838	2e-06	pop2
FJ98	0.888129	0.111871	FJ98	0.960855	0.024929	0.014216	FJ98	0.287319	2e-06	0.712677	2e-06	FJ98	0.28784	0.699622	0.003831	0.008706	2e-06	pop2
FJ167	0.745962	0.254038	FJ167	0.580892	0.23829	0.180818	FJ167	2e-06	0.228709	0.568605	0.202684	FJ167	2e-06	0.577273	0.200594	2e-06	0.22213	pop2
FJ163	0.505031	0.494969	FJ163	0.31272	0.488724	0.198556	FJ163	2e-06	0.267889	0.513488	0.218621	FJ163	2e-06	0.456937	0.221189	0.048423	0.273449	pop2
FJ133	0.805704	0.194296	FJ133	0.539741	0.183614	0.276646	FJ133	2e-06	0.173605	0.527155	0.299239	FJ133	2e-06	0.527706	0.298871	2e-06	0.17342	pop2
FJ127	0.874396	0.125604	FJ127	0.589017	0.107032	0.303951	FJ127	2e-06	0.106582	0.556629	0.336787	FJ127	2e-06	0.55629	0.333163	2e-06	0.110544	pop2
HB2	0.989103	0.010897	HB2	0.680011	3e-06	0.319986	HB2	0.312419	2e-06	0.365807	0.321771	HB2	0.260799	0.387965	0.351232	2e-06	2e-06	pop2
FJ130	0.846805	0.153195	FJ130	0.527838	0.144719	0.327444	FJ130	2e-06	0.148276	0.490847	0.360875	FJ130	2e-06	0.486123	0.359043	2e-06	0.154831	pop2
FJ128	0.721625	0.278375	FJ128	0.401046	0.29362	0.305334	FJ128	0.000965	0.31903	0.416269	0.263735	FJ128	2e-06	0.422505	0.273727	0.005014	0.298752	pop2
FJ170	0.911783	0.088217	FJ170	0.994449	0.005548	3e-06	FJ170	0.341517	2e-06	0.649872	0.008609	FJ170	0.307006	0.374389	0.010832	0.307772	2e-06	pop2
FJ115	0.99999	1e-05	FJ115	3e-06	3e-06	0.999994	FJ115	2e-06	2e-06	2e-06	0.999994	FJ115	2e-06	2e-06	0.999994	2e-06	2e-06	pop3
FJ166	0.99999	1e-05	FJ166	3e-06	3e-06	0.999994	FJ166	2e-06	2e-06	2e-06	0.999994	FJ166	2e-06	2e-06	0.999994	2e-06	2e-06	pop3
ZJ12	0.999991	9e-06	ZJ12	3e-06	3e-06	0.999994	ZJ12	2e-06	2e-06	2e-06	0.999994	ZJ12	2e-06	2e-06	0.999994	2e-06	2e-06	pop3
SC4	0.999991	9e-06	SC4	3e-06	3e-06	0.999994	SC4	2e-06	2e-06	2e-06	0.999994	SC4	2e-06	2e-06	0.999994	2e-06	2e-06	pop3
SC5	0.999989	1.1e-05	SC5	0.01871	3e-06	0.981287	SC5	0.004095	2e-06	2e-06	0.995901	SC5	2e-06	2e-06	0.999994	2e-06	2e-06	pop3
SC6	0.999991	9e-06	SC6	3e-06	3e-06	0.999994	SC6	2e-06	2e-06	2e-06	0.999994	SC6	2e-06	2e-06	0.999994	2e-06	2e-06	pop3
SC7	0.99999	1e-05	SC7	3e-06	3e-06	0.999994	SC7	2e-06	2e-06	2e-06	0.999994	SC7	2e-06	2e-06	0.999994	2e-06	2e-06	pop3
SC11	0.99999	1e-05	SC11	3e-06	3e-06	0.999994	SC11	2e-06	2e-06	2e-06	0.999994	SC11	2e-06	2e-06	0.999994	2e-06	2e-06	pop3
SC29	0.99999	1e-05	SC29	3e-06	3e-06	0.999994	SC29	2e-06	2e-06	2e-06	0.999994	SC29	2e-06	2e-06	0.999994	2e-06	2e-06	pop3
SC30	0.999991	9e-06	SC30	3e-06	3e-06	0.999994	SC30	2e-06	2e-06	2e-06	0.999994	SC30	2e-06	2e-06	0.999994	2e-06	2e-06	pop3
SC36	0.99999	1e-05	SC36	3e-06	3e-06	0.999994	SC36	2e-06	2e-06	2e-06	0.999994	SC36	2e-06	2e-06	0.999994	2e-06	2e-06	pop3
SC22	0.999989	1.1e-05	SC22	0.023343	3e-06	0.976653	SC22	0.027838	2e-06	2e-06	0.972158	SC22	2e-06	2e-06	0.999994	2e-06	2e-06	pop3
ZJ20	0.999989	1.1e-05	ZJ20	0.025804	3e-06	0.974192	ZJ20	0.030379	2e-06	2e-06	0.969617	ZJ20	2e-06	2e-06	0.999994	2e-06	2e-06	pop3
FJ116	0.999989	1.1e-05	FJ116	0.061779	3e-06	0.938218	FJ116	0.040728	2e-06	2e-06	0.959268	FJ116	2e-06	2e-06	0.999994	2e-06	2e-06	pop3
SC39	0.999989	1.1e-05	SC39	0.062359	3e-06	0.937638	SC39	0.042517	2e-06	2e-06	0.957479	SC39	2e-06	2e-06	0.999994	2e-06	2e-06	pop3
AH5	0.999989	1.1e-05	AH5	3e-06	3e-06	0.999994	AH5	0.048419	2e-06	2e-06	0.951577	AH5	2e-06	2e-06	0.999994	2e-06	2e-06	pop3
YN6	0.999991	9e-06	YN6	3e-06	3e-06	0.999994	YN6	2e-06	2e-06	2e-06	0.999994	YN6	2e-06	2e-06	0.999994	2e-06	2e-06	pop3
SC33	0.999988	1.2e-05	SC33	3e-06	3e-06	0.999993	SC33	0.044092	2e-06	2e-06	0.955904	SC33	2e-06	2e-06	0.999993	2e-06	2e-06	pop3
FJ193	0.999983	1.7e-05	FJ193	6e-06	5e-06	0.999989	FJ193	4e-06	4e-06	4e-06	0.999989	FJ193	3e-06	3e-06	0.999989	3e-06	3e-06	pop3
HN5	0.999987	1.3e-05	HN5	0.019418	3e-06	0.980579	HN5	0.042255	2e-06	2e-06	0.95774	HN5	2e-06	0.012527	0.987468	2e-06	2e-06	pop3
HN11	0.999988	1.2e-05	HN11	0.020735	3e-06	0.979262	HN11	0.041195	2e-06	2e-06	0.958801	HN11	2e-06	0.015245	0.98475	2e-06	2e-06	pop3
SC35	0.999988	1.2e-05	SC35	0.03966	3e-06	0.960337	SC35	0.280724	2e-06	2e-06	0.719271	SC35	0.146622	2e-06	0.853373	2e-06	2e-06	pop3
ZJ3	0.999988	1.2e-05	ZJ3	3e-06	3e-06	0.999994	ZJ3	0.269115	2e-06	2e-06	0.730881	ZJ3	0.202849	2e-06	0.797146	2e-06	2e-06	pop3
HN24	0.999987	1.3e-05	HN24	3e-06	3e-06	0.999993	HN24	0.283085	2e-06	2e-06	0.71691	HN24	0.218291	2e-06	0.781704	2e-06	2e-06	pop3
ZJ14	0.999988	1.2e-05	ZJ14	0.211023	3e-06	0.788974	ZJ14	0.302304	2e-06	2e-06	0.697692	ZJ14	0.240533	2e-06	0.759462	2e-06	2e-06	pop3
FJ31	0.999988	1.2e-05	FJ31	0.243847	3e-06	0.756149	FJ31	0.331028	2e-06	2e-06	0.668968	FJ31	0.273514	2e-06	0.726481	2e-06	2e-06	pop3
GD15	0.787152	0.212848	GD15	3e-06	0.289548	0.710449	GD15	2e-06	0.323221	2e-06	0.676775	GD15	2e-06	2e-06	0.694607	2e-06	0.305388	pop3
SC32	0.733362	0.266638	SC32	3e-06	0.324445	0.675552	SC32	2e-06	0.35952	2e-06	0.640476	SC32	2e-06	2e-06	0.635728	2e-06	0.364267	pop3
HN29	0.731116	0.268884	HN29	3e-06	0.333645	0.666352	HN29	2e-06	0.368376	2e-06	0.63162	HN29	2e-06	2e-06	0.633736	2e-06	0.366259	pop3
AH3	0.697372	0.302628	AH3	3e-06	0.358999	0.640997	AH3	2e-06	0.393473	2e-06	0.606523	AH3	2e-06	2e-06	0.604836	2e-06	0.395159	pop3
ZJ11	0.68446	0.31554	ZJ11	3e-06	0.352704	0.647293	ZJ11	2e-06	0.38631	2e-06	0.613686	ZJ11	2e-06	2e-06	0.602858	2e-06	0.397137	pop3
HN7	0.686877	0.313123	HN7	3e-06	0.367427	0.63257	HN7	2e-06	0.400795	2e-06	0.599201	HN7	2e-06	2e-06	0.591552	2e-06	0.408443	pop3
HN26	0.684664	0.315336	HN26	3e-06	0.373444	0.626553	HN26	2e-06	0.408511	2e-06	0.591484	HN26	2e-06	2e-06	0.581642	2e-06	0.418354	pop3
FJ114	0.569781	0.430219	FJ114	3e-06	0.411124	0.588873	FJ114	2e-06	0.428843	2e-06	0.571153	FJ114	2e-06	2e-06	0.574701	2e-06	0.425294	pop3
ZJ16	0.885886	0.114114	ZJ16	0.280421	0.131998	0.587581	ZJ16	0.312746	0.122943	0.033853	0.530458	ZJ16	0.265085	0.041768	0.567094	2e-06	0.126051	pop3
SC25	0.567982	0.432018	SC25	3e-06	0.419781	0.580215	SC25	2e-06	0.437523	2e-06	0.562473	SC25	2e-06	2e-06	0.566036	2e-06	0.433959	pop3
FJ117	0.545634	0.454366	FJ117	3e-06	0.44797	0.552027	FJ117	2e-06	0.468204	2e-06	0.531792	FJ117	2e-06	2e-06	0.549479	2e-06	0.450517	pop3
FJ172	0.566831	0.433169	FJ172	3e-06	0.443375	0.556622	FJ172	2e-06	0.464206	2e-06	0.53579	FJ172	2e-06	2e-06	0.543164	2e-06	0.456831	pop3
FJ169	0.611011	0.388989	FJ169	0.049778	0.445611	0.50461	FJ169	0.102514	0.439208	2e-06	0.458277	FJ169	2e-06	2e-06	0.515461	2e-06	0.484534	pop3
HN1	0.556165	0.443835	HN1	3e-06	0.48012	0.519877	HN1	2e-06	0.493667	2e-06	0.506329	HN1	2e-06	2e-06	0.518238	2e-06	0.481758	pop3
HN8	0.827352	0.172648	HN8	0.292828	0.196153	0.511018	HN8	0.414577	0.167105	2e-06	0.418316	HN8	0.3171	2e-06	0.466279	2e-06	0.216618	pop3
HN10	0.830646	0.169354	HN10	0.290649	0.193719	0.515632	HN10	0.412881	0.164889	2e-06	0.422227	HN10	0.311858	2e-06	0.46953	2e-06	0.218608	pop3
FJ171	0.510256	0.489744	FJ171	0.020209	0.412636	0.567155	FJ171	2e-06	0.38413	0.075758	0.54011	FJ171	2e-06	0.025347	0.415537	0.186864	0.372251	pop3
HB4	0.811957	0.188043	HB4	0.360657	0.195612	0.443731	HB4	0.435553	0.179502	2e-06	0.384943	HB4	0.379986	0.024003	0.410087	2e-06	0.185923	pop3
SC13	0.536351	0.463649	SC13	3e-06	0.416062	0.583935	SC13	2e-06	0.399168	2e-06	0.600828	SC13	2e-06	2e-06	0.589813	0.012582	0.397602	pop3
SC37	0.644606	0.355394	SC37	0.129517	0.420527	0.449956	SC37	0.270046	0.357898	2e-06	0.372053	SC37	0.175828	2e-06	0.44045	2e-06	0.383719	pop3
SC1	0.642055	0.357945	SC1	3e-06	0.495702	0.504294	SC1	0.271216	0.354064	2e-06	0.374718	SC1	0.176622	2e-06	0.443693	2e-06	0.379682	pop3
HN9	0.586432	0.413568	HN9	0.072306	0.297544	0.63015	HN9	2e-06	0.27862	0.15525	0.566128	HN9	2e-06	2e-06	0.520597	0.37335	0.10605	pop3
YN5	0.615644	0.384356	YN5	3e-06	0.351146	0.648851	YN5	2e-06	0.334433	2e-06	0.665562	YN5	2e-06	2e-06	0.663057	2e-06	0.336938	pop3
AH1	0.760216	0.239784	AH1	0.34889	0.233727	0.417384	AH1	0.2893	0.206083	2e-06	0.504615	AH1	0.30413	0.001333	0.468764	2e-06	0.225771	pop3
GZ3	0.712672	0.287328	GZ3	3e-06	0.258347	0.74165	GZ3	2e-06	0.247984	2e-06	0.752011	GZ3	2e-06	2e-06	0.76382	2e-06	0.236175	pop3
ZJ7	0.189339	0.810661	ZJ7	0.277926	0.722071	3e-06	ZJ7	0.105316	0.636211	2e-06	0.258471	ZJ7	0.021306	0.308629	2e-06	0.670061	2e-06	pop4
ZJ13	1.3e-05	0.999987	ZJ13	3e-06	0.801452	0.198544	ZJ13	0.288628	0.711368	2e-06	2e-06	ZJ13	0.223706	2e-06	2e-06	0.77629	2e-06	pop4
HB3	0.341122	0.658878	HB3	0.387377	0.425934	0.186689	HB3	0.284778	0.356944	2e-06	0.358276	HB3	0.202299	0.377168	2e-06	0.420529	2e-06	pop4
HB1	0.327642	0.672358	HB1	0.371133	0.425869	0.202997	HB1	0.309157	0.35272	2e-06	0.338121	HB1	0.238008	0.375519	2e-06	0.38647	2e-06	pop4
FJ162	0.279296	0.720704	FJ162	0.220519	0.684403	0.095078	FJ162	0.173524	0.761063	0.015322	0.050091	FJ162	0.058246	2e-06	0.097977	0.784295	0.059481	pop4
FJ176	0.000593	0.999407	FJ176	3e-06	0.999993	3e-06	FJ176	2e-06	0.997742	2e-06	0.002253	FJ176	2e-06	2e-06	2e-06	0.999993	2e-06	pop4
SC16	0.026981	0.973019	SC16	3e-06	0.999993	3e-06	SC16	0.088687	0.911309	2e-06	2e-06	SC16	2e-06	2e-06	2e-06	0.999994	2e-06	pop4
SC3	1.1e-05	0.999989	SC3	3e-06	0.999994	3e-06	SC3	2e-06	0.999994	2e-06	2e-06	SC3	2e-06	2e-06	2e-06	0.999994	2e-06	pop4
SC9	1.4e-05	0.999986	SC9	3e-06	0.999993	3e-06	SC9	2e-06	0.999994	2e-06	2e-06	SC9	2e-06	2e-06	2e-06	0.999994	2e-06	pop4
SC17	2.1e-05	0.999979	SC17	3e-06	0.999993	3e-06	SC17	2e-06	0.999994	2e-06	2e-06	SC17	2e-06	2e-06	2e-06	0.999994	2e-06	pop4
SC21	0.468265	0.531735	SC21	3e-06	0.59891	0.401086	SC21	2e-06	0.620369	2e-06	0.379627	SC21	0.002068	0.364425	2e-06	0.633504	2e-06	pop4
SC28	0.014407	0.985593	SC28	3e-06	0.999993	3e-06	SC28	2e-06	0.999994	2e-06	2e-06	SC28	2e-06	2e-06	2e-06	0.999994	2e-06	pop4
CQ4	1.7e-05	0.999983	CQ4	3e-06	0.999993	3e-06	CQ4	2e-06	0.999994	2e-06	2e-06	CQ4	2e-06	2e-06	2e-06	0.999994	2e-06	pop4
CQ9	0.04162	0.95838	CQ9	0.051706	0.948291	3e-06	CQ9	0.103721	0.896275	2e-06	2e-06	CQ9	2e-06	2e-06	2e-06	0.999994	2e-06	pop4
CQ10	2.3e-05	0.999977	CQ10	3e-06	0.999993	3e-06	CQ10	2e-06	0.999994	2e-06	2e-06	CQ10	2e-06	2e-06	2e-06	0.999994	2e-06	pop4
HN2	0.007379	0.992621	HN2	0.053501	0.946495	3e-06	HN2	0.112088	0.887907	2e-06	2e-06	HN2	2e-06	2e-06	2e-06	0.999994	2e-06	pop4
HN13	1.4e-05	0.999986	HN13	3e-06	0.999993	3e-06	HN13	2e-06	0.999994	2e-06	2e-06	HN13	2e-06	2e-06	2e-06	0.999994	2e-06	pop4
HN18	1.3e-05	0.999987	HN18	3e-06	0.999994	3e-06	HN18	2e-06	0.999994	2e-06	2e-06	HN18	2e-06	2e-06	2e-06	0.999994	2e-06	pop4
HN21	1.6e-05	0.999984	HN21	3e-06	0.999994	3e-06	HN21	2e-06	0.999994	2e-06	2e-06	HN21	2e-06	2e-06	2e-06	0.999994	2e-06	pop4
YN1	1.1e-05	0.999989	YN1	3e-06	0.999994	3e-06	YN1	2e-06	0.999994	2e-06	2e-06	YN1	2e-06	2e-06	2e-06	0.999994	2e-06	pop4
YN2	1.1e-05	0.999989	YN2	3e-06	0.999994	3e-06	YN2	2e-06	0.999994	2e-06	2e-06	YN2	2e-06	2e-06	2e-06	0.999994	2e-06	pop4
YN4	1.7e-05	0.999983	YN4	3e-06	0.999993	3e-06	YN4	2e-06	0.999994	2e-06	2e-06	YN4	2e-06	2e-06	2e-06	0.999994	2e-06	pop4
SC2	0.000495	0.999505	SC2	0.018467	0.98153	3e-06	SC2	2e-06	0.999993	2e-06	2e-06	SC2	2e-06	2e-06	2e-06	0.999993	2e-06	pop4
SC18	1.5e-05	0.999985	SC18	4e-06	0.999993	4e-06	SC18	2e-06	0.999993	2e-06	2e-06	SC18	2e-06	2e-06	2e-06	0.999993	2e-06	pop4
SC20	1.2e-05	0.999988	SC20	3e-06	0.999993	3e-06	SC20	2e-06	0.999994	2e-06	2e-06	SC20	2e-06	2e-06	2e-06	0.999993	2e-06	pop4
SC23	1.6e-05	0.999984	SC23	3e-06	0.999993	3e-06	SC23	2e-06	0.999993	2e-06	2e-06	SC23	2e-06	2e-06	2e-06	0.999993	2e-06	pop4
SC26	0.02841	0.97159	SC26	3e-06	0.999993	3e-06	SC26	2e-06	0.999993	2e-06	2e-06	SC26	2e-06	2e-06	2e-06	0.999993	2e-06	pop4
CQ2	1.2e-05	0.999988	CQ2	3e-06	0.999993	3e-06	CQ2	2e-06	0.999994	2e-06	2e-06	CQ2	2e-06	2e-06	2e-06	0.999993	2e-06	pop4
CQ8	4e-06	0.999996	CQ8	3e-06	0.999993	3e-06	CQ8	2e-06	0.999994	2e-06	2e-06	CQ8	2e-06	2e-06	2e-06	0.999993	2e-06	pop4
GZ1	1.2e-05	0.999988	GZ1	3e-06	0.999993	3e-06	GZ1	2e-06	0.999994	2e-06	2e-06	GZ1	2e-06	2e-06	2e-06	0.999993	2e-06	pop4
HN15	1.4e-05	0.999986	HN15	3e-06	0.999993	3e-06	HN15	2e-06	0.999993	2e-06	2e-06	HN15	2e-06	2e-06	2e-06	0.999993	2e-06	pop4
HN17	0.023953	0.976047	HN17	0.025803	0.974194	3e-06	HN17	2e-06	0.999994	2e-06	2e-06	HN17	2e-06	2e-06	2e-06	0.999993	2e-06	pop4
HN27	1.3e-05	0.999987	HN27	3e-06	0.999993	3e-06	HN27	2e-06	0.999994	2e-06	2e-06	HN27	2e-06	2e-06	2e-06	0.999993	2e-06	pop4
HN28	0.008182	0.991818	HN28	0.053347	0.94665	3e-06	HN28	0.110969	0.889027	2e-06	2e-06	HN28	2e-06	2e-06	2e-06	0.999993	2e-06	pop4
SC15	0.015759	0.984241	SC15	3e-06	0.999993	3e-06	SC15	2e-06	0.999994	2e-06	2e-06	SC15	0.003589	2e-06	2e-06	0.996406	2e-06	pop4
HN3	0.080969	0.919031	HN3	0.089833	0.910164	3e-06	HN3	0.135225	0.864771	2e-06	2e-06	HN3	0.083476	2e-06	2e-06	0.916519	2e-06	pop4
HN22	0.096208	0.903792	HN22	0.109033	0.890964	3e-06	HN22	0.153061	0.846935	2e-06	2e-06	HN22	0.097932	2e-06	2e-06	0.902063	2e-06	pop4
HN4	0.128125	0.871875	HN4	0.137671	0.862326	3e-06	HN4	0.19618	0.803816	2e-06	2e-06	HN4	0.101673	2e-06	2e-06	0.898322	2e-06	pop4
TW1	0.146218	0.853782	TW1	0.161243	0.838719	3.8e-05	TW1	0.211303	0.788693	2e-06	2e-06	TW1	0.14056	2e-06	2e-06	0.859435	2e-06	pop4
FJ21	0.155156	0.844844	FJ21	0.172252	0.827744	3e-06	FJ21	0.230536	0.76946	2e-06	2e-06	FJ21	0.170214	2e-06	2e-06	0.829782	2e-06	pop4
HN20	0.224169	0.775831	HN20	0.231727	0.768269	3e-06	HN20	0.254484	0.730924	2e-06	0.014589	HN20	0.20915	0.00615	2e-06	0.784696	2e-06	pop4
HN12	0.023671	0.976329	HN12	3e-06	0.999993	3e-06	HN12	2e-06	0.976262	0.023734	2e-06	HN12	0.068215	2e-06	2e-06	0.776964	0.154818	pop4
FJ41	0.078772	0.921228	FJ41	0.099412	0.900414	0.000173	FJ41	0.13742	0.862576	2e-06	2e-06	FJ41	0.113774	2e-06	2e-06	0.769822	0.1164	pop4
HN14	0.227901	0.772099	HN14	0.246429	0.753568	3e-06	HN14	0.297782	0.702214	2e-06	2e-06	HN14	0.250806	2e-06	2e-06	0.74919	2e-06	pop4
JX1	0.27891	0.72109	JX1	0.281378	0.698339	0.020282	JX1	0.355922	0.644073	2e-06	2e-06	JX1	0.299643	2e-06	2e-06	0.700352	2e-06	pop4
SC24	0.458908	0.541092	SC24	3e-06	0.632006	0.367991	SC24	0.146944	0.566955	2e-06	0.286099	SC24	0.078137	0.295256	2e-06	0.626604	2e-06	pop4
YN7	0.314324	0.685676	YN7	0.31315	0.657395	0.029455	YN7	0.377675	0.62232	3e-06	3e-06	YN7	0.368657	0.0027	2e-06	0.558697	0.069944	pop4
YN3	0.331237	0.668763	YN3	0.324443	0.640851	0.034706	YN3	0.397655	0.602341	2e-06	2e-06	YN3	0.389626	0.005233	2e-06	0.540611	0.064529	pop4
CQ6	0.470993	0.529007	CQ6	0.404462	0.508362	0.087176	CQ6	0.468678	0.475277	2e-06	0.056042	CQ6	0.429798	0.058378	0.022203	0.489619	2e-06	pop4
FJ146	0.383202	0.616798	FJ146	0.441881	0.558116	3e-06	FJ146	0.447308	0.514763	0.037928	2e-06	FJ146	0.349538	2e-06	2e-06	0.488658	0.161801	pop4
GD9	1.2e-05	0.999988	GD9	3e-06	0.999994	3e-06	GD9	2e-06	0.874309	0.125687	2e-06	GD9	2e-06	2e-06	2e-06	2e-06	0.999994	pop5
GD11	1.5e-05	0.999985	GD11	3e-06	0.999993	3e-06	GD11	2e-06	0.860478	0.139517	2e-06	GD11	2e-06	2e-06	2e-06	2e-06	0.999994	pop5
GD12	0.022741	0.977259	GD12	0.072206	0.92779	3e-06	GD12	2e-06	0.809315	0.190681	2e-06	GD12	2e-06	2e-06	2e-06	2e-06	0.999994	pop5
GD1	2.9e-05	0.999971	GD1	0.028963	0.971033	4e-06	GD1	2e-06	0.816413	0.183582	2e-06	GD1	2e-06	2e-06	2e-06	2e-06	0.999993	pop5
GD2	1.3e-05	0.999987	GD2	3e-06	0.999993	3e-06	GD2	2e-06	0.87496	0.125036	2e-06	GD2	2e-06	2e-06	2e-06	2e-06	0.999993	pop5
GD4	1.3e-05	0.999987	GD4	3e-06	0.999993	3e-06	GD4	2e-06	0.884902	0.115094	2e-06	GD4	2e-06	2e-06	2e-06	2e-06	0.999993	pop5
GD6	1.1e-05	0.999989	GD6	3e-06	0.999994	3e-06	GD6	2e-06	0.905844	0.094152	2e-06	GD6	2e-06	2e-06	2e-06	2e-06	0.999993	pop5
GD10	1.9e-05	0.999981	GD10	0.018087	0.98191	3e-06	GD10	2e-06	0.824325	0.175671	2e-06	GD10	2e-06	2e-06	2e-06	2e-06	0.999993	pop5
GD13	0.107804	0.892196	GD13	0.166269	0.833728	3e-06	GD13	2e-06	0.777493	0.222503	2e-06	GD13	2e-06	2e-06	2e-06	2e-06	0.999993	pop5
GD14	0.027672	0.972328	GD14	0.071207	0.928789	3e-06	GD14	2e-06	0.819016	0.18098	2e-06	GD14	2e-06	2e-06	2e-06	2e-06	0.999993	pop5
GD5	0.108221	0.891779	GD5	0.16501	0.834986	3e-06	GD5	2e-06	0.740673	0.259323	2e-06	GD5	2e-06	2e-06	2e-06	0.034465	0.965531	pop5
GD3	1.8e-05	0.999982	GD3	3e-06	0.999993	3e-06	GD3	2e-06	0.88783	0.112165	2e-06	GD3	2e-06	2e-06	2e-06	0.195537	0.804458	pop5
GD7	0.319175	0.680825	GD7	0.401548	0.598448	3e-06	GD7	2e-06	0.573711	0.426285	2e-06	GD7	0.001523	2e-06	0.385714	2e-06	0.612761	pop5
GD8	0.421591	0.578409	GD8	0.493624	0.506372	3e-06	GD8	2e-06	0.471368	0.528628	2e-06	GD8	2e-06	2e-06	0.469372	2e-06	0.530623	pop5
FJ181	0.368897	0.631103	FJ181	0.436477	0.563519	3e-06	FJ181	0.254429	0.528718	0.216851	2e-06	FJ181	0.406717	2e-06	0.065945	0.095126	0.432211	pop5
GZ2	0.312846	0.687154	GZ2	0.221942	0.778054	3e-06	GZ2	0.205763	0.567607	0.226628	2e-06	GZ2	0.250687	2e-06	0.331527	0.046093	0.371692	pop5
FJ168	0.108428	0.891572	FJ168	0.042175	0.84512	0.112704	FJ168	0.357526	0.486374	0.034434	0.121666	FJ168	0.322115	0.136026	0.202331	2e-06	0.339527	pop5

## Sheet: Tab.S4
Table S4. A set of 973 core SNPs for 349 tea plants.
Chromosome	Postion	PIC	MAF	Heterozygosity（He）	Gene Diversity (GD)	AH1	AH2	AH3	AH4	AH5	CQ1	CQ10	CQ11	CQ2	CQ3	CQ4	CQ5	CQ6	CQ7	CQ8	CQ9	FJ1	FJ10	FJ100	FJ101	FJ102	FJ103	FJ104	FJ105	FJ106	FJ107	FJ108	FJ109	FJ11	FJ110	FJ111	FJ112	FJ113	FJ114	FJ115	FJ116	FJ117	FJ118	FJ119	FJ12	FJ120	FJ121	FJ122	FJ123
Chr1	1838926	0.232989	0.160317	0.250794	0.269232	G	R	R	G	G	G	R	R	G	R	R	G	-	G	G	A	R	G	G	-	G	-	R	G	G	-	G	G	G	G	G	-	G	G	G	G	G	G	G	G	R	R	R	G
Chr1	3956374	0.338764	0.315789	0.482972	0.432133	Y	Y	T	Y	T	Y	T	Y	T	Y	T	T	T	Y	T	T	Y	T	T	Y	C	Y	Y	C	T	C	T	T	Y	C	C	Y	Y	T	Y	Y	Y	Y	T	Y	Y	T	Y	Y
Chr1	5352827	0.232033	0.159357	0.295322	0.267924	C	C	Y	C	C	Y	Y	Y	C	C	Y	C	Y	C	C	C	C	Y	C	C	C	C	Y	C	C	C	C	C	C	C	C	C	Y	C	Y	Y	Y	Y	Y	C	Y	C	C	Y
Chr1	5870698	0.3713	0.439394	0.878788	0.492654	K	K	K	K	K	K	K	K	K	T	K	K	K	K	K	K	K	K	K	T	K	K	K	K	K	T	K	K	K	K	T	K	K	K	-	K	K	-	K	T	-	K	K	K
Chr1	16445685	0.184746	0.116564	0.190184	0.205954	A	A	A	R	A	A	A	R	A	A	A	A	-	A	A	A	R	A	A	A	A	R	A	A	A	A	A	A	A	A	R	R	R	-	A	A	A	A	R	A	A	R	R	R
Chr1	18306200	0.319658	0.275758	0.387879	0.399431	A	A	R	R	A	A	A	A	A	A	A	A	A	A	A	A	A	A	R	A	A	A	R	G	-	R	A	A	A	R	R	A	G	A	A	A	A	R	G	A	-	R	R	R
Chr1	18371884	0.196522	0.126453	0.229651	0.220926	R	G	G	R	R	R	G	G	G	G	G	G	G	G	G	G	G	G	G	G	G	R	G	G	G	G	G	G	G	G	G	G	G	R	R	R	G	R	G	G	G	G	G	G
Chr1	21413528	0.304194	0.249211	0.435331	0.37421	Y	Y	T	Y	Y	Y	T	-	-	C	T	T	T	Y	T	T	T	C	T	Y	Y	C	T	Y	Y	Y	Y	T	T	T	T	T	T	T	Y	T	T	Y	Y	T	Y	T	-	T
Chr1	24011613	0.19569	0.12574	0.233728	0.219858	C	C	Y	Y	C	C	Y	C	C	C	C	C	C	Y	C	C	C	T	Y	C	C	C	C	Y	-	C	C	C	Y	C	C	C	Y	C	Y	Y	Y	C	Y	C	C	C	C	C
Chr1	24279604	0.180487	0.113095	0.202381	0.200609	R	R	G	R	G	R	R	G	G	R	G	G	G	G	G	R	G	G	R	G	G	G	G	G	G	G	G	G	G	G	G	G	G	G	R	G	G	G	G	R	G	G	G	G
Chr1	26355787	0.370161	0.430769	0.849231	0.490414	W	W	W	W	W	T	W	W	W	W	W	W	W	W	W	W	W	W	W	-	W	T	T	T	T	W	T	W	W	T	W	W	-	W	W	W	W	W	T	W	W	T	W	W
Chr1	26950142	0.309464	0.257812	0.365625	0.38269	R	G	G	R	G	G	G	G	G	G	G	R	R	G	G	G	R	A	-	G	-	R	G	R	R	A	G	G	R	R	R	R	-	G	G	G	G	R	-	G	R	R	R	A
Chr1	27400506	0.371559	0.441538	0.489231	0.493164	Y	-	C	-	C	Y	T	Y	Y	T	T	T	Y	T	T	Y	T	Y	Y	Y	Y	Y	C	Y	Y	T	C	C	T	T	C	Y	C	C	Y	C	C	Y	C	C	C	T	Y	Y
Chr1	30295032	0.273598	0.20597	0.304478	0.327093	Y	C	Y	Y	Y	C	C	C	C	C	C	C	C	C	C	C	C	C	C	C	C	-	C	-	C	C	Y	Y	Y	C	Y	C	C	Y	T	Y	Y	C	C	C	Y	Y	C	C
Chr1	31950768	0.360313	0.380503	0.528302	0.471441	R	R	R	R	R	R	R	R	-	R	R	G	-	R	R	A	A	R	-	A	A	A	R	R	A	A	R	A	R	A	R	A	A	G	R	R	R	R	A	A	R	R	R	A
Chr1	32780718	0.263198	0.193252	0.331288	0.311811	Y	C	C	Y	T	-	Y	Y	C	C	Y	C	C	C	C	C	C	C	Y	C	C	C	C	C	C	C	C	C	C	C	C	Y	Y	Y	Y	Y	C	Y	Y	C	Y	C	C	Y
Chr1	33139871	0.276583	0.209779	0.305994	0.331544	M	C	C	C	A	C	M	M	C	C	M	C	C	C	C	C	C	C	M	C	C	-	-	C	C	-	C	C	C	C	-	M	M	M	M	M	C	M	M	C	M	-	C	M
Chr1	33632078	0.210493	0.138801	0.208202	0.239071	Y	C	Y	Y	C	C	C	C	C	C	C	C	Y	C	C	Y	T	C	C	Y	C	T	C	C	C	T	Y	Y	C	C	C	C	C	C	C	C	C	C	C	C	-	C	C	Y
Chr1	35327380	0.322569	0.28125	0.4125	0.404297	R	R	G	G	A	R	G	R	G	R	G	G	R	R	R	G	G	-	G	-	G	G	G	G	G	G	G	G	R	-	R	R	G	R	R	R	G	G	R	G	R	G	R	G
Chr1	36802577	0.337213	0.31213	0.45858	0.42941	R	R	R	R	A	A	R	R	R	R	R	G	A	-	R	A	R	A	A	-	R	R	-	R	R	R	R	R	A	R	R	G	A	A	R	A	A	R	A	G	A	G	R	R
Chr1	37066101	0.316764	0.270468	0.540936	0.39463	M	M	M	M	M	M	A	M	A	A	A	A	A	A	A	A	M	M	A	A	M	A	A	M	M	M	M	M	M	A	A	A	A	A	M	M	A	M	M	A	M	A	M	M
Chr1	39654059	0.288041	0.225146	0.438596	0.348911	Y	Y	T	T	T	Y	Y	T	Y	Y	Y	Y	T	T	Y	Y	Y	Y	T	Y	Y	T	T	Y	T	T	Y	T	T	T	T	Y	T	Y	T	T	Y	T	T	T	T	T	T	T
Chr1	43316428	0.164624	0.100629	0.169811	0.181005	C	C	C	Y	C	C	Y	C	C	C	-	C	Y	C	C	C	C	Y	C	C	C	C	C	C	C	C	C	C	C	C	Y	C	C	C	-	C	C	C	C	C	C	C	C	Y
Chr1	47783439	0.276779	0.210031	0.31348	0.331836	R	G	-	R	R	R	G	R	G	G	G	G	R	R	G	R	G	G	G	G	R	G	R	G	G	G	G	G	G	-	G	G	G	G	R	R	G	R	G	G	G	G	G	G
Chr1	48320144	0.153533	0.0923077	0.184615	0.167574	G	R	R	G	G	G	R	R	R	R	R	G	G	G	G	R	G	G	G	G	R	G	G	G	G	G	G	G	G	G	G	G	-	G	G	G	G	R	G	G	R	G	-	G
Chr1	49478684	0.330335	0.296875	0.2875	0.41748	-	G	T	K	T	G	K	K	K	G	G	T	T	-	G	-	T	T	T	T	T	T	T	T	T	T	T	T	T	T	T	T	T	G	K	K	G	T	T	T	T	T	T	T
Chr1	59759559	0.161062	0.0979228	0.195846	0.176668	A	W	A	A	A	A	W	-	A	A	W	A	A	A	W	W	A	A	A	-	A	W	A	W	A	A	A	A	A	A	A	A	A	A	A	A	A	A	A	W	A	A	A	W
Chr1	60426311	0.245495	0.173313	0.273006	0.286551	A	A	A	A	A	A	A	A	-	A	A	A	A	A	-	A	A	A	R	R	A	A	-	A	R	A	A	R	A	A	R	A	A	A	A	A	A	R	A	R	A	A	A	R
Chr1	66153342	0.358484	0.373494	0.451807	0.467992	W	W	W	W	W	W	T	W	T	W	T	A	T	W	T	T	W	T	T	W	-	T	W	W	W	A	T	W	T	T	T	A	A	W	W	-	T	-	W	W	A	T	W	W
Chr1	68065218	0.282278	0.217262	0.35119	0.340118	K	-	G	K	G	G	K	K	K	T	K	G	K	K	T	G	T	K	K	G	G	K	G	K	G	G	K	G	G	G	G	G	G	G	G	K	K	K	K	G	G	K	K	G
Chr1	68883448	0.305614	0.251488	0.502976	0.376484	R	G	R	R	R	G	R	G	R	R	R	G	G	G	G	G	G	R	G	R	R	G	G	R	G	R	R	R	G	G	G	R	R	G	R	-	R	G	G	R	R	G	G	-
Chr1	69286603	0.244702	0.172464	0.344928	0.28544	C	C	C	C	C	S	C	S	C	S	C	C	S	S	C	C	S	S	S	C	C	S	S	S	S	S	C	C	C	C	C	C	S	C	C	C	C	S	S	C	C	C	C	C
Chr1	70942433	0.373736	0.464497	0.508876	0.497479	Y	Y	T	Y	Y	Y	C	Y	C	C	C	C	Y	Y	C	C	T	T	Y	Y	T	T	Y	T	T	C	Y	T	C	Y	T	-	T	T	Y	T	Y	T	T	T	Y	Y	Y	Y
Chr1	71331859	0.245329	0.173134	0.226866	0.286318	K	K	T	T	K	-	K	T	K	K	K	T	K	T	G	G	T	T	T	T	T	T	T	T	T	K	T	T	K	T	T	T	K	T	T	T	T	K	T	T	T	T	T	T
Chr1	72817743	0.229104	0.156442	0.245399	0.263935	C	C	C	C	C	S	S	S	S	C	S	S	C	C	C	C	C	C	C	C	C	C	C	C	C	C	S	C	C	C	C	C	C	C	S	C	C	C	C	C	C	C	C	C
Chr1	73994131	0.213012	0.141104	0.245399	0.242388	G	G	G	R	G	G	G	G	G	R	G	G	G	G	G	G	G	R	R	G	G	G	-	A	G	G	G	G	A	R	G	G	G	G	R	R	R	-	G	G	R	G	-	R
Chr1	75077980	0.175597	0.109177	0.117089	0.194515	K	K	K	G	G	-	-	K	G	G	T	-	G	G	-	K	G	G	G	G	G	G	G	G	G	K	G	G	G	G	G	G	G	G	G	G	G	G	G	G	G	G	G	G
Chr1	79342915	0.351995	0.351562	0.359375	0.455933	G	R	-	R	G	R	G	G	G	G	-	A	G	R	G	-	G	A	R	A	A	R	R	G	A	R	R	R	A	G	G	-	R	G	G	G	G	G	G	R	R	G	R	A
Chr1	84580937	0.332607	0.301749	0.451895	0.421393	G	R	R	R	G	G	G	R	R	G	G	G	G	G	R	G	G	R	R	R	R	G	R	G	R	G	R	G	G	A	G	R	R	R	R	G	R	R	G	G	G	R	-	R
Chr1	88952624	0.230569	0.157895	0.315789	0.265928	T	Y	T	T	T	Y	T	T	T	T	T	T	T	-	T	T	T	T	Y	-	T	Y	Y	Y	T	T	Y	Y	Y	Y	Y	-	T	T	Y	T	T	Y	T	T	T	T	T	Y
Chr1	91053741	0.309378	0.257669	0.398773	0.382551	Y	T	T	T	Y	Y	T	Y	Y	Y	T	T	Y	T	T	T	T	C	Y	T	T	Y	T	T	T	T	T	T	T	Y	T	C	Y	T	Y	Y	C	Y	Y	T	T	Y	T	T
Chr1	91259097	0.214202	0.142202	0.229358	0.243961	W	T	W	T	T	W	W	W	T	T	-	W	W	-	W	T	T	T	T	T	T	W	T	W	T	T	W	T	T	T	W	T	T	T	T	W	T	T	T	T	T	W	T	T
Chr1	91684873	0.286671	0.223242	0.348624	0.34681	T	T	K	T	T	T	T	K	G	T	T	T	T	T	T	K	T	-	-	T	T	K	-	K	T	G	T	-	T	T	K	-	T	T	K	T	T	K	T	T	K	K	G	T
Chr1	91922525	0.182322	0.114583	0.16369	0.202908	C	C	C	C	-	C	C	C	C	C	C	C	C	C	C	C	C	C	C	C	C	C	-	C	C	C	C	C	C	C	Y	C	Y	C	C	C	C	C	Y	C	C	Y	Y	Y
Chr1	92173379	0.374991	0.497067	0.929619	0.499983	R	R	R	R	R	R	R	R	R	R	R	R	R	R	R	R	R	G	A	A	R	R	R	R	R	R	R	A	R	R	R	R	R	R	R	R	R	R	R	R	R	R	R	R
Chr1	92268494	0.242043	0.169643	0.339286	0.281728	T	T	T	T	Y	T	T	T	Y	T	T	Y	T	T	Y	T	T	T	T	T	T	Y	T	Y	T	T	T	Y	T	T	T	T	T	Y	Y	Y	Y	T	Y	T	Y	T	Y	T
Chr1	94645249	0.23772	0.165138	0.330275	0.275734	R	G	G	R	R	R	G	G	R	R	G	G	G	G	R	G	G	G	G	G	G	G	G	G	G	G	G	G	G	G	G	G	R	R	R	R	R	-	R	G	R	G	G	G
Chr1	95401793	0.16543	0.101246	0.202492	0.181991	C	Y	C	Y	C	C	Y	-	C	C	Y	Y	C	Y	Y	Y	C	C	C	C	C	C	-	C	C	C	C	C	C	C	C	-	C	-	C	C	C	C	Y	C	Y	C	C	Y
Chr1	98474281	0.232376	0.159701	0.295522	0.268394	K	K	K	T	K	T	K	-	K	K	K	T	K	T	T	K	T	T	K	T	T	T	K	T	T	T	T	T	T	K	T	T	-	K	T	K	T	T	T	T	T	T	K	T
Chr1	101837494	0.200798	0.130159	0.260317	0.226435	A	A	A	M	M	M	A	A	A	M	A	A	-	A	A	-	M	A	A	A	A	A	A	A	A	M	A	A	A	-	A	A	M	A	M	M	M	A	A	A	A	A	-	A
Chr1	101931846	0.312613	0.263158	0.526316	0.387812	R	G	G	R	R	G	R	-	R	R	R	G	R	G	G	R	R	G	R	G	G	G	G	R	G	R	G	G	G	R	G	G	-	G	R	R	R	G	G	G	R	G	-	R
Chr1	102274573	0.22824	0.155589	0.305136	0.262762	-	-	W	-	T	T	W	T	T	T	W	T	T	T	T	T	T	T	T	T	T	T	T	T	T	T	T	T	T	T	T	-	W	T	T	T	W	T	W	W	T	W	W	T
Chr1	103078707	0.153763	0.0924765	0.147335	0.167849	R	G	G	G	G	G	R	-	G	G	R	G	G	G	R	G	G	G	G	-	G	G	-	G	G	G	R	G	G	-	G	G	-	G	G	-	G	G	G	G	G	G	G	G
Chr1	105346190	0.160296	0.0973451	0.165192	0.175738	G	G	G	G	G	G	G	R	G	G	G	G	G	G	G	G	G	R	G	G	R	A	R	R	G	G	G	G	A	G	R	G	G	G	G	G	G	G	G	G	R	G	R	R
Chr1	108873261	0.374732	0.483631	0.568452	0.499464	Y	C	Y	Y	Y	C	Y	Y	Y	C	-	Y	T	Y	T	Y	T	Y	C	C	Y	Y	T	T	C	C	Y	Y	Y	Y	Y	Y	C	Y	Y	Y	Y	Y	Y	C	C	Y	Y	Y
Chr1	109723400	0.206049	0.134796	0.231975	0.233252	C	C	C	C	Y	C	C	C	C	C	C	C	C	Y	C	C	Y	Y	Y	C	C	C	C	C	C	Y	T	C	C	C	C	C	C	C	C	C	C	C	C	C	Y	C	C	C
Chr1	110039979	0.16897	0.103976	0.171254	0.186329	G	G	G	R	G	G	-	G	G	G	G	G	G	G	G	G	G	G	G	G	G	G	G	G	R	A	G	G	R	R	G	G	R	G	G	G	G	G	R	G	G	-	-	R
Chr1	110429915	0.37318	0.457413	0.504732	0.496373	W	W	W	W	A	A	-	W	W	A	-	A	T	W	W	T	W	W	W	A	A	A	A	A	W	W	A	W	W	W	A	W	T	W	-	W	T	W	W	A	W	W	A	W
Chr1	110874232	0.24924	0.17737	0.311927	0.29182	G	R	R	R	G	G	R	R	G	G	R	G	R	G	G	G	R	G	G	G	R	G	R	G	-	-	G	G	G	R	G	R	G	G	G	G	G	G	A	R	R	R	R	R
Chr1	112465265	0.235678	0.163043	0.326087	0.272921	G	G	G	R	G	G	G	R	R	R	G	R	G	-	-	G	R	G	R	G	R	R	R	G	G	R	R	G	R	G	G	R	G	R	G	R	G	G	G	G	G	G	G	-
Chr1	115271900	0.36838	0.419162	0.520958	0.48693	Y	Y	C	Y	Y	Y	C	Y	C	Y	C	C	T	Y	C	Y	T	T	Y	T	Y	Y	Y	Y	C	Y	C	Y	Y	T	T	Y	C	C	Y	Y	C	Y	Y	Y	T	Y	Y	Y
Chr1	116963135	0.210304	0.138629	0.258567	0.238822	G	R	G	G	G	G	G	G	R	G	G	G	G	G	G	R	G	G	-	-	G	G	G	G	R	G	G	R	R	G	G	G	R	G	G	G	G	G	R	G	G	G	G	-
Chr1	119936982	0.366395	0.408012	0.79822	0.483076	Y	Y	Y	Y	Y	Y	Y	Y	Y	Y	Y	Y	Y	Y	C	C	Y	T	Y	C	C	Y	Y	Y	Y	Y	Y	Y	Y	Y	Y	Y	Y	C	C	Y	C	Y	Y	Y	-	Y	Y	Y
Chr1	120709525	0.231698	0.159021	0.269113	0.267467	Y	Y	C	C	C	C	Y	Y	C	C	Y	Y	Y	C	C	Y	C	C	Y	C	Y	T	-	C	C	C	Y	C	C	C	C	C	C	C	C	C	C	C	C	C	C	Y	-	C
Chr1	122539339	0.184487	0.116352	0.188679	0.205629	G	G	G	G	G	G	G	G	G	G	G	G	G	G	G	G	G	G	-	G	G	G	G	G	G	G	G	G	G	G	G	R	-	-	G	G	G	G	R	G	G	R	R	G
Chr1	122643292	0.214462	0.142442	0.273256	0.244304	G	R	G	R	G	G	G	R	R	G	R	G	G	G	G	G	G	G	G	G	G	G	G	G	G	G	G	G	G	G	G	G	G	G	G	G	G	G	R	G	A	G	R	R
Chr1	138802312	0.173838	0.107784	0.155689	0.192334	A	A	A	M	A	A	M	A	A	A	M	M	A	A	A	A	A	A	-	A	A	A	-	A	-	M	A	A	A	M	A	A	A	A	A	A	M	A	A	A	A	A	A	A
Chr1	139679333	0.371547	0.441441	0.510511	0.493142	M	M	C	M	M	M	M	M	C	C	M	M	C	M	M	C	A	M	A	-	M	A	M	M	C	C	M	M	M	C	M	M	-	C	A	M	A	M	A	C	M	M	A	M
Chr1	143106065	0.186807	0.118263	0.206587	0.208554	C	C	C	C	C	C	Y	C	-	C	Y	Y	C	C	C	Y	C	C	C	C	C	C	Y	C	C	Y	C	C	T	C	-	C	C	C	C	C	C	Y	C	C	C	C	C	C
Chr1	144792949	0.195266	0.125378	0.214502	0.219316	A	A	A	M	A	A	A	M	M	A	A	A	A	A	M	M	A	A	A	A	M	A	M	A	A	A	A	A	A	A	A	A	A	M	A	A	M	-	A	M	A	A	A	A
Chr1	146044321	0.192532	0.123053	0.17134	0.215822	G	G	G	G	G	G	G	R	R	G	G	G	-	G	R	G	G	-	G	R	G	G	G	G	-	G	G	G	G	G	G	R	G	G	G	G	G	G	G	G	G	G	-	G
Chr1	148130582	0.161337	0.0981308	0.183801	0.177002	C	C	Y	C	C	C	Y	Y	C	Y	Y	C	C	C	C	Y	C	-	C	C	C	C	C	C	C	C	C	C	C	C	C	C	C	-	C	C	C	C	C	C	C	C	-	C
Chr1	148353094	0.210013	0.138365	0.232704	0.23844	C	C	C	Y	C	C	C	Y	C	C	C	C	C	Y	C	C	C	-	C	Y	C	C	C	Y	Y	C	C	C	C	C	C	C	Y	C	C	C	C	C	Y	C	Y	Y	Y	Y
Chr1	149572573	0.254284	0.182965	0.290221	0.298978	Y	C	T	Y	C	C	C	C	Y	C	C	C	C	C	-	C	C	C	C	C	C	C	-	C	C	C	C	C	C	C	C	C	C	-	Y	Y	T	Y	C	C	Y	-	-	Y
Chr1	149846395	0.279207	0.21319	0.328221	0.33548	R	G	A	R	G	G	G	R	G	G	G	G	G	R	R	R	G	G	-	-	G	G	G	G	G	R	G	R	R	G	G	G	G	-	R	R	R	R	G	G	R	G	-	R
Chr1	149846573	0.298301	0.240061	0.351682	0.364864	Y	T	C	Y	T	T	T	Y	-	T	T	T	Y	T	C	Y	T	T	-	-	T	T	T	T	T	Y	T	Y	Y	T	T	T	T	-	Y	Y	C	Y	T	T	Y	T	-	Y
Chr1	150909895	0.279095	0.213043	0.426087	0.335312	R	G	G	G	G	R	G	G	G	G	G	G	R	G	G	G	R	G	R	G	R	G	R	G	R	G	R	G	R	R	R	G	G	G	R	R	G	G	R	G	R	G	R	G
Chr1	154184237	0.371322	0.439577	0.47432	0.492698	-	Y	C	Y	C	Y	Y	C	C	C	Y	T	Y	Y	C	C	T	Y	Y	Y	T	T	T	C	T	Y	T	T	Y	T	Y	Y	Y	C	Y	C	C	Y	Y	T	C	C	Y	Y
Chr1	157167452	0.226117	0.153509	0.230994	0.259888	K	T	K	T	T	T	T	T	T	T	T	T	K	T	T	T	T	T	T	-	T	T	T	K	T	T	T	G	T	T	T	T	K	K	G	K	K	T	T	T	K	K	T	T
Chr1	157230732	0.231106	0.15843	0.276163	0.26666	W	A	A	A	W	A	W	A	W	A	W	A	A	-	A	W	A	A	A	A	A	A	A	A	T	W	W	A	A	A	A	W	W	A	A	A	A	A	W	A	A	A	W	A
Chr1	158481278	0.374979	0.495399	0.978528	0.499958	Y	Y	Y	Y	Y	Y	Y	Y	Y	Y	Y	-	Y	Y	-	Y	Y	Y	-	Y	Y	Y	Y	Y	Y	Y	Y	Y	Y	Y	T	Y	T	Y	Y	-	Y	Y	Y	Y	Y	Y	Y	Y
Chr1	160756706	0.17975	0.1125	0.225	0.199687	R	G	R	G	G	G	G	G	R	G	G	G	R	G	R	G	G	G	G	G	G	G	G	G	G	G	G	R	G	G	G	G	G	R	R	R	R	G	G	G	R	G	G	G
Chr1	164705455	0.302242	0.24613	0.380805	0.3711	Y	-	Y	C	Y	C	C	C	C	Y	C	C	T	-	C	C	C	C	-	-	C	C	C	C	C	-	C	C	C	C	-	Y	Y	Y	Y	Y	C	Y	Y	Y	C	C	-	C
Chr1	170855233	0.374464	0.476852	0.564815	0.498928	M	M	A	M	M	A	M	M	A	C	M	C	C	M	C	M	A	M	-	M	A	M	C	A	M	A	A	C	A	A	M	A	M	A	M	M	C	M	M	A	M	M	-	M
Chr1	174189357	0.28728	0.224085	0.35061	0.347742	-	A	G	-	R	G	R	G	-	R	R	-	G	R	G	A	R	R	R	R	G	R	G	G	R	R	G	G	R	G	G	R	G	G	G	G	G	G	R	G	G	-	R	G
Chr1	178707315	0.255725	0.184593	0.369186	0.301037	C	C	C	Y	C	C	C	Y	C	C	C	C	Y	C	C	Y	C	C	C	C	C	C	C	Y	Y	C	C	C	C	C	C	C	Y	C	C	C	C	C	C	C	C	C	C	Y
Chr1	192767665	0.306521	0.252959	0.381657	0.377941	C	A	C	M	M	C	M	-	C	C	M	C	M	M	C	C	A	M	A	-	M	M	C	C	C	C	C	M	M	C	M	M	C	C	-	C	C	M	C	M	M	M	C	M
Chr1	197676220	0.22862	0.155963	0.220183	0.263278	-	C	C	S	C	C	C	S	C	C	C	S	S	C	C	S	S	C	-	C	C	C	C	C	C	C	C	C	C	C	C	C	S	C	C	C	C	C	S	C	C	C	S	S
Chr1	201046776	0.21831	0.146032	0.234921	0.249413	Y	C	C	C	C	C	C	Y	Y	Y	C	Y	C	Y	Y	C	C	Y	C	C	C	C	C	Y	C	C	Y	Y	C	C	C	C	C	C	C	C	C	-	C	C	C	C	C	C
Chr1	204461970	0.206707	0.135385	0.190769	0.234111	G	G	G	G	G	G	G	K	G	G	G	G	G	G	G	G	K	G	G	K	G	G	K	K	G	G	G	G	G	G	G	K	K	G	G	G	G	G	T	G	G	G	G	K
Chr1	207557190	0.18244	0.114679	0.211009	0.203055	T	T	T	T	-	T	T	Y	-	T	T	Y	T	T	Y	T	T	T	-	Y	T	T	Y	T	T	T	T	T	T	T	T	T	-	Y	T	T	Y	T	Y	T	T	T	T	Y
Chr1	210894442	0.173873	0.107813	0.209375	0.192378	R	A	R	R	A	A	A	A	A	A	A	A	R	A	A	A	R	-	A	A	A	A	R	A	-	A	A	-	R	A	A	A	A	A	R	R	A	A	A	R	A	A	A	-
Chr1	213284965	0.308856	0.256798	0.392749	0.381705	R	R	A	G	R	R	G	R	G	G	R	R	R	G	R	R	R	-	G	G	A	G	-	R	R	G	R	G	G	R	G	-	G	G	R	R	G	-	G	G	R	G	R	G
Chr1	219701787	0.348717	0.341791	0.671642	0.44994	C	C	C	Y	Y	Y	C	Y	C	C	C	C	C	Y	C	C	Y	Y	C	Y	Y	C	Y	C	Y	C	C	Y	Y	C	Y	C	C	Y	Y	Y	Y	-	Y	C	Y	Y	Y	Y
Chr10	1558332	0.374322	0.473988	0.849711	0.498647	Y	Y	Y	Y	Y	Y	Y	Y	Y	Y	C	Y	Y	Y	C	Y	Y	Y	Y	Y	Y	Y	Y	Y	T	Y	Y	Y	Y	T	Y	Y	T	Y	Y	Y	Y	Y	Y	Y	Y	Y	Y	Y
Chr10	7258136	0.200964	0.130303	0.230303	0.226648	C	C	Y	Y	C	C	Y	C	C	Y	Y	C	C	C	C	C	Y	Y	C	Y	C	-	C	C	Y	Y	C	C	C	C	C	C	C	C	C	C	C	C	T	C	Y	C	C	Y
Chr10	9843770	0.202857	0.131965	0.246334	0.2291	A	R	A	A	A	A	A	R	R	A	A	A	A	A	A	A	R	R	R	R	A	A	R	A	R	R	A	A	A	A	R	A	A	A	-	A	A	R	A	R	-	A	R	R
Chr10	22105990	0.298051	0.239683	0.365079	0.36447	Y	-	C	C	C	C	Y	C	Y	-	Y	T	C	Y	Y	Y	Y	C	-	C	C	C	C	-	C	C	C	T	Y	C	Y	Y	Y	Y	C	Y	Y	Y	C	Y	C	C	C	Y
Chr10	23298054	0.374998	0.498494	0.64759	0.499995	K	T	K	K	G	K	K	K	T	K	K	K	T	K	-	T	K	G	-	T	K	T	K	K	K	K	K	T	G	-	K	T	K	K	K	K	T	K	G	K	K	T	K	K
Chr10	30193791	0.236285	0.163664	0.219219	0.273756	T	T	T	T	T	T	W	W	T	T	W	W	T	W	T	T	A	T	-	T	T	T	W	T	T	T	W	-	T	T	A	T	T	-	T	T	T	-	T	T	W	W	W	W
Chr10	30863013	0.220779	0.148368	0.261128	0.25271	-	C	Y	C	Y	C	Y	Y	C	C	Y	C	Y	C	C	Y	C	Y	C	Y	C	C	C	C	C	T	C	C	C	C	-	C	C	Y	Y	Y	C	C	-	C	Y	Y	C	C
Chr10	35529514	0.266269	0.196923	0.338462	0.316289	G	R	G	-	R	R	-	G	G	R	G	G	R	R	G	G	G	R	G	G	G	A	G	R	G	R	R	-	R	-	G	R	R	G	G	G	G	G	R	G	R	G	G	R
Chr10	35943984	0.258102	0.187307	0.306502	0.304446	C	Y	-	C	-	C	C	Y	Y	C	C	-	C	Y	Y	Y	C	C	C	Y	Y	C	Y	C	C	Y	C	C	C	C	C	C	Y	C	Y	C	C	Y	C	C	Y	C	Y	C
Chr10	43156425	0.314743	0.266871	0.374233	0.391302	Y	Y	T	Y	T	Y	C	C	C	C	C	-	C	Y	C	C	C	Y	C	C	Y	C	C	T	C	Y	C	Y	C	C	Y	Y	-	T	Y	Y	C	Y	Y	Y	T	C	C	Y
Chr10	43882344	0.360462	0.381098	0.756098	0.471724	W	W	T	W	W	W	T	W	W	-	T	W	W	W	W	T	W	W	-	-	W	-	W	W	W	W	W	W	W	W	W	T	W	T	W	W	-	W	W	W	W	T	T	W
Chr10	46634934	0.32646	0.288889	0.412698	0.410864	T	-	T	K	K	K	T	K	T	T	T	T	T	G	T	K	T	T	T	G	K	K	T	K	T	T	G	-	K	K	-	K	G	T	K	T	T	K	T	T	T	T	K	K
Chr10	50430621	0.152592	0.0916149	0.158385	0.166443	A	M	A	A	A	A	-	A	M	M	M	A	A	A	A	A	A	-	A	A	A	C	-	A	A	A	A	A	A	A	A	A	A	M	A	A	A	A	A	A	A	A	M	-
Chr10	50430946	0.330836	0.297935	0.454277	0.41834	R	R	A	R	A	A	A	R	A	A	A	A	R	R	A	R	R	R	A	A	A	A	A	G	A	R	A	A	R	A	R	A	R	A	R	R	R	R	A	R	A	R	A	R
Chr10	53165268	0.311925	0.261976	0.356287	0.386689	R	G	R	R	G	G	R	R	R	R	R	R	R	G	A	R	G	G	G	G	G	A	R	G	G	G	G	G	G	G	G	G	G	G	G	G	R	R	G	G	R	R	-	R
Chr10	53418512	0.167513	0.102848	0.18038	0.184541	T	T	W	T	T	T	W	W	W	T	W	W	W	-	W	W	T	T	T	T	-	T	-	T	T	W	T	T	T	T	T	-	T	W	T	T	W	T	T	T	T	T	-	T
Chr10	53690257	0.338624	0.315457	0.309148	0.431888	S	C	S	S	G	C	C	-	C	-	C	C	G	C	-	C	G	C	C	S	C	S	S	S	-	C	G	S	C	C	-	C	-	G	S	S	-	S	-	S	C	C	C	-
Chr10	57531746	0.194824	0.125	0.196429	0.21875	C	C	C	C	C	C	C	Y	T	C	C	Y	C	Y	T	C	C	C	Y	C	Y	Y	C	C	C	C	Y	C	C	C	C	C	C	C	C	C	C	Y	C	C	C	C	-	C
Chr10	59381306	0.33721	0.312121	0.478788	0.429403	T	Y	Y	T	Y	T	C	Y	C	Y	-	Y	T	T	Y	C	T	Y	T	T	T	T	T	T	T	T	T	Y	Y	Y	C	T	T	Y	T	-	Y	Y	Y	T	Y	Y	Y	T
Chr10	60083985	0.201578	0.130841	0.261682	0.227443	T	T	T	Y	T	T	T	T	T	T	Y	T	T	T	T	Y	Y	T	T	Y	T	T	Y	T	T	T	T	Y	T	Y	T	Y	T	Y	T	Y	T	T	T	T	T	T	-	Y
Chr10	61629141	0.35997	0.379154	0.758308	0.470793	C	Y	C	Y	Y	Y	C	Y	Y	Y	Y	Y	C	Y	Y	Y	Y	Y	Y	C	C	C	C	Y	Y	Y	C	Y	Y	Y	Y	Y	Y	C	Y	C	-	C	-	Y	Y	Y	Y	Y
Chr10	61702835	0.175846	0.109375	0.175	0.194824	G	R	G	-	G	G	G	G	G	R	G	G	G	G	G	G	G	G	G	R	R	R	G	G	R	G	R	R	G	G	G	G	G	G	G	G	G	G	G	G	R	R	G	R
Chr10	61702990	0.33586	0.309006	0.493789	0.427043	K	K	K	K	K	K	K	K	T	K	K	T	T	-	T	K	K	K	K	T	T	K	K	G	K	K	T	T	T	K	T	K	T	K	K	K	T	K	T	K	T	K	T	-
Chr10	67909904	0.238689	0.166139	0.237342	0.277074	C	Y	C	Y	C	Y	C	Y	-	C	Y	Y	Y	T	-	Y	C	C	C	C	C	C	C	Y	C	C	C	C	C	C	C	C	C	C	C	C	C	Y	C	C	C	Y	C	C
Chr10	68972925	0.263778	0.193939	0.363636	0.312654	K	K	G	K	K	K	K	G	K	G	K	G	G	K	G	G	G	G	G	K	G	G	G	G	G	G	G	-	K	G	G	K	K	K	G	K	K	G	G	G	G	K	K	K
Chr10	69420314	0.153471	0.0922619	0.166667	0.167499	W	A	A	W	A	A	A	A	A	W	A	W	A	W	A	W	W	A	A	A	A	A	A	A	W	A	A	A	A	A	A	A	A	A	A	A	A	A	W	A	W	W	A	A
Chr10	69420566	0.265592	0.196108	0.344311	0.315299	W	T	T	W	T	T	T	T	T	W	T	W	T	W	W	W	A	W	W	T	W	T	W	T	W	W	T	T	W	T	T	T	T	T	W	T	T	W	W	A	W	A	T	T
Chr10	73882696	0.160189	0.0972644	0.194529	0.175608	G	G	G	R	G	G	R	R	R	G	R	G	G	G	G	R	G	G	G	G	R	G	G	G	R	G	G	G	G	G	G	G	G	G	G	G	G	G	G	G	R	R	G	G
Chr10	75240146	0.302317	0.246246	0.492492	0.371218	C	C	Y	Y	C	C	C	Y	Y	Y	Y	C	-	C	Y	Y	C	C	C	C	Y	C	C	Y	Y	C	Y	Y	Y	C	C	C	C	Y	C	C	Y	Y	C	C	Y	Y	Y	Y
Chr10	81518106	0.215142	0.143072	0.274096	0.245205	Y	Y	Y	C	C	Y	C	C	C	Y	C	C	C	C	C	C	C	C	C	C	C	C	C	C	C	Y	C	C	Y	C	C	Y	Y	Y	Y	Y	C	C	C	C	C	C	C	C
Chr10	82483400	0.151808	0.0910405	0.141618	0.165504	R	R	G	R	G	G	R	R	G	G	R	G	G	G	G	G	G	G	G	G	G	G	G	G	R	G	G	G	G	G	G	G	G	G	G	G	G	G	G	G	A	R	G	G
Chr10	82875140	0.159197	0.096519	0.193038	0.174406	T	Y	Y	T	Y	T	Y	T	Y	Y	Y	T	Y	T	T	Y	T	T	T	T	T	Y	T	Y	T	-	T	T	T	T	T	Y	T	-	T	T	T	T	T	T	T	T	T	T
Chr10	83056814	0.36177	0.386435	0.507886	0.474206	Y	Y	T	Y	Y	Y	T	T	T	Y	T	Y	Y	Y	Y	Y	Y	Y	Y	T	T	T	Y	Y	T	T	Y	C	Y	C	Y	T	Y	T	Y	Y	Y	C	Y	Y	T	T	-	Y
Chr10	85377589	0.243005	0.170659	0.293413	0.283069	R	R	G	R	G	G	-	G	G	G	G	G	A	R	R	G	R	G	R	R	R	G	G	G	G	G	G	G	G	G	G	G	-	G	R	G	G	G	R	R	G	G	-	R
Chr10	90520350	0.374401	0.475535	0.95107	0.498803	Y	Y	Y	Y	Y	Y	Y	Y	Y	C	Y	Y	Y	-	Y	Y	Y	-	-	Y	-	Y	C	-	C	Y	Y	Y	Y	C	Y	C	Y	Y	Y	Y	Y	Y	Y	Y	Y	-	Y	Y
Chr10	92187187	0.196207	0.126183	0.214511	0.220522	T	T	T	T	T	T	T	T	T	T	T	Y	-	Y	T	T	T	T	-	T	T	T	-	T	T	T	T	T	T	-	T	Y	Y	T	T	T	T	Y	T	T	T	T	T	Y
Chr10	94495813	0.230402	0.157729	0.277603	0.265701	C	C	C	Y	-	Y	C	-	C	C	C	Y	-	Y	C	C	C	C	Y	C	C	C	Y	C	-	C	C	C	C	C	C	C	-	-	Y	C	C	-	C	C	C	C	C	Y
Chr10	95919402	0.317716	0.272189	0.426036	0.396205	T	T	T	Y	C	Y	T	Y	T	T	T	T	T	T	T	T	T	C	T	T	T	T	T	T	Y	Y	Y	T	Y	T	Y	-	Y	T	Y	Y	Y	T	T	T	C	Y	Y	Y
Chr10	105864705	0.22862	0.155963	0.232416	0.263278	W	T	T	T	-	T	W	T	T	W	W	T	T	T	T	T	T	T	T	T	W	T	T	T	T	T	T	T	T	W	T	W	T	T	W	T	-	T	T	W	W	T	A	T
Chr10	106022360	0.219497	0.147152	0.237342	0.250996	Y	T	T	T	T	T	T	T	T	Y	T	T	T	-	-	T	T	-	T	T	Y	-	T	T	-	T	T	T	T	Y	T	Y	T	T	Y	T	T	T	T	Y	Y	T	Y	T
Chr10	106257195	0.224539	0.151976	0.267477	0.257758	R	G	G	G	G	G	R	R	G	R	R	R	G	G	G	G	G	G	G	G	R	G	G	G	G	G	G	G	G	R	G	R	G	G	R	G	G	G	G	R	R	G	R	-
Chr10	106523817	0.183019	0.115152	0.193939	0.203783	C	C	C	C	C	M	C	M	C	C	C	C	C	C	C	C	M	M	C	M	-	M	C	M	-	C	C	C	C	C	C	C	C	C	C	C	C	C	C	C	C	-	C	C
Chr10	109925494	0.332076	0.286364	0.460606	0.41213	R	R	A	R	A	R	A	A	R	R	A	A	A	A	R	A	R	R	R	R	A	A	A	R	R	G	A	R	G	R	R	G	R	A	R	R	A	A	A	R	R	R	A	A
Chr10	117808640	0.2622	0.192073	0.384146	0.310362	Y	T	T	T	T	Y	Y	T	Y	T	Y	T	T	T	Y	T	T	Y	T	T	T	T	-	T	T	Y	Y	Y	T	T	T	Y	T	Y	Y	Y	T	T	T	Y	T	T	-	Y
Chr10	119514777	0.229199	0.156535	0.258359	0.264064	-	T	T	T	T	Y	T	Y	T	T	T	Y	Y	T	-	T	Y	T	T	T	T	T	T	T	T	T	T	T	T	T	T	T	Y	C	Y	Y	T	T	Y	T	Y	Y	Y	Y
Chr10	123655775	0.159091	0.0964392	0.192878	0.174277	G	G	G	R	G	G	G	R	G	G	G	R	R	G	G	R	G	-	-	G	G	G	G	G	R	G	G	G	G	G	G	G	-	G	G	G	G	G	G	G	R	G	G	R
Chr10	130314001	0.15487	0.0932945	0.186589	0.169181	Y	C	Y	Y	C	C	C	C	C	Y	C	C	C	C	C	C	C	C	C	C	C	C	C	C	Y	C	C	C	C	C	C	C	C	C	Y	Y	Y	C	C	C	C	C	C	C
Chr10	140711263	0.247646	0.175633	0.294304	0.289572	Y	Y	C	C	C	Y	Y	Y	Y	C	Y	C	C	C	-	C	Y	C	-	C	Y	C	C	C	C	C	Y	C	Y	C	C	C	-	Y	C	C	Y	C	C	Y	C	Y	C	C
Chr10	141208274	0.296422	0.237237	0.318318	0.361911	C	C	C	Y	C	Y	C	C	C	C	C	C	Y	Y	C	C	Y	Y	C	T	Y	Y	Y	Y	C	Y	C	C	Y	Y	T	Y	C	C	C	C	C	Y	C	Y	C	C	Y	C
Chr10	143117213	0.369815	0.428358	0.731343	0.489735	R	R	R	R	R	R	R	R	R	R	R	R	R	R	G	R	R	A	-	R	R	G	G	R	R	G	G	R	A	R	G	-	A	R	R	R	R	R	R	G	R	G	G	G
Chr10	143120890	0.359581	0.377644	0.65861	0.470058	T	Y	Y	Y	Y	Y	Y	Y	T	Y	Y	Y	T	Y	Y	Y	T	T	-	T	T	-	Y	Y	T	C	C	T	T	T	Y	T	T	Y	Y	Y	Y	Y	Y	Y	Y	T	T	Y
Chr10	148464350	0.27284	0.205015	0.40413	0.325967	G	R	G	R	G	G	R	R	R	G	R	G	G	G	R	G	G	R	G	G	R	R	G	G	R	R	G	G	G	R	R	G	G	R	G	G	R	R	R	G	G	G	G	G
Chr10	155824257	0.256006	0.184911	0.363905	0.301438	G	G	G	G	G	G	G	G	K	G	G	K	K	-	K	G	K	G	G	K	G	G	G	G	K	G	K	G	G	G	K	G	K	K	G	K	K	G	K	G	G	G	K	K
Chr10	160014631	0.327646	0.291291	0.33033	0.412881	-	S	C	C	S	S	-	C	C	C	C	S	C	S	C	C	G	S	S	C	G	C	S	C	C	G	G	C	C	C	C	S	S	S	S	S	C	S	S	S	-	C	C	S
Chr10	160177455	0.286692	0.22327	0.371069	0.346842	-	R	R	R	R	A	A	A	A	A	A	R	R	R	-	A	A	A	R	A	A	A	R	R	A	-	G	A	G	A	R	A	-	R	R	R	R	R	A	A	R	R	-	R
Chr10	163839510	0.291283	0.22973	0.411411	0.353908	R	G	G	R	R	R	G	G	R	G	G	G	G	G	R	G	G	A	G	R	R	G	R	G	R	G	G	R	G	G	R	G	G	R	R	G	R	G	G	G	G	R	R	G
Chr10	165506414	0.277407	0.210843	0.325301	0.332777	S	S	S	-	S	S	S	G	G	G	S	G	G	S	G	G	S	S	G	G	G	S	G	G	G	G	C	G	G	G	G	S	S	G	G	G	G	G	G	G	G	S	S	S
Chr10	165739640	0.368361	0.419048	0.819048	0.486893	M	M	M	M	M	M	A	M	A	M	-	M	M	-	-	-	M	M	M	M	M	M	M	M	M	M	C	M	M	A	A	M	M	M	M	M	M	M	-	M	M	M	M	M
Chr10	165744380	0.374877	0.488924	0.977848	0.499755	R	R	R	-	R	R	R	R	R	R	R	R	R	R	R	R	R	R	R	-	R	R	R	-	R	-	R	R	R	-	-	R	R	R	R	-	R	R	R	R	R	R	-	R
Chr10	165954943	0.178233	0.11128	0.17378	0.197794	C	C	C	Y	C	C	C	Y	C	C	C	C	C	C	C	C	C	T	C	C	C	C	Y	C	Y	C	Y	C	C	Y	C	Y	C	C	C	C	C	C	C	Y	C	C	C	C
Chr11	328	0.164599	0.10061	0.20122	0.180975	C	C	M	C	C	C	C	C	C	C	C	C	M	C	C	C	C	C	C	C	C	C	C	C	C	C	C	C	C	C	C	C	C	C	M	C	M	M	M	C	M	C	-	C
Chr11	958010	0.203396	0.13244	0.264881	0.2298	G	G	G	G	R	R	G	G	G	G	G	G	G	G	G	G	R	R	G	R	G	G	G	G	G	G	G	G	G	G	G	G	G	G	G	G	G	R	G	R	R	G	R	G
Chr11	1413851	0.374998	0.49848	0.595745	0.499995	R	R	R	A	R	R	R	A	G	G	R	A	R	R	-	A	A	R	G	R	-	R	R	G	G	A	R	A	A	R	A	R	G	R	R	R	R	G	G	R	R	R	R	R
Chr11	1465142	0.293491	0.232919	0.385093	0.357336	G	G	R	G	G	R	G	G	R	G	G	G	G	G	R	G	G	G	R	G	G	G	G	G	R	G	G	G	G	G	G	G	G	R	R	R	R	R	R	G	G	R	R	R
Chr11	10529148	0.160133	0.0972222	0.188272	0.17554	C	Y	C	C	Y	C	C	Y	Y	Y	C	Y	Y	C	C	C	C	C	C	C	C	Y	C	C	C	C	C	-	C	-	C	C	C	C	C	C	C	C	C	C	C	C	C	C
Chr11	12198141	0.271973	0.203927	0.365559	0.324682	C	Y	C	Y	Y	Y	C	-	C	C	C	C	C	C	C	C	C	C	C	C	C	C	C	Y	C	T	C	C	C	Y	Y	Y	-	C	Y	C	C	C	Y	Y	Y	Y	T	C
Chr11	15562994	0.36602	0.406061	0.545455	0.482351	R	G	R	R	R	R	R	-	A	G	R	G	A	G	R	G	A	A	A	A	G	R	R	R	-	R	R	R	A	G	R	R	R	R	R	R	R	R	G	R	R	G	R	-
Chr11	15956548	0.283749	0.219243	0.337539	0.342351	T	W	T	T	T	T	W	W	T	T	W	T	T	T	W	T	T	T	T	T	T	T	T	W	W	T	T	W	T	T	T	T	W	-	-	T	T	T	W	T	T	A	W	W
Chr11	21047632	0.23096	0.158284	0.316568	0.26646	T	-	Y	T	T	Y	T	Y	T	Y	T	T	Y	T	T	T	T	T	T	Y	Y	T	T	T	T	T	T	T	T	T	T	T	Y	Y	Y	Y	T	-	T	T	Y	T	T	T
Chr11	25997034	0.18025	0.112903	0.214076	0.200312	A	A	W	W	A	A	A	A	A	A	A	A	A	W	A	A	A	A	A	A	A	A	W	A	A	W	A	A	A	A	A	A	A	W	W	W	A	A	A	A	A	A	A	A
Chr11	27074271	0.172056	0.106383	0.164134	0.190131	A	A	A	R	A	-	R	A	R	R	R	A	R	A	R	A	R	A	A	A	A	R	A	A	A	A	A	A	A	A	A	A	A	R	A	A	R	A	A	A	A	R	A	A
Chr11	32201154	0.36668	0.409524	0.546032	0.483628	G	K	K	-	K	K	K	K	K	K	G	G	K	K	-	K	T	K	T	K	K	K	-	K	G	-	-	G	K	K	T	T	T	K	K	K	T	K	T	K	K	T	T	K
Chr11	32247016	0.23665	0.164038	0.277603	0.274259	R	G	G	R	R	R	G	G	R	G	G	R	G	G	-	R	G	G	-	-	G	-	G	R	R	-	G	-	G	G	-	G	R	G	G	R	R	-	G	G	G	G	-	R
Chr11	32643109	0.193935	0.124242	0.206061	0.217612	T	T	T	Y	Y	Y	T	T	-	T	T	T	T	T	T	-	T	Y	Y	T	Y	T	T	T	Y	T	Y	T	Y	Y	T	T	Y	T	T	T	T	T	T	Y	Y	T	Y	T
Chr11	38834238	0.265859	0.196429	0.297619	0.315689	R	-	R	R	A	R	R	A	G	R	R	R	R	A	G	A	A	A	R	R	A	R	A	A	R	A	A	G	A	A	A	R	A	R	A	A	R	A	A	A	A	R	A	A
Chr11	40208592	0.184178	0.116099	0.20743	0.20524	R	G	G	R	R	R	-	G	G	G	G	G	G	R	G	G	G	G	G	G	G	G	G	G	R	G	R	R	G	G	R	G	-	G	G	G	G	R	G	R	G	G	G	G
Chr11	42172611	0.37484	0.487342	0.443038	0.49968	-	-	R	R	G	A	A	R	A	R	A	A	A	G	A	A	R	A	R	G	G	G	R	R	G	R	A	A	R	R	R	R	R	R	G	-	R	A	G	A	R	G	G	-
Chr11	43371384	0.259768	0.189231	0.335385	0.306845	A	A	R	A	R	A	A	A	A	A	A	A	A	-	A	A	R	A	A	A	G	R	R	R	-	R	A	A	A	A	R	A	R	R	R	R	A	A	R	A	R	A	A	A
Chr11	47013407	0.310764	0.26	0.52	0.3848	K	G	K	K	K	K	G	G	G	G	G	K	K	K	G	G	K	K	G	G	K	G	K	K	G	G	K	-	K	K	K	K	G	K	K	K	G	K	G	G	K	K	-	K
Chr11	49837599	0.228206	0.155556	0.273016	0.262716	T	T	C	T	T	T	T	Y	Y	T	Y	Y	Y	T	C	T	Y	T	T	T	T	T	T	T	T	T	T	T	T	T	Y	T	T	C	Y	Y	Y	T	T	T	T	T	T	T
Chr11	51276869	0.287937	0.225	0.375	0.34875	C	-	Y	C	C	Y	Y	Y	C	C	Y	C	C	Y	C	Y	T	C	C	C	C	C	C	C	C	-	C	Y	C	Y	C	C	Y	C	C	C	C	Y	Y	Y	Y	Y	T	Y
Chr11	65252162	0.157082	0.0949367	0.189873	0.171847	G	G	R	G	G	G	G	G	G	G	G	G	G	G	G	G	R	G	G	R	R	R	R	G	G	G	R	R	G	R	G	G	G	G	G	G	G	G	G	R	G	G	-	G
Chr11	66946011	0.355671	0.363492	0.511111	0.462731	K	T	K	K	K	K	K	T	T	K	K	T	K	K	T	T	T	-	K	K	-	K	T	T	K	K	K	K	G	T	K	K	T	T	K	-	K	K	T	G	K	T	-	K
Chr11	74406365	0.168634	0.103715	0.182663	0.185917	R	G	G	G	G	G	G	G	G	G	G	G	G	G	G	G	G	-	G	G	G	G	G	G	-	-	G	R	R	A	G	G	-	G	G	G	G	G	G	G	R	G	G	R
Chr11	74516991	0.326546	0.289062	0.353125	0.411011	R	G	R	-	A	G	R	R	G	G	R	G	G	R	G	G	G	G	-	R	G	G	R	G	G	A	G	G	G	G	R	R	-	G	R	R	R	G	G	G	-	G	-	G
Chr11	74629953	0.184811	0.116618	0.233236	0.206037	C	C	C	C	Y	C	Y	C	Y	C	C	C	C	-	C	C	C	C	C	C	C	C	Y	Y	C	C	C	C	Y	C	C	Y	C	C	C	C	C	C	C	C	C	Y	C	C
Chr11	74813092	0.363405	0.393519	0.719136	0.477323	M	-	M	M	M	M	M	M	-	A	M	M	-	M	A	A	A	M	A	M	M	A	M	A	M	M	M	A	M	M	A	M	M	M	M	M	M	M	M	M	M	M	M	A
Chr11	75719969	0.374712	0.483025	0.540123	0.499424	R	R	R	R	A	R	-	R	G	R	-	G	R	R	G	A	R	R	R	G	R	G	R	G	-	G	A	A	R	R	G	G	A	R	A	A	R	R	R	G	R	R	R	R
Chr11	77326673	0.321654	0.279503	0.440994	0.402762	Y	C	T	C	Y	C	C	C	Y	C	C	Y	Y	C	-	-	Y	-	Y	Y	Y	Y	C	Y	Y	C	Y	Y	T	C	T	-	-	C	Y	Y	T	C	C	C	C	Y	C	C
Chr11	81689700	0.190555	0.121387	0.190751	0.213305	R	A	A	R	A	A	A	R	A	A	A	A	A	A	A	A	A	A	A	A	A	R	R	A	A	A	R	A	A	A	R	A	R	A	A	A	A	A	A	R	R	A	A	R
Chr11	82208738	0.265543	0.196049	0.221884	0.315227	R	G	R	-	R	R	G	G	G	G	G	G	G	R	G	G	G	G	-	G	G	-	G	G	G	-	G	G	G	G	G	G	G	R	-	R	R	G	G	G	G	R	G	G
Chr11	83032980	0.174096	0.107988	0.210059	0.192653	A	A	A	A	A	A	R	R	A	R	R	A	A	A	A	A	R	A	A	A	A	A	A	A	R	A	A	A	A	A	R	A	A	R	A	R	A	A	A	A	A	A	A	R
Chr11	83097730	0.370921	0.436391	0.464497	0.491908	Y	C	Y	Y	T	C	Y	Y	Y	Y	Y	C	Y	Y	T	T	C	T	T	T	Y	C	Y	Y	Y	Y	T	C	T	Y	C	T	C	T	Y	-	Y	C	C	T	C	T	Y	C
Chr11	83500742	0.358056	0.371914	0.484568	0.467188	Y	Y	Y	Y	Y	C	Y	Y	T	Y	Y	T	Y	Y	T	T	Y	Y	-	Y	-	-	C	C	C	Y	C	C	C	Y	C	C	C	Y	Y	Y	Y	Y	C	C	Y	Y	Y	C
Chr11	84668715	0.278499	0.212264	0.323899	0.334416	Y	T	Y	T	Y	Y	T	-	T	T	T	T	T	-	T	T	T	T	T	C	Y	-	T	T	T	T	T	T	T	T	-	T	Y	T	Y	Y	T	T	C	T	Y	T	-	T
Chr11	85742964	0.266538	0.197248	0.302752	0.316682	C	C	C	Y	C	Y	C	C	C	C	C	C	Y	C	C	C	Y	C	Y	C	Y	Y	C	Y	Y	C	C	C	C	Y	C	C	C	C	C	Y	C	Y	C	Y	Y	C	-	Y
Chr11	94962601	0.255388	0.184211	0.294118	0.300554	S	G	G	S	G	G	G	S	G	S	-	G	G	G	-	G	G	G	S	G	-	G	G	G	S	G	G	G	G	G	G	G	G	S	S	S	C	G	G	G	G	G	G	G
Chr11	96108813	0.264989	0.195385	0.335385	0.314419	Y	T	T	T	T	T	T	Y	T	-	T	C	T	Y	T	T	T	T	-	Y	T	T	T	T	T	Y	T	T	T	T	T	T	T	C	Y	Y	C	T	T	T	Y	Y	T	T
Chr11	96119732	0.270501	0.202096	0.344311	0.322506	R	G	G	G	G	G	G	R	G	A	G	A	G	R	-	G	G	G	G	R	G	G	G	G	G	R	G	G	G	G	G	G	G	A	R	R	A	G	G	G	R	R	G	G
Chr11	96770225	0.328075	0.292169	0.391566	0.413612	A	A	A	R	A	A	A	R	A	G	A	G	A	R	A	A	A	A	A	R	A	A	A	A	R	R	A	A	A	A	A	R	A	G	R	R	R	-	A	A	R	A	R	A
Chr11	101055443	0.1674	0.102761	0.180982	0.184402	C	C	C	M	C	C	C	M	C	C	C	C	C	C	M	C	C	M	-	C	C	C	C	C	M	C	C	C	C	-	C	-	M	C	C	C	C	M	-	C	C	M	C	C
Chr11	102689882	0.273819	0.20625	0.3125	0.327422	R	G	G	R	G	G	G	R	R	R	G	R	G	G	R	G	G	G	G	G	G	G	G	R	G	R	G	G	G	G	G	G	G	R	G	G	G	G	G	R	R	G	R	-
Chr11	103256292	0.37484	0.487342	0.512658	0.49968	R	-	G	R	R	R	A	R	-	G	A	A	A	R	R	A	G	A	A	A	G	R	A	-	G	-	G	A	R	R	R	R	R	R	R	R	R	A	A	R	R	G	-	R
Chr11	104878801	0.223771	0.151235	0.253086	0.256725	R	R	R	R	G	G	R	R	G	G	R	G	G	G	G	R	G	G	G	G	-	G	G	G	G	G	G	G	G	G	G	G	G	G	G	G	G	G	G	G	G	R	G	G
Chr11	108419904	0.212843	0.14095	0.252226	0.242166	C	C	C	Y	C	Y	Y	C	Y	Y	C	C	C	C	Y	Y	C	Y	C	C	C	C	C	C	T	C	Y	C	C	C	C	Y	Y	C	C	C	C	C	C	C	C	C	C	C
Chr11	110994077	0.291755	0.230408	0.335423	0.35464	C	C	C	Y	C	C	Y	Y	Y	C	Y	Y	C	C	T	C	C	C	Y	Y	C	C	C	C	C	Y	C	Y	C	C	C	C	C	Y	C	C	Y	Y	Y	C	C	C	Y	Y
Chr11	116659205	0.199617	0.129129	0.24024	0.22491	R	G	G	G	G	R	G	G	G	G	G	G	G	A	G	G	G	G	G	G	G	G	G	G	G	G	G	R	R	G	G	G	G	R	R	R	R	R	G	G	G	G	G	G
Chr12	10336019	0.301375	0.244776	0.39403	0.369722	K	G	G	K	K	G	G	K	K	G	G	G	K	G	K	K	G	G	-	G	K	K	K	K	G	K	G	G	K	G	G	K	G	K	-	G	K	G	K	G	K	T	K	G
Chr12	11158265	0.291341	0.229814	0.335404	0.353999	Y	C	C	C	C	C	C	Y	C	C	C	C	C	Y	C	Y	Y	C	T	C	C	Y	Y	C	C	T	C	T	Y	Y	C	-	C	C	C	C	C	C	Y	Y	Y	Y	C	C
Chr12	14848581	0.351178	0.349057	0.352201	0.454432	G	-	G	R	G	G	G	G	A	R	G	G	R	R	R	A	G	G	R	G	R	G	G	R	G	R	R	A	G	R	G	R	R	G	G	G	R	A	A	G	R	G	R	G
Chr12	17559660	0.313607	0.264881	0.404762	0.389438	R	R	G	G	R	R	R	G	G	G	R	R	G	R	-	G	G	R	G	R	G	G	G	G	G	R	R	R	R	G	R	R	G	-	G	R	G	G	A	A	R	R	A	R
Chr12	21514672	0.201187	0.130499	0.231672	0.226937	A	R	G	A	A	A	R	R	A	R	R	A	R	A	A	A	A	A	A	A	A	A	A	A	A	A	A	A	A	A	A	A	A	R	R	R	A	A	A	A	A	R	A	A
Chr12	24328924	0.157005	0.0948795	0.171687	0.171755	R	R	A	R	R	R	R	R	A	A	R	A	A	A	A	R	A	A	A	A	A	A	R	A	A	A	A	A	A	A	A	A	A	A	R	A	A	R	A	A	A	A	A	A
Chr12	24720579	0.374943	0.492424	0.736364	0.499885	R	R	G	R	R	R	G	-	-	R	G	R	R	R	G	R	A	R	R	R	R	R	-	R	A	R	R	A	R	R	A	A	A	R	R	R	R	R	R	G	R	R	R	R
Chr12	24930755	0.374889	0.489458	0.954819	0.499778	Y	Y	Y	Y	Y	Y	Y	Y	Y	Y	Y	Y	Y	Y	Y	Y	Y	Y	Y	Y	Y	Y	-	Y	Y	Y	Y	C	Y	-	Y	Y	Y	Y	Y	Y	Y	Y	Y	Y	Y	Y	Y	Y
Chr12	28690663	0.15871	0.0961538	0.174556	0.173817	C	C	C	C	C	C	C	C	C	C	C	Y	C	C	C	C	C	C	C	Y	C	C	C	C	C	C	Y	C	C	Y	C	C	C	-	C	C	C	C	Y	C	Y	C	C	Y
Chr12	31306768	0.359194	0.376161	0.517028	0.469328	R	R	G	R	R	-	-	G	G	-	R	A	R	R	G	G	G	A	A	G	G	R	R	R	G	R	R	R	R	G	R	-	R	G	R	G	R	R	R	G	R	G	R	R
Chr12	31723197	0.228811	0.156151	0.280757	0.263536	C	C	Y	C	C	C	C	C	C	C	-	Y	Y	C	C	C	C	C	-	C	C	C	C	C	C	C	C	C	C	C	Y	C	Y	C	Y	Y	C	Y	C	C	C	C	-	C
Chr12	33797947	0.24415	0.171875	0.30625	0.284668	K	K	T	-	K	K	K	T	T	K	K	T	G	K	T	T	T	K	K	T	T	T	T	T	-	T	T	T	K	K	T	T	T	T	K	K	T	K	T	T	K	K	K	T
Chr12	35694177	0.151254	0.0906344	0.163142	0.16484	Y	C	Y	C	C	Y	C	C	C	C	-	C	C	C	C	C	C	C	C	C	C	C	-	Y	C	C	C	C	C	C	C	C	C	C	C	Y	Y	C	C	C	C	C	C	C
Chr12	36040610	0.178022	0.111111	0.141975	0.197531	T	T	T	K	T	T	T	K	T	T	T	T	T	T	T	T	T	T	T	T	T	T	T	T	K	T	T	T	G	T	T	K	-	T	T	T	T	T	T	T	T	T	T	K
Chr12	37821937	0.167513	0.102848	0.167722	0.184541	T	T	T	T	T	T	Y	T	Y	T	Y	T	-	T	Y	T	Y	T	T	T	T	T	T	T	T	T	T	T	T	T	Y	Y	T	T	Y	T	T	T	-	T	T	T	Y	T
Chr12	43599586	0.222977	0.15047	0.225705	0.255658	G	-	-	G	G	G	G	G	G	G	G	R	G	R	G	G	G	G	-	G	G	-	R	G	R	G	G	G	G	G	R	R	G	G	G	G	G	R	G	G	G	G	-	G
Chr12	43600930	0.178022	0.111111	0.185185	0.197531	R	A	G	A	A	R	A	A	A	A	A	A	A	A	A	A	R	A	A	A	A	A	A	A	A	R	A	A	A	R	A	A	R	A	A	R	A	A	R	A	A	A	A	R
Chr12	44932239	0.346584	0.335799	0.434911	0.446076	Y	Y	C	C	C	C	Y	Y	-	Y	Y	Y	Y	C	T	T	C	C	-	Y	Y	C	T	C	Y	T	Y	C	T	Y	C	C	C	Y	C	C	Y	T	C	C	C	Y	C	C
Chr12	47979295	0.15927	0.0965732	0.174455	0.174494	R	G	R	G	R	G	G	G	G	-	G	G	G	G	-	G	G	G	G	G	G	G	G	G	G	G	G	G	G	-	G	G	G	R	R	R	A	G	G	G	G	G	G	G
Chr12	56197650	0.373507	0.46142	0.817901	0.497023	M	M	M	M	M	M	M	M	A	M	M	M	M	A	M	M	M	-	M	M	M	M	-	M	M	-	M	A	M	M	M	M	M	-	M	M	M	M	M	M	M	M	M	M
Chr12	58416036	0.248578	0.176647	0.347305	0.290885	R	R	A	R	R	R	A	A	A	A	A	R	R	R	R	A	A	R	A	A	A	A	R	A	R	R	A	R	A	A	R	A	A	A	A	A	A	A	A	A	R	R	A	-
Chr12	62909859	0.364539	0.398754	0.411215	0.479498	G	G	S	S	G	S	G	S	-	S	G	C	G	S	G	G	C	S	C	S	C	C	S	G	-	G	C	G	G	S	G	C	G	G	S	S	G	G	S	S	S	S	S	S
Chr12	76384066	0.246625	0.174528	0.248428	0.288136	R	G	R	G	R	R	G	G	G	G	-	G	G	G	-	G	R	G	G	G	G	R	G	G	G	G	G	G	R	R	G	-	G	A	R	R	R	R	G	R	G	G	G	G
Chr12	79631571	0.176325	0.109756	0.219512	0.195419	C	C	Y	C	Y	Y	C	C	C	C	C	Y	-	-	C	C	Y	C	C	C	C	C	C	Y	C	C	C	C	C	C	C	C	C	C	C	Y	C	C	C	C	-	C	Y	C
Chr12	84859830	0.299238	0.241486	0.402477	0.366341	R	G	G	R	R	R	R	R	G	G	R	R	-	R	R	G	R	G	R	R	R	G	G	A	-	-	R	-	G	-	G	R	G	G	G	R	G	R	R	R	R	G	R	G
Chr12	87674207	0.175417	0.109034	0.193146	0.194292	T	Y	T	Y	T	T	-	Y	Y	T	T	T	Y	T	Y	T	T	T	T	T	T	-	T	T	Y	T	T	T	T	T	T	T	T	Y	T	Y	Y	T	T	T	T	T	T	Y
Chr12	87689748	0.17275	0.106928	0.195783	0.190988	-	Y	C	Y	C	C	C	C	Y	C	C	C	Y	C	Y	C	C	C	C	C	C	C	C	C	Y	C	C	C	C	C	C	-	C	Y	C	C	Y	C	C	C	C	C	C	Y
Chr12	90441127	0.316607	0.270186	0.434783	0.394371	T	T	W	T	W	W	-	T	T	T	T	W	T	W	W	T	A	W	W	W	T	W	A	T	T	T	T	T	T	W	T	A	W	W	W	W	W	T	T	W	T	T	T	T
Chr12	97087623	0.314795	0.266962	0.533923	0.391386	Y	T	Y	Y	Y	Y	T	T	T	T	T	T	T	Y	T	T	T	Y	T	Y	T	T	Y	T	Y	Y	T	Y	T	T	T	T	Y	Y	Y	Y	Y	Y	T	Y	Y	Y	T	Y
Chr12	97087955	0.184013	0.115964	0.201807	0.205032	G	G	R	R	G	G	R	-	G	G	R	G	R	G	G	R	G	G	R	G	-	-	G	R	R	G	G	G	A	G	G	G	R	G	G	G	G	R	G	G	G	G	G	G
Chr12	97651619	0.219497	0.147152	0.275316	0.250996	G	G	G	G	G	R	G	G	-	G	G	G	G	G	G	-	G	R	G	R	G	G	R	G	G	G	R	R	G	G	R	G	-	G	R	G	G	G	G	G	G	G	R	G
Chr12	100206571	0.355795	0.363914	0.477064	0.462961	K	K	T	K	K	T	K	K	T	T	K	T	K	K	T	K	K	K	K	T	T	-	K	K	-	T	G	K	G	T	K	T	T	G	G	K	K	K	K	T	K	G	K	T
Chr12	119349417	0.163009	0.0993976	0.180723	0.179035	A	A	A	A	A	A	A	M	A	A	A	A	A	M	A	A	A	A	M	A	A	A	A	A	A	A	A	A	A	M	A	-	A	M	A	A	M	A	A	A	A	A	A	-
Chr12	122801212	0.178022	0.111111	0.190476	0.197531	G	G	G	K	G	G	G	K	G	G	G	K	G	G	K	G	G	-	-	G	G	K	G	G	K	G	G	G	G	G	G	G	-	K	G	G	G	G	G	G	G	G	G	K
Chr12	126109006	0.374849	0.48773	0.490798	0.499699	W	W	T	W	T	T	W	W	A	T	-	W	A	W	A	W	T	T	T	W	T	T	T	W	W	T	W	W	T	A	T	A	W	W	W	W	A	W	W	T	W	A	W	W
Chr12	129634704	0.25894	0.188272	0.376543	0.305651	R	A	R	A	A	-	R	A	R	A	R	A	A	-	A	-	R	R	A	A	R	A	R	A	R	R	A	A	A	R	R	A	A	A	R	R	A	R	A	A	A	A	-	A
Chr12	131847108	0.225534	0.152941	0.294118	0.2591	G	R	G	G	G	G	R	G	G	G	R	G	G	G	G	G	R	G	G	R	G	R	G	G	G	G	R	R	G	R	R	G	G	G	G	R	G	R	R	G	G	G	G	G
Chr12	132951960	0.265952	0.196541	0.261006	0.315825	C	Y	C	C	C	C	C	Y	T	Y	C	C	Y	C	T	C	C	C	-	-	Y	C	Y	-	-	-	C	C	C	C	C	C	Y	Y	C	C	Y	C	Y	C	C	C	C	Y
Chr12	133388154	0.20571	0.134494	0.193038	0.23281	G	G	R	G	G	G	-	G	R	G	R	G	R	G	A	G	G	G	G	G	G	G	G	G	G	G	G	G	G	G	G	G	R	R	-	G	G	G	R	G	-	G	G	G
Chr12	134922457	0.180019	0.112717	0.225434	0.200023	G	R	G	G	G	G	G	G	G	G	G	G	R	G	G	G	G	G	G	R	G	G	G	G	G	G	G	G	G	G	G	G	G	G	G	G	G	G	R	G	R	R	G	G
Chr12	138037151	0.160583	0.097561	0.140244	0.176086	R	A	A	A	A	A	A	A	A	A	A	R	A	-	A	A	R	A	A	A	A	R	A	A	A	A	A	A	A	A	A	R	A	A	A	A	A	A	A	A	A	A	A	A
Chr12	139022301	0.358154	0.372274	0.464174	0.467372	Y	C	Y	Y	T	C	Y	Y	C	Y	Y	C	C	-	-	C	C	Y	T	Y	Y	C	-	Y	Y	T	Y	Y	Y	C	C	T	C	Y	C	Y	C	Y	C	T	Y	C	Y	Y
Chr12	159411608	0.156005	0.0941358	0.151235	0.170549	C	-	M	C	C	M	M	-	A	C	-	A	C	C	A	M	C	C	C	C	C	C	-	C	C	C	C	C	C	C	C	C	C	-	C	C	C	M	C	C	C	C	C	C
Chr12	161337858	0.22891	0.15625	0.276786	0.263672	G	-	G	G	G	G	G	G	R	G	G	R	G	R	R	G	G	G	G	G	G	G	R	R	G	R	R	G	R	G	G	G	G	R	R	G	R	G	G	G	G	G	G	-
Chr13	1333129	0.374866	0.488406	0.907246	0.499731	R	R	R	R	R	R	R	R	R	R	R	R	R	R	R	R	R	R	R	R	R	R	R	R	R	R	R	R	R	R	R	R	R	R	R	R	R	R	R	R	R	R	R	R
Chr13	2760983	0.259806	0.189274	0.315457	0.306899	G	G	R	R	R	R	G	G	R	G	-	G	G	G	G	R	G	G	G	G	G	R	-	R	G	R	G	A	A	R	R	R	G	G	R	G	G	G	R	G	R	R	R	G
Chr13	3380682	0.368437	0.419505	0.640867	0.487041	S	S	S	C	S	S	S	S	S	-	S	S	-	S	-	C	G	S	G	C	C	S	C	S	C	S	S	-	S	-	S	-	S	-	-	S	G	C	C	C	G	S	-	S
Chr13	4016704	0.204287	0.133229	0.253918	0.230958	G	-	G	R	R	R	G	R	G	R	G	G	G	R	G	G	G	G	G	G	G	G	G	G	R	G	G	G	G	G	G	G	G	G	G	R	G	G	G	G	G	G	G	G
Chr13	4249419	0.374619	0.48048	0.960961	0.499238	R	R	R	R	R	R	R	R	R	R	R	R	R	R	R	R	R	G	R	R	-	-	G	R	R	R	R	R	R	R	R	G	R	R	R	R	R	R	R	R	R	R	R	R
Chr13	5718279	0.257096	0.186154	0.36	0.303001	G	G	G	G	G	R	G	G	G	G	G	R	G	R	R	G	R	R	-	G	R	G	R	G	G	-	R	G	G	-	G	R	-	G	G	G	G	R	G	R	G	-	G	G
Chr13	8903533	0.344902	0.33125	0.6625	0.443047	T	T	Y	Y	Y	Y	Y	T	T	T	Y	Y	T	T	T	T	Y	Y	Y	Y	Y	T	T	T	T	Y	Y	Y	Y	Y	Y	-	Y	T	Y	Y	Y	T	Y	Y	T	T	Y	Y
Chr13	12552386	0.349526	0.344136	0.478395	0.451413	G	G	G	G	R	R	-	-	G	R	G	R	G	R	G	G	R	G	A	R	G	R	R	G	G	R	G	A	R	R	R	G	R	G	G	G	G	A	R	G	G	R	-	R
Chr13	12653765	0.280524	0.214925	0.376119	0.337465	C	C	C	C	C	C	C	Y	Y	Y	C	Y	C	Y	C	Y	Y	C	Y	C	C	C	C	Y	C	Y	C	Y	Y	Y	Y	-	Y	C	-	C	C	C	C	C	C	Y	Y	Y
Chr13	12654258	0.257615	0.186747	0.373494	0.303745	R	G	G	G	G	G	G	G	G	G	G	G	G	R	G	G	R	G	G	R	G	R	G	R	R	G	R	R	R	-	R	R	G	G	G	-	G	G	R	G	R	G	G	G
Chr13	15161100	0.290253	0.228261	0.350932	0.352316	G	G	K	-	G	G	G	K	K	G	G	K	G	K	K	G	K	K	K	G	G	G	K	T	G	G	G	K	G	G	G	-	G	T	T	K	G	G	G	G	G	G	-	K
Chr13	15983053	0.25811	0.187316	0.303835	0.304457	C	C	C	Y	Y	C	Y	Y	C	T	C	Y	C	-	C	C	C	C	C	C	C	Y	-	C	C	T	Y	C	C	C	C	C	Y	C	Y	C	C	C	C	T	Y	Y	Y	Y
Chr13	15983246	0.162201	0.0987842	0.191489	0.178052	G	G	G	R	G	G	G	R	R	G	G	G	G	G	G	R	G	R	G	G	R	G	G	G	R	G	G	G	G	G	G	G	G	G	G	G	G	G	G	G	G	G	G	G
Chr13	17661876	0.182168	0.114458	0.192771	0.202714	K	K	G	G	G	G	G	G	G	G	G	G	G	K	-	G	G	K	G	G	G	T	G	G	G	G	G	G	K	G	G	G	K	G	K	G	-	G	G	G	G	G	G	G
Chr13	18802395	0.347739	0.339009	0.467492	0.448164	R	R	R	R	R	A	R	R	R	R	R	R	A	A	R	R	R	A	R	R	A	R	A	R	A	G	G	R	R	A	R	G	R	R	R	R	A	R	R	A	A	G	G	R
Chr13	24259452	0.235328	0.162687	0.283582	0.272439	C	C	Y	Y	Y	C	Y	Y	C	Y	Y	C	C	Y	C	-	C	C	C	C	C	Y	Y	C	C	C	C	C	C	Y	C	Y	C	C	C	Y	Y	Y	C	C	C	C	Y	C
Chr13	25370873	0.223314	0.150794	0.269841	0.25611	-	A	C	M	A	A	A	M	A	A	A	A	A	M	A	A	A	A	M	A	A	A	A	M	A	A	A	A	A	A	A	A	M	M	M	M	A	A	A	A	A	A	-	A
Chr13	26148034	0.267253	0.198113	0.27673	0.317729	R	R	A	A	G	A	R	R	A	A	R	A	A	R	A	A	G	A	A	A	R	R	A	A	A	A	A	A	A	G	A	A	A	A	R	R	R	A	A	A	A	A	A	A
Chr13	35256512	0.291682	0.230303	0.460606	0.354527	Y	Y	C	C	C	Y	Y	Y	Y	Y	-	Y	Y	C	-	Y	Y	C	C	Y	C	C	C	Y	C	C	C	-	C	Y	Y	C	C	Y	C	C	Y	Y	C	Y	C	C	C	Y
Chr13	35296781	0.374358	0.474684	0.588608	0.498718	R	R	R	R	G	R	R	R	G	R	R	R	R	A	R	R	R	A	R	A	-	R	R	A	A	R	R	R	R	A	A	G	R	G	R	R	R	R	R	R	R	R	-	R
Chr13	37859632	0.255314	0.184127	0.298413	0.300448	S	S	G	-	G	G	S	S	-	S	S	G	G	G	G	G	G	S	G	S	G	G	G	G	G	S	S	S	S	G	G	S	-	G	G	G	G	G	S	S	G	G	-	G
Chr13	40177368	0.374887	0.489362	0.504559	0.499774	Y	Y	Y	C	T	Y	Y	C	Y	C	Y	T	T	Y	Y	-	T	Y	Y	Y	T	T	Y	Y	T	Y	Y	-	T	Y	-	-	C	T	Y	T	T	T	Y	T	C	C	C	C
Chr13	43417419	0.293344	0.232704	0.459119	0.357106	A	M	M	M	A	A	A	M	-	A	M	M	A	M	A	M	A	A	M	A	A	A	M	A	M	M	A	A	A	A	A	A	M	A	A	-	A	M	A	A	A	M	-	M
Chr13	43466308	0.354966	0.361111	0.716374	0.46142	Y	Y	Y	Y	Y	T	Y	Y	Y	Y	Y	Y	T	Y	T	Y	Y	T	Y	Y	Y	Y	Y	Y	Y	Y	Y	Y	Y	Y	Y	Y	Y	T	T	T	T	T	Y	T	Y	Y	Y	Y
Chr13	43493391	0.275457	0.208333	0.416667	0.329861	C	C	Y	C	C	C	Y	Y	C	C	Y	Y	C	Y	-	Y	C	C	Y	C	C	C	Y	C	Y	Y	C	C	C	C	C	Y	Y	C	C	C	C	Y	C	C	C	Y	Y	-
Chr13	46080151	0.235895	0.163265	0.3207	0.273219	C	Y	C	C	C	Y	Y	Y	C	C	Y	C	C	C	C	C	C	Y	C	C	Y	Y	C	C	C	C	C	C	C	C	C	C	Y	C	Y	Y	Y	C	C	C	C	Y	Y	Y
Chr13	46090594	0.330616	0.297468	0.462025	0.417962	Y	Y	Y	C	T	Y	C	C	C	Y	C	C	Y	-	C	C	T	T	C	-	C	C	Y	Y	C	C	C	C	T	-	C	Y	-	Y	T	Y	Y	C	C	Y	C	C	C	C
Chr13	46096104	0.164587	0.100601	0.195195	0.18096	G	G	G	G	G	K	K	K	G	G	K	G	G	G	K	G	G	G	G	K	K	-	G	G	G	G	G	K	K	K	G	G	G	G	G	G	G	G	G	G	G	G	G	G
Chr13	47330199	0.29426	0.234043	0.407295	0.358533	R	G	R	G	R	G	R	G	G	R	R	G	G	-	G	G	R	G	G	R	G	G	R	G	R	G	G	G	G	G	G	R	R	R	R	R	G	R	G	G	G	R	R	R
Chr13	49356899	0.323965	0.283951	0.45679	0.406645	G	S	G	C	S	C	C	S	S	C	C	C	C	S	C	C	C	C	S	C	C	-	S	C	C	S	G	C	C	S	C	-	C	S	S	S	S	C	C	C	S	S	S	S
Chr13	49766218	0.17499	0.108696	0.186335	0.193762	C	C	C	Y	C	C	Y	Y	Y	C	Y	C	C	C	C	C	C	C	C	C	C	C	C	C	C	C	C	C	C	C	C	C	C	C	C	C	C	C	C	C	Y	Y	Y	C
Chr13	54989331	0.291341	0.229814	0.385093	0.353999	A	A	W	A	A	W	W	W	T	A	W	A	-	W	W	W	A	W	-	A	A	W	-	W	A	-	-	W	A	A	A	A	W	A	A	A	A	A	A	W	A	T	W	W
Chr13	54996488	0.25728	0.186364	0.348485	0.303264	M	M	M	A	M	A	A	M	A	M	A	M	A	A	A	A	M	A	-	A	M	A	M	M	A	M	A	A	A	A	A	A	A	M	M	M	A	A	A	A	M	A	A	A
Chr13	56798667	0.151438	0.0907692	0.156923	0.16506	A	A	A	A	A	A	A	A	A	A	A	A	A	A	W	A	A	A	W	A	W	A	A	A	A	A	A	A	A	A	W	A	A	A	A	A	A	A	A	A	A	A	A	W
Chr13	61822179	0.185621	0.117284	0.179012	0.207057	-	G	A	G	A	G	G	G	-	G	G	-	G	G	-	R	G	G	G	G	G	G	-	G	G	G	G	G	G	G	G	G	G	R	R	R	G	R	G	G	G	G	G	G
Chr13	64227448	0.208888	0.137346	0.231481	0.236964	C	C	C	Y	C	C	Y	C	Y	C	Y	C	Y	C	C	C	C	-	C	C	C	C	C	T	Y	C	C	C	C	C	C	C	C	C	C	C	C	C	Y	Y	C	C	-	C
Chr13	67039079	0.329724	0.295588	0.455882	0.416432	A	M	A	A	A	M	M	M	M	M	M	C	M	M	A	A	M	C	M	M	A	M	M	M	A	A	M	A	M	C	M	M	M	M	A	A	A	M	A	C	M	M	M	M
Chr13	70476070	0.217328	0.14511	0.214511	0.248107	R	G	R	G	R	R	G	R	G	G	G	G	-	G	G	G	G	G	G	G	G	G	G	G	-	G	R	G	G	R	G	-	G	R	A	R	G	R	G	G	G	G	G	G
Chr13	71422970	0.29637	0.23716	0.353474	0.36183	Y	C	Y	C	T	Y	C	Y	C	C	C	C	T	C	C	C	C	-	Y	Y	T	Y	-	Y	C	C	Y	C	C	C	Y	C	C	Y	Y	Y	C	Y	C	Y	C	C	C	-
Chr13	71900511	0.341384	0.322188	0.389058	0.436766	K	K	T	K	K	G	K	K	K	K	K	G	K	K	T	K	T	K	G	T	T	T	T	T	K	T	K	K	K	G	G	K	T	K	T	K	G	T	T	T	T	T	T	K
Chr13	74273052	0.165456	0.101266	0.170886	0.182022	G	G	-	G	G	G	G	G	G	R	G	-	-	G	G	G	G	G	R	G	G	G	G	G	G	G	G	R	G	G	G	G	G	G	G	G	G	G	G	G	G	R	R	R
Chr13	74737983	0.370942	0.436556	0.607251	0.49195	Y	Y	Y	C	Y	Y	C	Y	C	T	Y	Y	C	C	C	C	C	Y	Y	C	C	C	Y	T	Y	Y	T	T	Y	T	C	T	Y	Y	Y	T	C	Y	C	C	Y	Y	Y	Y
Chr13	79372449	0.365825	0.405063	0.803797	0.481974	R	-	R	R	R	R	R	R	R	R	R	-	R	G	R	R	R	R	R	R	A	G	R	G	R	-	G	R	R	R	R	-	R	R	R	R	R	R	G	R	R	R	R	R
Chr13	79883263	0.358277	0.372727	0.448485	0.467603	R	A	R	-	G	R	A	A	R	R	A	R	G	G	R	A	A	R	A	R	A	A	-	G	A	A	A	-	R	R	G	A	A	R	G	R	R	R	A	A	R	R	-	R
Chr13	81816522	0.173873	0.107813	0.215625	0.192378	C	C	C	C	C	C	C	C	Y	C	C	C	C	C	C	C	C	C	C	Y	Y	C	C	C	C	C	C	C	C	Y	Y	Y	C	-	C	Y	C	C	C	Y	C	C	C	C
Chr13	83501864	0.360907	0.382883	0.693694	0.472567	Y	Y	Y	Y	Y	Y	C	C	Y	C	Y	Y	Y	-	C	C	Y	Y	Y	C	Y	Y	-	Y	C	Y	Y	Y	Y	C	C	C	Y	Y	Y	Y	Y	C	C	Y	Y	Y	Y	Y
Chr13	90367182	0.368995	0.422965	0.84593	0.488131	Y	Y	Y	Y	Y	C	Y	Y	Y	-	Y	Y	C	Y	Y	Y	Y	C	Y	Y	Y	Y	C	Y	Y	C	Y	Y	Y	Y	Y	Y	Y	Y	Y	Y	Y	Y	Y	Y	Y	Y	Y	Y
Chr13	95750187	0.344179	0.329341	0.658683	0.441751	Y	Y	Y	C	Y	Y	Y	Y	Y	Y	Y	-	C	Y	Y	C	Y	C	C	C	C	Y	Y	C	Y	Y	C	C	C	C	C	Y	-	Y	Y	Y	C	Y	C	Y	C	C	C	Y
Chr13	97624296	0.153471	0.0922619	0.166667	0.167499	C	C	C	C	C	C	C	Y	C	C	C	Y	C	Y	C	C	C	C	Y	Y	Y	C	C	C	-	C	C	Y	Y	C	C	C	C	C	C	C	C	C	C	C	C	C	C	C
Chr13	107174655	0.319958	0.276316	0.383041	0.399931	R	G	G	R	G	G	G	R	-	G	G	R	G	G	G	R	G	R	G	R	G	R	R	A	G	R	A	G	G	R	R	G	R	G	G	G	G	G	G	A	R	R	R	G
Chr13	108333760	0.292007	0.230769	0.461538	0.35503	R	R	A	R	A	R	R	A	R	A	R	A	R	R	R	R	R	A	A	R	R	R	A	A	R	R	A	A	R	A	A	A	A	A	R	R	R	A	A	R	A	R	A	A
Chr13	109081714	0.211338	0.139571	0.260736	0.240181	Y	C	Y	C	Y	C	C	C	C	Y	C	C	Y	C	C	C	C	-	C	C	C	C	Y	C	C	C	C	C	Y	Y	C	C	C	Y	Y	Y	Y	Y	C	C	C	C	C	C
Chr13	109354121	0.246113	0.173977	0.347953	0.287417	Y	Y	Y	Y	C	C	C	Y	C	C	C	Y	C	C	C	C	C	C	C	C	C	C	C	C	C	Y	C	C	C	C	C	C	C	Y	C	Y	C	C	C	C	C	C	C	C
Chr13	111219302	0.305156	0.250751	0.453453	0.37575	G	G	S	S	-	G	S	G	G	S	S	G	G	S	G	S	S	S	C	S	S	G	S	S	S	G	G	S	G	S	G	S	S	G	G	S	G	S	G	S	S	G	G	G
Chr13	120057692	0.289948	0.227829	0.321101	0.351846	A	W	A	A	A	A	A	W	W	A	A	A	W	-	W	A	W	A	A	A	A	-	-	A	T	A	A	A	W	A	W	A	A	W	W	W	A	A	W	W	-	A	W	A
Chr13	120072826	0.255245	0.184049	0.300613	0.30035	A	-	A	A	A	A	A	A	A	A	A	A	A	A	-	A	R	-	A	-	A	A	A	A	-	A	A	A	R	A	R	A	A	A	R	R	A	A	R	R	A	A	R	A
Chr13	123058927	0.305156	0.250751	0.429429	0.37575	C	Y	C	C	C	Y	C	Y	-	Y	C	C	-	C	Y	C	Y	C	C	Y	Y	Y	-	C	C	Y	C	C	C	C	C	C	Y	C	C	C	C	Y	C	C	Y	Y	Y	Y
Chr13	124183029	0.174301	0.10815	0.216301	0.192908	R	G	G	G	G	G	G	G	-	R	G	G	G	G	G	G	G	G	R	-	R	R	-	G	-	R	R	R	R	R	G	G	G	G	R	G	G	G	G	G	-	G	G	G
Chr13	124396878	0.150138	0.0898204	0.179641	0.163505	C	Y	C	C	C	C	C	Y	C	C	C	C	C	C	C	C	C	C	C	C	C	C	C	C	C	C	C	C	Y	C	C	C	Y	C	Y	C	C	C	C	C	C	C	-	Y
Chr13	124524090	0.37499	0.496845	0.520505	0.49998	Y	Y	T	Y	T	T	-	Y	Y	-	Y	-	Y	-	-	T	T	T	C	-	C	Y	Y	Y	Y	Y	C	Y	C	Y	Y	C	Y	Y	Y	T	Y	T	C	T	-	Y	Y	Y
Chr13	126574199	0.308574	0.256329	0.411392	0.381249	R	R	R	G	R	G	A	-	R	R	A	R	G	R	R	A	G	G	G	G	G	R	R	G	R	G	R	R	G	G	R	G	R	G	G	G	G	R	G	G	R	G	-	G
Chr13	127139587	0.265997	0.196594	0.30031	0.31589	M	C	-	M	M	M	C	C	C	C	C	C	C	C	C	C	C	M	C	M	C	C	C	C	C	A	C	C	C	A	C	C	C	M	M	M	A	C	C	M	C	M	C	C
Chr13	128799260	0.339815	0.318323	0.611801	0.433987	Y	-	Y	Y	Y	Y	Y	Y	C	Y	Y	Y	C	Y	C	C	T	Y	Y	Y	Y	Y	Y	Y	C	Y	C	C	Y	Y	C	Y	Y	Y	Y	Y	Y	C	C	Y	C	Y	-	Y
Chr13	131650145	0.311084	0.260542	0.521084	0.38532	W	W	W	T	W	W	W	W	W	W	T	T	T	W	T	T	W	T	W	W	T	T	T	W	W	T	T	T	W	T	T	-	T	-	W	W	W	T	T	W	W	T	T	T
Chr14	3714425	0.27367	0.206061	0.393939	0.327199	T	T	T	Y	Y	T	T	T	T	T	T	T	Y	Y	T	T	Y	T	T	Y	T	T	T	T	T	Y	T	T	T	T	Y	Y	C	-	Y	Y	T	Y	T	T	Y	T	Y	Y
Chr14	3815562	0.3239	0.283824	0.361765	0.406535	Y	C	C	Y	C	C	Y	Y	Y	Y	Y	Y	C	Y	Y	T	C	T	Y	Y	Y	-	Y	C	T	Y	T	Y	T	Y	C	Y	C	C	C	C	C	Y	C	T	Y	Y	C	C
Chr14	10969865	0.172885	0.107034	0.214067	0.191155	R	G	R	G	R	R	R	G	G	G	R	G	G	G	-	G	G	G	G	G	G	R	G	G	G	G	G	G	G	G	G	G	G	-	R	R	G	G	G	G	R	G	R	G
Chr14	11149358	0.194824	0.125	0.219136	0.21875	A	A	A	R	A	A	R	A	R	A	R	A	R	A	R	A	A	A	A	-	A	A	A	A	-	A	R	A	R	A	A	-	-	A	A	A	R	A	A	A	A	A	A	A
Chr14	13624621	0.169556	0.10443	0.170886	0.187049	G	G	G	R	G	G	G	G	G	G	G	G	G	G	G	G	G	-	G	A	R	G	-	G	R	G	G	G	G	A	G	G	-	G	G	G	G	R	R	G	R	G	R	G
Chr14	15333947	0.208852	0.137313	0.250746	0.236917	A	A	R	R	A	A	R	R	A	A	R	A	A	R	R	R	A	A	A	A	A	A	R	A	A	A	A	A	A	A	A	R	A	A	A	A	R	A	R	A	A	R	A	A
Chr14	18169267	0.244706	0.172468	0.300633	0.285446	G	R	G	R	G	R	G	R	R	R	G	G	G	R	R	G	G	G	G	G	G	G	G	G	G	G	G	G	G	R	R	-	-	G	G	G	R	G	R	R	-	G	G	G
Chr14	18844520	0.363106	0.392188	0.509375	0.476753	Y	C	C	C	C	Y	Y	C	-	C	Y	C	-	Y	Y	T	T	Y	T	C	-	C	C	Y	-	Y	Y	T	Y	Y	Y	Y	C	Y	Y	Y	C	C	C	Y	Y	Y	Y	Y
Chr14	23504687	0.271705	0.203593	0.401198	0.324286	-	G	R	G	R	R	G	G	G	G	G	G	G	G	G	G	R	G	G	-	G	G	R	G	G	R	R	G	G	G	R	G	G	R	R	R	R	R	R	G	R	G	G	G
Chr14	24659019	0.263448	0.193548	0.269795	0.312175	R	R	A	A	A	A	A	A	A	A	A	A	A	A	A	A	R	A	A	R	R	A	A	R	A	A	A	G	A	A	A	R	A	A	A	A	A	R	A	R	A	R	R	R
Chr14	25334121	0.229008	0.156347	0.256966	0.263805	C	Y	Y	C	Y	C	Y	Y	-	C	Y	C	C	C	-	C	Y	C	C	C	Y	Y	C	C	Y	Y	Y	C	C	C	C	C	C	Y	Y	Y	C	C	C	C	Y	C	C	C
Chr14	26427048	0.184441	0.116314	0.232628	0.20557	C	C	C	Y	C	Y	C	Y	C	C	C	C	C	C	C	C	Y	C	C	C	C	C	C	C	Y	C	C	Y	Y	C	-	C	C	C	C	C	C	C	C	C	C	C	Y	C
Chr14	27172572	0.289555	0.227273	0.363636	0.35124	C	Y	C	Y	-	C	Y	Y	Y	Y	Y	C	Y	C	C	C	Y	Y	C	C	C	C	Y	Y	Y	Y	C	Y	C	C	C	Y	C	Y	C	C	C	C	C	C	C	C	C	Y
Chr14	31183628	0.20269	0.131818	0.172727	0.228884	Y	C	C	C	C	C	C	C	Y	C	C	Y	Y	-	C	C	C	C	Y	C	C	C	C	C	C	-	C	-	C	C	C	C	C	C	C	C	C	Y	C	Y	Y	Y	Y	C
Chr14	31185794	0.353759	0.357143	0.714286	0.459184	C	C	C	Y	C	Y	Y	Y	Y	Y	C	Y	C	Y	Y	Y	Y	C	Y	-	Y	Y	C	C	Y	Y	Y	C	Y	C	Y	C	Y	Y	Y	Y	Y	-	Y	Y	Y	Y	Y	Y
Chr14	33377602	0.15887	0.0962733	0.186335	0.174009	G	G	K	G	K	G	G	G	G	G	G	G	G	G	-	G	G	G	G	G	G	G	G	G	G	G	G	G	G	G	K	G	G	K	K	K	G	G	G	G	K	G	K	G
Chr14	33411381	0.374816	0.486446	0.521084	0.499633	R	R	R	R	A	R	G	R	G	G	G	G	G	R	G	G	A	R	R	-	A	R	R	R	G	A	R	R	R	A	R	R	A	R	R	-	A	R	R	R	R	R	R	R
Chr14	33479996	0.341209	0.321752	0.643505	0.436455	R	R	R	R	R	R	R	R	R	R	R	-	G	R	R	R	R	R	G	R	-	G	G	R	-	G	R	R	R	R	R	-	R	G	R	-	R	G	R	G	G	-	R	G
Chr14	35100420	0.177606	0.110778	0.203593	0.197013	R	G	G	G	G	R	R	R	-	G	R	G	-	R	G	G	G	R	G	G	G	G	G	G	R	G	G	G	R	G	G	G	G	G	R	G	G	R	G	R	G	G	G	R
Chr14	40582408	0.319034	0.274603	0.549206	0.398393	R	R	G	G	R	R	R	R	-	R	R	R	G	G	R	R	R	G	-	G	G	G	G	G	G	R	R	R	R	R	G	G	G	R	G	R	G	-	R	G	G	G	R	G
Chr14	40750236	0.200327	0.129747	0.221519	0.225825	-	C	C	S	C	S	C	C	C	C	C	C	-	C	S	-	S	C	C	C	C	C	C	C	S	S	C	C	S	C	C	C	C	C	C	C	C	C	C	C	S	C	C	S
Chr14	40759010	0.156512	0.0945122	0.158537	0.171159	Y	C	C	Y	Y	C	C	C	C	C	C	Y	C	C	C	C	C	C	Y	C	C	C	C	C	C	C	C	C	C	C	C	C	C	C	C	-	C	C	C	C	C	C	C	Y
Chr14	41345589	0.241088	0.168639	0.295858	0.2804	G	G	C	S	S	S	G	G	G	G	G	G	G	G	G	G	G	S	G	G	S	G	G	G	G	S	G	G	G	G	G	G	G	S	S	S	G	G	G	S	G	G	G	S
Chr14	45080336	0.364411	0.398148	0.506173	0.479252	Y	-	Y	Y	Y	C	Y	Y	C	T	Y	Y	C	Y	Y	T	C	Y	T	Y	C	Y	Y	C	-	C	Y	C	C	Y	Y	Y	Y	Y	Y	T	Y	Y	C	Y	C	Y	Y	Y
Chr14	46739089	0.308456	0.256135	0.352761	0.38106	R	R	R	G	G	R	R	G	G	G	R	R	G	G	G	R	G	R	R	R	R	G	R	G	G	-	R	R	A	R	R	G	-	R	R	R	A	R	G	R	G	G	G	G
Chr14	50740156	0.266269	0.196923	0.356923	0.316289	G	R	R	G	R	G	G	G	G	G	G	G	G	R	G	G	A	G	G	R	R	R	G	R	G	-	G	R	R	G	-	G	G	R	R	R	G	G	G	-	G	G	G	G
Chr14	50802827	0.257598	0.186728	0.287037	0.303722	Y	-	-	-	C	C	C	C	C	Y	C	Y	C	Y	C	Y	C	T	C	C	C	Y	Y	C	C	Y	C	C	Y	C	C	Y	Y	C	C	C	C	C	Y	C	Y	C	C	Y
Chr14	51114068	0.151629	0.0909091	0.163636	0.165289	G	G	G	G	G	G	G	G	G	G	G	G	G	-	G	G	G	R	G	G	G	R	R	G	G	G	G	G	G	G	R	R	G	G	R	R	A	G	G	G	G	G	G	R
Chr14	52747205	0.310465	0.259494	0.436709	0.384313	C	Y	Y	Y	Y	C	C	Y	C	C	C	Y	C	C	Y	Y	C	C	-	Y	Y	Y	Y	C	Y	C	C	C	C	C	C	Y	C	Y	Y	Y	C	-	C	C	C	Y	C	Y
Chr14	57622600	0.371779	0.443425	0.874618	0.493599	Y	Y	C	Y	Y	Y	Y	Y	Y	Y	Y	Y	C	Y	Y	Y	Y	C	C	C	Y	Y	Y	Y	C	Y	Y	Y	Y	Y	Y	Y	Y	Y	Y	Y	Y	C	Y	Y	Y	-	Y	Y
Chr14	58620650	0.261788	0.191589	0.283489	0.309765	G	G	G	R	G	G	-	R	A	G	G	R	G	G	G	-	G	G	G	G	R	G	G	G	G	G	G	G	G	R	G	G	G	G	R	G	G	G	R	G	G	G	G	G
Chr14	59309086	0.163391	0.0996885	0.193146	0.179501	G	R	G	R	G	R	R	G	G	G	G	G	G	R	G	R	G	G	G	R	G	G	-	R	R	-	G	G	A	G	G	G	G	G	G	G	G	G	G	G	R	G	-	R
Chr14	60368914	0.246424	0.174312	0.293578	0.287855	Y	T	T	Y	Y	T	T	T	T	T	T	T	-	T	T	Y	T	T	T	T	T	T	T	Y	T	T	T	Y	Y	T	T	T	T	Y	Y	Y	T	T	T	Y	T	C	T	T
Chr14	62217278	0.173302	0.107362	0.214724	0.191671	Y	C	C	Y	-	Y	C	C	C	C	C	C	C	Y	-	C	C	C	-	C	C	C	C	C	C	Y	Y	C	C	C	C	C	C	C	C	C	C	C	Y	C	C	C	-	C
Chr14	62313318	0.37197	0.445122	0.47561	0.493977	Y	Y	T	Y	T	Y	T	T	C	C	T	C	C	Y	C	Y	C	Y	T	T	C	T	C	Y	Y	Y	Y	Y	C	C	C	C	C	T	T	Y	Y	Y	Y	T	Y	C	Y	Y
Chr14	62346964	0.36764	0.414826	0.488959	0.485491	C	Y	T	Y	Y	Y	Y	Y	C	C	Y	C	C	Y	-	Y	C	C	Y	T	C	C	-	Y	Y	-	Y	Y	C	C	C	Y	C	Y	T	-	T	Y	Y	Y	Y	C	Y	Y
Chr14	65101525	0.30419	0.249206	0.396825	0.374205	R	G	R	R	A	R	G	G	G	G	G	R	R	G	G	G	R	G	G	G	G	R	R	G	G	R	G	G	G	G	G	G	R	R	R	A	R	R	R	G	R	G	-	R
Chr14	71522097	0.229199	0.156535	0.288754	0.264064	Y	T	T	T	T	Y	T	Y	T	T	T	T	T	T	Y	T	T	T	Y	T	Y	T	Y	T	T	T	T	T	T	T	T	T	T	T	T	T	T	T	T	T	T	T	T	T
Chr14	72789361	0.367158	0.412121	0.521212	0.484555	Y	Y	Y	T	T	Y	Y	Y	Y	Y	-	T	-	-	Y	T	T	Y	Y	C	Y	Y	C	C	T	Y	Y	T	C	C	-	Y	Y	T	C	Y	Y	C	T	Y	Y	T	-	Y
Chr14	73656135	0.275262	0.208084	0.392216	0.32957	T	-	W	T	T	T	-	T	W	T	T	T	W	T	W	W	T	W	T	T	T	W	T	W	W	T	T	T	T	W	T	W	T	W	W	W	W	T	T	T	T	T	T	W
Chr14	76115527	0.293847	0.233438	0.283912	0.35789	Y	T	T	T	Y	T	T	Y	T	T	T	T	-	Y	T	Y	T	T	T	T	T	T	T	T	Y	-	T	T	T	Y	T	C	T	T	T	T	-	T	T	T	Y	C	C	T
Chr14	76349921	0.162225	0.0988024	0.161677	0.178081	K	T	T	T	G	T	T	T	-	T	T	T	T	T	T	K	T	T	T	T	T	T	T	T	T	T	T	T	T	T	T	T	T	K	T	K	K	T	T	T	T	T	T	T
Chr14	78976272	0.249099	0.177215	0.335443	0.29162	K	K	K	K	K	G	-	K	K	K	K	K	K	G	K	G	G	G	G	G	-	G	G	G	G	G	G	G	G	G	G	-	G	G	G	G	K	G	G	G	K	K	K	G
Chr14	79303419	0.369612	0.426984	0.44127	0.489337	R	G	G	R	G	R	G	R	-	G	G	G	G	R	G	G	A	-	G	-	R	A	-	A	R	G	A	R	G	R	-	R	R	G	G	-	G	R	A	R	R	R	R	A
Chr14	79305824	0.269527	0.200893	0.401786	0.32107	Y	-	Y	Y	Y	C	-	C	Y	C	-	Y	Y	C	Y	Y	C	C	C	C	C	C	C	C	C	Y	C	Y	Y	Y	C	C	C	Y	Y	Y	Y	Y	C	Y	C	Y	C	C
Chr14	80379544	0.357647	0.370427	0.557927	0.466422	R	A	R	R	R	A	A	R	A	A	A	R	A	R	A	A	A	R	R	A	A	A	G	R	R	A	A	A	R	R	A	R	A	R	R	R	A	-	A	G	A	A	A	R
Chr14	80428547	0.359983	0.379205	0.446483	0.470817	Y	T	Y	Y	Y	T	T	T	T	T	T	T	T	T	T	T	C	Y	Y	Y	T	Y	C	Y	Y	T	C	T	Y	Y	Y	Y	T	Y	Y	C	Y	Y	T	Y	T	Y	Y	T
Chr14	82456702	0.280534	0.214939	0.375	0.33748	Y	C	C	C	C	Y	Y	Y	Y	Y	-	Y	C	Y	C	Y	C	C	C	C	Y	C	T	Y	Y	T	C	C	C	C	T	C	C	Y	C	C	C	C	C	C	-	Y	Y	C
Chr14	82550656	0.295426	0.235759	0.382911	0.360354	R	R	-	R	-	G	R	R	G	G	R	G	R	-	R	G	R	G	R	R	G	R	G	G	G	G	G	R	R	A	G	A	G	G	R	R	A	G	R	R	G	G	G	G
Chr14	84359071	0.368867	0.422156	0.51497	0.487881	Y	C	T	Y	T	C	Y	Y	T	C	Y	T	Y	Y	T	Y	T	Y	T	Y	Y	Y	T	T	T	T	Y	Y	Y	Y	C	Y	T	Y	Y	Y	T	Y	Y	T	T	C	Y	Y
Chr14	84709536	0.374625	0.480655	0.9375	0.499252	R	R	R	R	R	R	R	R	R	R	R	R	R	R	R	R	R	R	R	G	R	G	R	R	R	R	R	R	R	R	R	-	R	R	R	R	R	R	R	R	R	R	R	R
Chr14	84709941	0.374443	0.476415	0.95283	0.498888	R	R	R	R	R	R	R	R	R	R	R	R	R	R	R	R	R	R	A	R	R	R	-	R	R	R	R	R	R	R	R	R	R	R	R	R	R	R	R	A	R	R	R	-
Chr14	84972229	0.189272	0.120313	0.184375	0.211675	A	A	R	R	A	A	A	A	A	R	A	R	A	A	R	A	A	-	A	A	A	R	A	R	A	A	A	A	A	R	A	A	-	A	A	A	A	R	A	A	A	A	-	A
Chr14	85056232	0.265903	0.196481	0.381232	0.315752	G	R	G	R	G	G	G	R	G	G	G	R	G	R	G	G	R	G	R	G	G	G	G	G	R	R	G	G	G	G	G	G	R	R	G	G	G	G	R	G	R	G	G	R
Chr14	86814525	0.357087	0.368421	0.656347	0.465374	Y	Y	Y	Y	Y	Y	Y	Y	C	Y	-	Y	T	Y	Y	C	C	Y	Y	C	C	Y	Y	Y	Y	Y	T	Y	C	Y	C	Y	Y	Y	C	C	C	Y	Y	Y	Y	Y	Y	Y
Chr14	90123295	0.265592	0.196108	0.320359	0.315299	G	G	R	G	G	G	G	R	-	R	G	G	G	G	-	G	G	G	G	G	G	G	G	G	G	G	G	R	R	G	R	R	G	G	G	G	R	R	R	R	A	G	R	R
Chr14	95127713	0.266346	0.197015	0.346269	0.3164	G	G	G	K	G	K	G	G	G	G	G	K	G	K	G	G	G	G	G	G	K	G	G	G	G	G	K	-	G	G	K	K	G	G	K	G	G	G	K	K	K	G	G	K
Chr14	96074457	0.365794	0.404908	0.717791	0.481915	K	K	K	K	G	G	K	K	K	T	G	K	-	K	K	K	G	K	-	-	G	K	K	K	K	K	K	K	T	K	K	G	K	K	K	K	G	K	K	K	G	K	K	K
Chr14	102654915	0.22018	0.147799	0.27673	0.251909	R	G	R	R	G	G	-	G	G	G	R	G	G	R	G	G	G	G	R	G	G	G	G	R	R	-	R	G	G	G	G	G	G	R	G	R	G	G	G	G	G	G	-	R
Chr14	108980041	0.171529	0.10597	0.18806	0.189481	Y	C	Y	Y	C	C	C	C	C	C	C	C	C	C	C	C	C	C	Y	C	C	C	C	Y	C	C	T	C	C	C	C	C	C	C	C	Y	C	Y	C	C	Y	C	C	C
Chr14	109508895	0.160889	0.0977918	0.164038	0.176457	C	Y	C	C	-	C	C	-	-	Y	C	-	C	C	-	C	Y	Y	C	Y	Y	C	C	C	C	Y	C	Y	C	C	C	C	-	-	C	C	C	Y	Y	C	C	C	Y	C
Chr14	110143195	0.266162	0.196793	0.341108	0.316131	T	W	T	T	T	W	T	W	T	W	T	T	T	W	T	T	W	W	T	W	W	T	-	T	T	W	W	W	T	T	T	T	T	T	W	T	T	W	W	W	-	W	W	T
Chr14	117122350	0.186481	0.117994	0.218289	0.208143	A	W	A	A	A	A	W	W	A	A	W	A	A	W	A	A	A	W	A	W	W	A	A	A	A	A	A	A	A	A	A	A	W	A	W	A	A	W	A	A	A	A	A	A
Chr14	125323309	0.175073	0.108761	0.21148	0.193865	G	G	G	R	G	G	G	G	G	G	G	G	R	G	G	G	G	G	G	R	G	G	-	G	G	G	G	R	R	G	G	G	G	G	G	G	G	R	G	G	-	G	G	R
Chr14	125416535	0.368877	0.422222	0.844444	0.487901	Y	Y	Y	Y	-	C	Y	Y	-	Y	-	Y	Y	Y	C	C	Y	Y	Y	-	Y	Y	Y	Y	Y	Y	Y	Y	Y	Y	Y	Y	Y	Y	Y	Y	Y	Y	Y	Y	Y	C	C	Y
Chr14	126311595	0.374991	0.49705	0.982301	0.499983	R	R	R	R	R	R	R	R	R	R	R	R	R	R	R	R	R	R	R	R	R	R	R	R	R	R	R	R	R	R	R	R	R	R	R	R	R	R	R	R	R	R	R	R
Chr14	131834913	0.171764	0.106154	0.181538	0.18977	Y	C	C	C	C	Y	C	C	C	C	C	C	C	C	C	C	C	C	C	C	Y	C	-	C	-	C	C	C	C	C	Y	Y	C	C	C	C	C	C	C	Y	Y	C	Y	C
Chr14	131931769	0.36082	0.38253	0.421687	0.472402	Y	Y	Y	Y	T	T	Y	Y	-	Y	T	C	C	C	Y	C	Y	Y	C	-	Y	C	Y	C	Y	-	C	-	T	C	Y	C	Y	Y	Y	Y	C	C	C	T	C	C	C	Y
Chr15	1940975	0.158249	0.0958084	0.161677	0.173258	A	R	R	A	A	A	R	A	R	A	R	A	A	A	A	A	A	R	A	A	A	A	A	A	A	R	A	A	A	A	A	A	A	R	A	A	R	A	A	A	-	A	A	A
Chr15	4044424	0.25827	0.1875	0.315476	0.304688	Y	T	T	Y	T	Y	-	Y	Y	T	Y	T	Y	T	Y	-	T	Y	Y	-	T	Y	T	T	T	T	T	Y	T	T	Y	T	T	Y	T	T	Y	T	T	T	T	Y	T	Y
Chr15	8095390	0.179055	0.11194	0.20597	0.198819	C	C	C	Y	C	C	Y	Y	C	C	-	C	Y	C	Y	C	C	C	C	C	C	C	C	C	C	C	C	C	C	C	C	C	C	C	C	C	C	C	C	C	C	C	C	C
Chr15	9772113	0.162225	0.0988024	0.197605	0.178081	G	G	G	R	G	G	R	G	G	G	G	R	G	G	G	G	R	R	G	G	G	G	R	G	R	G	G	G	G	R	G	G	G	R	R	G	G	G	G	G	G	R	R	G
Chr15	9801351	0.37396	0.467791	0.892638	0.497925	Y	Y	Y	Y	Y	Y	Y	Y	Y	T	Y	Y	T	Y	Y	Y	Y	Y	Y	Y	Y	Y	Y	T	Y	Y	Y	Y	Y	-	Y	Y	Y	Y	Y	Y	Y	Y	Y	Y	Y	Y	Y	Y
Chr15	11444578	0.219492	0.147147	0.252252	0.25099	T	Y	T	Y	T	T	Y	T	Y	T	Y	C	T	Y	C	Y	T	T	T	T	Y	T	T	T	T	T	T	T	T	T	T	T	T	Y	T	T	Y	T	T	T	T	T	-	T
Chr15	14235616	0.153313	0.092145	0.160121	0.167309	A	A	A	R	A	R	A	A	A	A	A	A	A	A	A	A	A	A	A	A	A	G	A	A	A	A	R	A	A	R	A	A	A	A	A	A	A	A	A	A	R	A	R	R
Chr15	15620386	0.290157	0.228125	0.375	0.352168	C	-	Y	Y	Y	Y	C	Y	C	Y	-	C	Y	Y	C	C	Y	Y	C	C	C	Y	C	C	C	C	C	C	Y	C	C	Y	C	-	Y	Y	C	Y	C	Y	C	Y	Y	C
Chr15	15769855	0.32801	0.292035	0.442478	0.413501	Y	C	C	Y	Y	C	Y	C	Y	C	Y	C	C	C	Y	Y	C	Y	T	Y	Y	Y	C	Y	C	C	C	Y	C	C	Y	Y	-	C	C	C	C	C	Y	Y	Y	C	C	Y
Chr15	21499917	0.181956	0.114286	0.177778	0.202449	C	C	C	Y	C	Y	C	Y	C	C	C	C	C	C	C	C	Y	C	C	C	Y	C	C	C	C	C	C	C	C	C	Y	C	C	C	C	C	C	C	C	C	T	Y	-	C
Chr15	27267712	0.374938	0.492114	0.529968	0.499876	K	-	G	K	K	T	K	K	K	T	K	G	K	K	G	G	G	-	T	-	T	T	T	K	G	G	G	K	K	K	K	K	K	G	K	K	G	G	K	K	K	K	T	-
Chr15	35402055	0.283384	0.21875	0.401786	0.341797	A	A	W	A	W	W	A	A	A	A	A	A	A	A	A	A	A	W	A	W	W	W	A	T	A	A	A	W	W	A	A	A	A	W	W	W	W	W	A	A	A	A	A	A
Chr15	36003050	0.258756	0.18806	0.376119	0.305387	M	C	C	M	C	C	C	-	M	C	C	M	C	C	M	C	C	C	-	C	C	C	C	C	M	C	C	C	C	C	C	C	C	M	C	M	M	M	M	M	M	M	M	M
Chr15	37705498	0.327581	0.291159	0.582317	0.41277	C	C	C	M	C	M	C	M	C	C	C	M	C	M	M	M	C	M	M	M	M	C	C	M	M	C	C	M	C	M	M	C	M	C	M	C	-	-	M	C	M	M	-	C
Chr15	38135213	0.328142	0.292308	0.584615	0.413728	C	Y	Y	Y	Y	C	Y	Y	C	C	Y	Y	Y	C	Y	Y	Y	C	C	-	-	C	C	C	C	C	C	Y	C	Y	Y	Y	Y	C	-	Y	C	Y	C	Y	Y	Y	C	C
Chr15	38294432	0.259243	0.188623	0.371257	0.306088	C	Y	C	C	Y	C	C	C	C	C	C	Y	Y	Y	C	Y	C	-	C	C	C	C	C	C	Y	Y	C	C	C	Y	C	C	C	C	Y	Y	-	Y	C	C	C	C	Y	-
Chr15	39772435	0.187578	0.118902	0.195122	0.209529	G	R	G	G	G	G	R	R	R	R	R	G	R	R	R	G	G	-	G	R	R	G	G	G	G	G	G	R	G	G	G	G	G	-	G	G	G	G	R	G	G	G	G	G
Chr15	43322777	0.299238	0.241486	0.346749	0.366341	-	G	A	R	G	G	G	G	G	G	G	-	G	G	G	G	R	R	G	A	R	G	R	G	G	G	G	G	G	R	R	R	G	-	G	R	G	G	A	G	R	R	R	R
Chr15	46725851	0.235144	0.1625	0.25	0.272188	S	C	C	C	C	C	C	C	C	C	-	C	C	G	C	-	S	-	C	C	C	S	C	C	S	-	C	C	C	C	C	S	S	C	C	C	C	S	C	S	S	C	C	C
Chr15	47339779	0.239198	0.166667	0.28254	0.277778	S	C	G	C	S	-	S	S	S	C	S	C	S	C	C	S	C	C	C	C	S	C	S	C	C	C	C	C	C	C	C	C	-	S	S	S	S	C	C	C	C	C	C	C
Chr15	47486392	0.235292	0.162651	0.240964	0.272391	C	C	C	Y	Y	C	C	C	C	C	C	C	C	C	C	C	T	Y	Y	C	-	Y	C	Y	Y	C	C	Y	Y	C	Y	Y	Y	C	C	Y	C	Y	C	C	C	C	C	C
Chr15	49638235	0.268555	0.1997	0.327327	0.319639	R	G	R	G	R	G	G	R	G	G	G	G	R	-	G	G	R	G	R	G	R	G	G	R	G	G	G	G	R	G	G	A	G	-	R	R	A	G	G	G	G	G	G	G
Chr15	52351077	0.264554	0.194864	0.329305	0.313784	A	A	A	R	A	R	A	A	A	A	A	R	A	R	A	A	R	-	R	A	A	G	A	A	A	R	A	A	A	R	A	A	A	A	R	A	A	R	A	A	R	A	-	A
Chr15	52511223	0.262297	0.192188	0.303125	0.310503	-	C	A	C	M	M	M	M	C	C	M	C	C	-	A	-	C	C	C	M	M	C	-	M	C	C	C	C	C	C	C	C	M	-	M	M	M	C	C	C	C	M	C	-
Chr15	53744686	0.219127	0.146802	0.293605	0.250503	C	C	Y	Y	Y	C	C	C	Y	C	C	Y	C	C	Y	C	C	Y	C	C	C	C	C	C	Y	C	C	C	Y	C	C	C	C	Y	Y	-	Y	C	Y	C	Y	C	C	Y
Chr15	53833979	0.374374	0.475	0.95	0.49875	Y	Y	Y	Y	Y	Y	Y	Y	Y	Y	Y	Y	Y	Y	Y	T	Y	Y	T	Y	Y	Y	Y	Y	Y	Y	Y	Y	Y	-	Y	Y	Y	Y	Y	Y	Y	Y	Y	Y	Y	Y	Y	Y
Chr15	56587850	0.154951	0.0933544	0.161392	0.169279	C	C	C	C	C	C	C	C	C	C	C	C	C	C	Y	C	C	C	C	C	C	C	C	C	C	C	C	C	C	C	C	C	C	C	C	C	C	C	C	C	C	C	C	Y
Chr15	57327033	0.224111	0.151562	0.203125	0.257183	-	A	R	-	G	R	A	A	A	A	A	A	R	-	A	A	R	A	A	A	A	R	A	A	A	A	A	A	A	A	R	A	A	R	G	R	R	A	A	A	A	A	A	A
Chr15	65225676	0.374378	0.475073	0.475073	0.498757	Y	C	Y	Y	T	T	C	Y	C	C	C	T	T	Y	C	C	Y	Y	Y	Y	T	T	Y	C	Y	Y	Y	T	Y	C	Y	C	T	Y	T	Y	Y	-	Y	C	Y	Y	T	Y
Chr15	69810726	0.257762	0.186916	0.323988	0.303957	A	R	R	A	A	R	R	R	R	-	-	A	-	-	R	A	R	A	R	A	A	A	A	R	A	R	R	A	A	A	A	A	A	A	A	A	A	A	A	A	R	R	R	R
Chr15	72100630	0.174142	0.108025	0.216049	0.192711	C	C	C	C	C	C	C	C	C	C	C	C	C	C	C	C	Y	-	C	C	C	C	C	C	C	C	C	C	Y	Y	C	Y	C	C	Y	C	C	C	Y	C	C	Y	-	Y
Chr15	72102686	0.174501	0.108309	0.216617	0.193156	K	G	G	G	G	K	-	K	G	G	G	K	K	G	G	G	G	G	K	G	G	G	G	K	G	K	G	G	G	-	G	G	K	G	G	G	G	G	G	G	K	G	G	K
Chr15	72376853	0.177373	0.110592	0.17757	0.196723	C	C	C	C	C	C	C	C	C	C	C	C	C	Y	C	C	Y	C	T	Y	C	C	-	C	C	Y	C	C	C	-	C	-	-	C	C	C	C	Y	Y	C	C	C	C	C
Chr15	73555772	0.201114	0.130435	0.167702	0.226843	A	W	A	A	-	W	A	A	A	T	A	A	W	A	A	A	A	A	A	T	W	A	W	A	W	A	T	A	A	A	A	A	A	A	A	A	A	A	-	-	A	A	T	A
Chr15	74122369	0.161835	0.0985075	0.197015	0.177607	Y	Y	T	T	T	T	Y	Y	T	Y	Y	T	-	T	T	T	T	T	T	Y	-	T	T	T	T	T	Y	T	Y	T	T	Y	T	T	Y	T	T	T	Y	T	T	T	T	T
Chr15	76130241	0.246424	0.174312	0.348624	0.287855	T	Y	T	Y	T	Y	-	-	T	Y	T	T	T	T	T	T	Y	T	Y	-	Y	Y	T	Y	-	Y	Y	Y	Y	T	T	T	T	T	T	T	T	T	T	T	Y	T	T	Y
Chr15	77715051	0.338594	0.315385	0.476923	0.431834	A	A	A	R	R	A	R	A	R	A	R	A	R	A	R	A	A	A	R	R	A	A	A	R	A	A	A	A	A	R	A	R	A	G	R	R	G	A	R	R	G	A	R	R
Chr15	78089449	0.181488	0.113905	0.168639	0.201862	C	C	C	C	C	C	C	C	C	C	C	M	C	C	C	C	C	C	C	C	M	M	C	C	-	M	C	C	C	M	M	-	M	C	C	C	C	M	-	C	C	C	C	M
Chr15	78128168	0.19208	0.122671	0.232919	0.215245	C	C	Y	-	Y	Y	C	C	C	C	C	C	C	C	C	C	C	C	-	C	C	C	-	C	C	C	C	C	C	C	C	C	C	-	Y	Y	Y	C	C	C	C	C	C	C
Chr15	79933034	0.154503	0.0930233	0.186047	0.16874	G	G	G	G	G	G	G	G	G	G	G	R	G	G	G	G	G	G	G	G	R	G	G	G	G	G	G	G	R	R	G	G	R	G	G	G	G	G	G	G	G	G	R	R
Chr15	84559743	0.157486	0.0952381	0.190476	0.172336	Y	C	C	C	C	-	Y	Y	Y	C	C	C	Y	C	C	C	C	C	C	C	C	C	C	C	C	C	C	-	C	C	C	C	Y	C	C	C	C	C	C	C	C	C	C	C
Chr15	84694327	0.29426	0.234043	0.358663	0.358533	R	R	G	R	G	G	G	G	G	A	G	R	G	G	G	R	G	R	R	G	G	G	-	R	A	G	G	G	R	A	A	G	G	R	G	G	R	R	G	G	G	G	G	R
Chr15	91115062	0.372899	0.454259	0.466877	0.495815	Y	-	Y	Y	T	C	Y	Y	Y	Y	Y	Y	T	-	C	-	C	C	T	Y	Y	Y	Y	T	C	-	Y	-	C	Y	Y	T	C	-	T	Y	T	C	T	C	Y	Y	-	Y
Chr15	93113567	0.27868	0.2125	0.425	0.334688	A	A	A	W	A	W	A	A	A	A	A	A	W	A	A	W	A	A	-	A	A	-	-	A	W	-	A	A	A	A	A	A	-	A	W	W	A	A	A	W	A	W	A	A
Chr15	95473289	0.37472	0.483283	0.449848	0.499441	R	R	-	G	A	A	A	-	R	G	R	R	A	G	G	G	R	R	-	A	R	A	R	R	-	R	R	R	G	A	R	A	G	R	A	A	R	R	R	G	G	G	R	A
Chr15	98939516	0.308456	0.256135	0.40184	0.38106	Y	C	T	C	Y	Y	C	C	C	C	C	T	C	Y	C	C	Y	C	C	Y	C	Y	T	C	C	C	T	Y	Y	C	C	C	T	Y	Y	Y	Y	C	Y	C	C	C	Y	C
Chr15	106429785	0.230248	0.157576	0.248485	0.265491	Y	C	Y	C	Y	C	C	C	C	C	C	C	Y	C	C	C	C	Y	C	C	Y	C	C	C	C	Y	C	C	C	C	C	C	C	Y	Y	Y	Y	C	C	C	Y	C	C	Y
Chr15	106695549	0.372757	0.452744	0.875	0.495534	R	R	R	R	R	R	R	R	G	R	R	R	R	R	G	R	R	R	R	R	R	R	R	-	-	R	R	R	R	R	R	R	R	R	R	R	G	R	R	R	R	R	R	R
Chr15	106788591	0.294487	0.234375	0.375	0.358887	Y	C	Y	C	Y	Y	Y	Y	C	Y	-	C	-	-	Y	C	C	Y	Y	C	Y	C	C	C	C	T	T	C	C	C	-	Y	C	Y	Y	Y	Y	Y	C	C	Y	C	C	C
Chr15	108251239	0.183158	0.115265	0.205607	0.203958	G	G	R	R	G	G	R	G	G	G	R	G	-	G	G	G	R	G	G	G	G	G	G	G	G	G	G	G	G	G	-	G	G	G	G	G	G	G	G	G	G	G	G	R
Chr15	115866683	0.22862	0.155963	0.311927	0.263278	-	R	A	R	A	A	R	R	R	R	R	A	A	A	A	R	A	A	A	A	A	A	A	A	A	R	R	R	A	A	A	A	R	A	A	A	A	A	A	A	A	A	A	A
Chr15	116087465	0.363725	0.39497	0.434911	0.477938	K	T	T	K	K	K	T	K	T	T	-	T	-	K	T	T	K	K	K	G	K	G	K	T	K	T	T	T	G	T	T	K	T	T	K	K	T	T	G	K	K	K	G	K
Chr15	116087636	0.360732	0.382175	0.432024	0.472235	R	G	G	R	G	R	G	R	G	G	-	R	-	R	G	G	R	R	R	A	-	G	A	G	A	R	G	G	A	G	G	R	G	G	R	R	G	G	A	A	-	R	A	A
Chr15	117101393	0.1638	0.1	0.2	0.18	G	-	G	R	G	G	G	G	G	G	G	G	G	G	G	G	G	G	R	G	G	R	G	G	R	G	G	G	R	G	G	R	G	G	G	G	G	G	R	G	R	R	R	R
Chr15	117273917	0.282176	0.217125	0.434251	0.339964	G	G	G	-	R	R	G	R	G	G	G	R	R	R	R	G	G	-	G	G	G	G	G	R	G	G	G	R	G	G	G	G	G	G	G	G	R	R	G	R	G	R	R	G
Chr15	117274087	0.159857	0.0970149	0.18806	0.175206	A	A	A	M	A	A	A	M	A	A	A	A	A	A	A	A	A	A	-	A	A	A	A	A	M	A	A	A	M	A	A	A	A	A	A	A	A	A	M	A	M	M	-	M
Chr15	117927661	0.185835	0.11746	0.165079	0.207327	T	T	T	T	T	T	T	T	Y	T	T	T	T	T	T	T	T	Y	T	T	T	T	T	T	T	T	T	T	T	T	T	T	C	T	T	T	T	Y	T	T	T	T	T	Y
Chr15	118519888	0.313923	0.265432	0.339506	0.389956	R	R	G	R	R	A	G	R	R	R	-	A	A	R	R	R	A	A	R	A	A	R	A	A	R	A	A	R	A	A	A	A	A	R	R	R	R	A	A	R	A	R	-	A
Chr2	1008324	0.277162	0.210526	0.346749	0.33241	R	R	A	-	A	-	A	A	A	R	A	A	A	R	A	A	A	R	A	A	R	R	R	A	A	R	R	A	R	A	A	A	R	A	R	R	R	R	A	R	-	-	A	A
Chr2	1487763	0.317393	0.271605	0.45679	0.395671	R	G	R	-	R	G	G	-	R	R	G	G	G	G	G	G	G	G	-	G	G	G	G	R	R	G	G	G	R	R	R	G	G	R	R	R	R	R	G	G	G	R	R	R
Chr2	4789453	0.312473	0.262918	0.428571	0.387584	R	R	R	R	A	G	G	G	G	R	G	G	G	R	G	G	R	R	R	G	G	G	R	R	R	G	R	R	G	R	R	G	G	G	R	R	R	R	G	G	G	G	G	R
Chr2	8016648	0.37057	0.433735	0.512048	0.491218	Y	Y	Y	Y	T	Y	Y	Y	C	Y	Y	Y	T	T	C	Y	C	Y	T	-	C	Y	C	Y	Y	T	Y	Y	Y	Y	Y	Y	T	Y	T	Y	Y	Y	C	C	Y	C	T	T
Chr2	10991511	0.154553	0.0930599	0.160883	0.1688	Y	-	T	T	T	T	T	T	T	T	T	T	T	T	T	-	T	T	T	-	T	T	T	T	T	T	T	T	T	Y	T	T	Y	C	Y	Y	T	T	T	T	T	T	T	T
Chr2	11852661	0.300133	0.242857	0.371429	0.367755	C	C	C	Y	C	C	Y	Y	C	C	Y	Y	C	Y	Y	C	Y	Y	Y	C	C	C	C	C	Y	C	C	C	C	C	T	C	Y	C	Y	Y	C	Y	C	C	Y	Y	C	C
Chr2	12945240	0.15487	0.0932945	0.180758	0.169181	K	G	G	G	K	G	G	G	G	G	G	G	G	K	G	G	G	G	G	G	G	G	G	G	G	G	G	G	G	G	G	G	K	K	K	K	G	G	G	G	G	G	G	K
Chr2	13010300	0.358575	0.373832	0.504673	0.468163	T	Y	T	-	T	Y	Y	Y	C	C	Y	C	T	-	Y	C	C	Y	T	C	Y	Y	Y	Y	C	Y	Y	T	C	Y	Y	C	T	T	T	T	Y	T	T	T	-	Y	Y	Y
Chr2	14563490	0.258599	0.187879	0.345455	0.305161	K	T	T	K	T	T	K	K	T	T	-	T	K	T	T	T	K	K	T	K	T	K	T	T	K	T	T	K	K	T	T	T	T	T	-	-	T	T	T	T	T	T	G	K
Chr2	14835462	0.210044	0.138393	0.229167	0.238481	T	T	T	Y	T	T	-	T	T	T	-	T	T	T	T	T	Y	Y	T	-	T	Y	T	T	Y	T	T	Y	Y	T	Y	T	T	T	T	-	T	T	T	T	T	T	-	Y
Chr2	20843749	0.253884	0.182515	0.291411	0.298407	G	G	R	R	G	G	G	R	G	G	G	-	G	-	G	G	G	R	R	G	R	G	A	R	G	G	R	R	A	R	G	G	G	R	G	G	G	G	G	G	G	R	R	G
Chr2	21178624	0.252671	0.181159	0.362319	0.296681	Y	C	C	C	Y	C	C	C	C	Y	C	Y	Y	Y	C	C	Y	C	C	C	Y	C	Y	Y	C	C	Y	C	Y	Y	C	Y	C	Y	Y	Y	C	Y	C	C	C	C	C	Y
Chr2	21389640	0.296719	0.237681	0.405797	0.362378	R	R	A	R	A	R	A	R	A	R	A	R	A	R	A	A	R	R	A	A	R	R	A	A	A	A	A	A	A	A	A	A	R	R	R	R	A	R	R	R	R	A	R	R
Chr2	21848153	0.338594	0.315385	0.347692	0.431834	A	A	A	A	A	A	A	R	R	A	A	A	R	R	R	R	A	R	R	G	A	-	G	R	G	A	G	R	G	R	A	-	A	R	A	A	R	A	A	A	A	R	R	R
Chr2	28772736	0.290043	0.227964	0.389058	0.351992	-	Y	Y	-	Y	C	Y	Y	Y	C	Y	C	C	Y	C	Y	Y	C	C	-	C	-	C	C	C	C	C	C	Y	C	Y	Y	C	Y	Y	Y	Y	Y	Y	C	C	C	Y	Y
Chr2	39278173	0.152205	0.0913313	0.182663	0.16598	C	C	C	C	C	C	C	Y	C	C	C	C	C	C	C	C	Y	C	C	C	C	C	-	-	C	C	C	Y	C	-	C	C	Y	C	C	C	C	C	C	C	C	Y	C	C
Chr2	41517557	0.302801	0.247006	0.494012	0.371988	C	C	Y	Y	C	C	C	C	C	C	C	C	Y	Y	C	Y	Y	Y	Y	Y	Y	C	C	C	Y	C	-	-	Y	Y	C	C	C	C	C	C	C	Y	C	-	Y	Y	Y	Y
Chr2	41774736	0.155615	0.0938462	0.169231	0.170078	Y	Y	C	Y	C	C	-	Y	Y	Y	C	Y	C	C	C	C	C	C	-	C	C	C	C	C	C	C	C	C	C	C	Y	C	C	Y	C	C	C	C	C	C	C	C	C	C
Chr2	50000073	0.193425	0.12381	0.222222	0.216961	G	G	G	G	G	G	G	G	G	R	G	G	G	G	G	R	R	G	G	G	G	-	-	G	G	G	G	R	R	G	R	G	-	G	G	G	G	G	R	G	R	R	G	G
Chr2	50463659	0.277988	0.211599	0.38558	0.333649	R	G	G	R	G	R	R	R	G	G	R	R	G	G	G	A	G	G	G	G	G	G	R	G	-	R	R	G	G	R	-	R	G	G	G	G	G	G	G	R	-	G	A	R
Chr2	55054660	0.310259	0.259146	0.414634	0.383979	G	K	K	G	T	G	G	K	K	T	G	K	K	G	K	G	G	K	G	G	G	G	G	G	G	G	G	K	G	G	G	G	T	K	K	K	K	K	K	K	K	G	G	G
Chr2	55104268	0.342673	0.325444	0.414201	0.43906	R	R	A	-	A	R	A	A	A	R	A	A	A	R	A	A	R	G	A	A	A	R	R	A	A	A	R	A	R	A	R	A	-	G	R	R	A	A	R	R	R	R	A	R
Chr2	59351385	0.277897	0.21148	0.350453	0.333513	R	-	A	A	A	A	-	R	A	A	-	A	A	A	A	A	A	A	A	A	R	A	R	A	A	A	R	G	A	R	R	R	R	A	A	A	A	A	R	A	R	R	A	A
Chr2	59838552	0.237733	0.165152	0.3	0.275753	R	-	R	G	G	R	R	G	R	G	R	-	G	G	R	G	G	R	G	R	G	G	G	R	G	G	G	G	G	G	G	R	G	R	R	R	G	G	G	G	G	R	G	G
Chr2	60986848	0.150301	0.089939	0.179878	0.1637	Y	C	C	C	C	C	C	Y	C	C	C	C	-	C	C	C	Y	Y	C	C	C	Y	C	C	Y	Y	C	C	Y	C	C	C	Y	C	C	C	C	C	Y	Y	C	C	Y	Y
Chr2	66534879	0.24692	0.174847	0.282209	0.288551	K	G	K	K	T	K	G	G	G	G	G	-	K	K	-	K	G	-	K	G	T	G	G	G	G	K	G	G	K	G	K	G	G	G	-	K	T	K	G	G	G	G	G	G
Chr2	70887592	0.358784	0.374613	0.408669	0.468556	-	G	K	K	T	G	K	G	K	G	K	K	-	-	T	G	G	T	-	G	G	G	G	G	G	-	G	T	G	G	K	G	G	T	K	T	T	K	G	G	K	K	G	G
Chr2	72624790	0.294858	0.234921	0.444444	0.359466	Y	Y	Y	Y	Y	Y	C	Y	C	C	Y	C	-	Y	C	Y	C	Y	C	C	C	C	C	C	Y	C	C	C	Y	Y	C	C	C	Y	Y	Y	C	C	Y	Y	C	C	C	Y
Chr2	75918959	0.319334	0.275157	0.367925	0.398891	A	R	A	R	A	A	R	R	G	R	R	G	G	-	G	R	A	-	A	R	A	A	A	A	A	R	G	A	A	R	A	R	R	A	A	A	A	A	R	A	A	R	A	A
Chr2	75930605	0.342796	0.325758	0.506061	0.439279	T	C	C	Y	C	Y	C	Y	C	C	-	C	C	Y	C	C	Y	Y	Y	Y	-	Y	Y	C	C	C	C	Y	Y	C	Y	C	C	Y	Y	Y	Y	Y	Y	Y	T	Y	Y	Y
Chr2	78603257	0.340577	0.320189	0.55205	0.435336	C	Y	Y	Y	Y	Y	-	Y	C	C	C	Y	C	T	C	-	Y	T	Y	C	Y	C	Y	T	Y	Y	-	C	Y	C	Y	C	Y	Y	Y	Y	Y	Y	Y	Y	C	C	Y	Y
Chr2	80984643	0.17343	0.107463	0.191045	0.191829	R	A	A	R	A	A	R	A	R	A	G	A	A	A	A	G	A	A	-	A	A	A	A	A	R	A	A	A	A	A	A	-	A	A	A	A	A	A	R	A	A	A	A	-
Chr2	83366789	0.370365	0.432229	0.822289	0.490814	Y	Y	Y	Y	Y	Y	Y	Y	Y	Y	C	Y	Y	Y	Y	Y	Y	C	C	Y	C	Y	Y	Y	Y	Y	Y	Y	Y	Y	C	Y	Y	Y	Y	Y	Y	Y	Y	Y	Y	Y	Y	Y
Chr2	91098279	0.214443	0.142424	0.254545	0.244279	R	A	A	A	A	R	R	R	A	A	R	R	R	A	A	R	R	A	A	A	A	A	-	A	A	A	R	A	A	A	A	A	A	R	A	A	A	A	A	A	A	A	R	A
Chr2	97401901	0.182059	0.11437	0.187683	0.202578	Y	Y	C	C	C	C	C	C	C	Y	C	Y	C	C	C	C	C	C	C	-	C	C	C	C	Y	C	C	C	C	C	Y	C	Y	C	C	C	C	Y	T	C	C	C	C	Y
Chr2	100136374	0.236285	0.163664	0.249249	0.273756	A	A	A	A	A	A	R	R	A	A	R	R	R	R	A	-	A	A	A	A	R	A	A	R	R	R	A	A	R	R	A	A	A	R	A	A	A	R	A	A	A	A	A	A
Chr2	103812213	0.158472	0.0959752	0.167183	0.173528	G	S	G	S	G	G	G	S	G	S	G	G	G	G	G	G	G	G	G	G	G	G	G	G	G	G	G	-	G	G	S	G	G	G	G	G	G	S	G	G	G	G	G	G
Chr2	106963636	0.288967	0.226444	0.337386	0.350334	C	C	Y	Y	C	C	Y	Y	-	C	Y	C	C	C	C	-	C	C	Y	C	C	Y	C	Y	Y	-	C	C	Y	Y	T	Y	C	C	C	C	C	C	T	Y	Y	C	C	C
Chr2	108353245	0.362796	0.390823	0.414557	0.476161	R	-	R	R	A	G	R	R	G	G	G	-	G	-	-	G	A	A	A	-	A	R	R	G	G	R	A	A	R	R	G	A	G	R	R	R	R	R	G	G	G	A	R	A
Chr2	115865043	0.207642	0.136223	0.22291	0.235332	S	S	G	S	G	G	G	G	G	-	G	G	G	G	G	G	G	G	G	S	G	G	S	G	G	G	G	S	G	G	G	G	G	G	S	S	G	G	G	G	G	S	S	S
Chr2	117215365	0.219758	0.147399	0.277457	0.251345	Y	C	C	Y	C	C	C	C	C	C	C	C	Y	-	C	C	Y	C	C	C	C	C	C	C	C	C	C	Y	C	C	C	C	C	C	Y	-	C	Y	C	Y	C	Y	Y	Y
Chr2	118118240	0.348995	0.342593	0.345679	0.450446	Y	C	Y	Y	Y	C	C	Y	-	C	C	T	C	C	-	C	C	C	Y	Y	T	C	Y	Y	-	Y	Y	T	T	C	Y	Y	T	Y	C	Y	T	Y	-	C	T	Y	-	Y
Chr2	123557945	0.350324	0.346491	0.663743	0.45287	K	K	T	K	T	K	K	K	K	K	K	T	K	K	K	K	T	T	K	T	K	K	T	K	K	K	K	K	T	K	K	K	K	K	K	T	T	K	T	K	T	K	K	K
Chr2	124606262	0.369243	0.424556	0.559172	0.488616	Y	C	C	Y	C	Y	Y	Y	T	Y	Y	C	Y	Y	T	T	C	C	Y	C	Y	C	-	-	-	Y	Y	Y	C	T	Y	Y	Y	Y	Y	C	C	-	C	Y	C	Y	Y	Y
Chr2	124606458	0.349173	0.343109	0.492669	0.45077	C	Y	Y	Y	T	Y	Y	Y	C	Y	Y	Y	C	Y	C	C	Y	Y	-	C	C	C	-	C	-	Y	Y	C	Y	C	C	C	Y	Y	Y	Y	Y	Y	T	C	Y	Y	Y	Y
Chr2	125141699	0.370489	0.433131	0.489362	0.491057	Y	Y	T	Y	T	Y	Y	Y	Y	T	Y	C	C	Y	Y	T	Y	T	Y	C	Y	Y	-	Y	C	Y	T	Y	Y	Y	Y	Y	T	T	-	T	Y	Y	C	Y	C	T	T	Y
Chr2	125658702	0.363305	0.393072	0.406627	0.477133	R	R	G	A	A	G	G	R	A	R	G	R	R	A	A	A	A	R	A	-	G	A	-	R	G	A	R	A	R	R	A	R	R	-	A	R	A	R	G	R	A	A	R	R
Chr2	129421495	0.212336	0.140483	0.244713	0.241496	C	C	Y	C	C	C	Y	C	C	C	Y	C	C	C	C	C	Y	Y	Y	Y	C	C	Y	T	C	Y	C	C	Y	C	C	C	Y	C	C	C	C	C	C	Y	C	C	C	C
Chr2	134259637	0.203601	0.132622	0.246951	0.230067	G	G	G	G	G	G	G	R	G	G	G	G	G	G	G	G	G	G	G	G	R	G	G	G	G	R	G	R	G	G	G	G	R	G	G	G	G	G	G	R	R	G	-	R
Chr2	136128452	0.258591	0.18787	0.37574	0.30515	R	R	R	G	R	G	R	G	G	G	R	G	G	R	R	G	G	R	R	G	G	R	R	G	G	G	R	G	G	-	R	R	G	G	G	R	R	G	R	R	G	G	G	G
Chr2	136326938	0.359564	0.377581	0.713864	0.470027	K	K	K	K	K	K	K	K	K	K	K	K	K	K	K	T	G	K	K	G	K	G	G	G	G	K	G	K	G	K	G	K	K	K	G	G	G	K	G	K	K	K	G	K
Chr2	136432566	0.323728	0.283489	0.560748	0.406246	R	R	R	G	R	R	G	G	G	G	G	R	G	R	G	G	G	G	R	R	G	R	R	R	R	-	R	R	R	G	R	R	G	R	R	R	R	R	G	G	R	G	R	R
Chr2	141590463	0.372007	0.445455	0.466667	0.49405	A	-	R	A	A	A	R	R	G	R	R	G	R	A	G	A	R	G	R	G	A	R	A	R	R	A	R	R	R	R	R	G	R	A	A	A	R	G	G	R	R	A	R	-
Chr2	144229390	0.361987	0.387346	0.515432	0.474618	Y	Y	Y	Y	Y	Y	Y	Y	Y	Y	Y	C	C	-	C	C	Y	C	Y	C	Y	Y	-	Y	C	Y	-	Y	Y	Y	C	Y	C	Y	C	Y	Y	Y	C	C	Y	C	C	Y
Chr2	144363176	0.352993	0.354687	0.465625	0.457769	R	G	A	R	R	R	R	G	R	R	R	G	R	R	A	R	G	-	G	G	R	R	R	G	G	A	R	G	G	R	R	G	R	R	R	R	A	R	-	G	R	G	R	R
Chr2	146320414	0.172738	0.106918	0.213836	0.190973	C	C	C	Y	C	-	C	Y	Y	C	C	Y	C	C	C	C	C	C	C	C	C	C	Y	C	C	C	C	C	Y	C	C	C	C	C	C	C	C	C	C	C	Y	Y	C	-
Chr2	150316913	0.201956	0.131173	0.25	0.227933	M	M	C	C	C	M	C	M	C	C	C	C	C	A	M	M	C	C	C	C	C	C	-	C	C	C	C	C	C	C	C	C	C	M	M	M	C	C	C	C	C	C	C	C
Chr2	150596021	0.262399	0.192308	0.335385	0.310651	G	R	G	R	G	G	G	G	G	G	G	R	G	G	G	G	A	G	G	R	-	-	-	G	G	A	R	R	G	G	G	G	R	G	R	G	G	R	R	G	R	G	R	R
Chr2	153001048	0.16849	0.103604	0.165165	0.18574	G	G	G	G	G	G	G	G	G	G	G	G	-	G	G	G	G	R	R	G	G	G	G	G	R	G	G	G	G	G	G	G	G	G	R	G	G	G	R	G	G	G	G	G
Chr2	156948222	0.186807	0.118263	0.152695	0.208554	G	G	G	R	G	G	G	R	G	G	G	G	G	G	G	G	G	G	R	R	G	-	R	G	R	G	G	R	R	G	G	G	R	G	G	G	G	G	G	G	G	G	G	G
Chr2	156948417	0.238228	0.165663	0.228916	0.276437	G	G	G	R	G	R	G	G	G	G	G	G	R	R	G	G	G	G	G	G	G	-	R	G	G	R	R	G	R	G	G	R	G	G	G	-	G	R	R	G	R	R	G	G
Chr2	158281694	0.312276	0.262579	0.518868	0.387262	C	C	C	Y	C	C	Y	Y	T	Y	Y	C	C	C	C	Y	Y	C	Y	-	C	Y	C	Y	Y	C	Y	Y	Y	Y	-	C	Y	-	C	C	C	C	C	Y	Y	C	Y	Y
Chr2	159257823	0.249613	0.177778	0.349206	0.292346	T	T	Y	Y	T	Y	Y	T	T	T	Y	Y	Y	Y	Y	T	T	Y	-	Y	Y	Y	T	T	Y	Y	T	Y	T	Y	Y	T	T	T	T	T	T	T	T	Y	Y	Y	-	Y
Chr2	170778125	0.364669	0.399371	0.773585	0.479748	R	R	R	R	R	G	R	R	G	R	R	-	-	R	G	R	R	-	G	R	G	R	R	R	-	R	R	G	R	R	R	R	R	R	R	R	R	R	-	R	R	R	-	R
Chr2	176021874	0.2133	0.141369	0.241071	0.242768	C	C	C	C	C	C	Y	Y	C	C	Y	C	C	C	C	Y	C	Y	C	C	C	C	C	C	Y	C	C	C	C	C	C	Y	Y	C	C	C	C	C	Y	C	Y	C	Y	C
Chr2	191896593	0.37344	0.460568	0.498423	0.49689	R	R	R	A	G	R	R	R	-	R	R	G	-	A	R	A	A	R	A	G	A	A	A	A	R	R	A	-	A	A	A	A	R	R	R	G	G	R	R	G	R	G	A	G
Chr2	193290356	0.223918	0.151376	0.253823	0.256923	C	C	C	C	C	C	Y	Y	C	C	Y	C	C	Y	C	C	C	Y	Y	-	-	Y	C	Y	C	Y	C	-	Y	C	C	Y	C	C	Y	C	C	C	C	C	C	C	Y	C
Chr2	194290628	0.362084	0.387755	0.507289	0.474802	M	A	A	M	A	M	-	M	M	A	A	M	C	M	A	A	M	M	M	C	M	C	C	A	A	M	A	M	C	A	A	M	C	A	A	A	M	M	A	C	M	A	C	M
Chr2	196406085	0.275262	0.208084	0.332335	0.32957	W	A	A	W	A	W	W	A	A	W	W	A	A	A	T	W	W	W	A	A	A	A	A	A	A	W	A	W	A	A	A	A	A	W	W	A	A	A	W	W	W	W	A	W
Chr2	199967761	0.262399	0.192308	0.329231	0.310651	T	Y	Y	Y	Y	Y	Y	Y	T	Y	Y	Y	Y	T	T	Y	T	T	T	T	Y	T	-	T	T	T	T	Y	T	T	T	Y	-	Y	T	Y	T	Y	Y	Y	T	Y	T	T
Chr2	202688983	0.370529	0.433432	0.866864	0.491137	Y	Y	Y	Y	Y	Y	Y	Y	Y	Y	Y	T	Y	Y	T	Y	Y	Y	Y	Y	Y	Y	Y	Y	Y	Y	Y	Y	Y	Y	Y	Y	Y	Y	Y	Y	Y	Y	Y	Y	Y	Y	Y	Y
Chr2	210799795	0.157776	0.0954545	0.166667	0.172686	G	G	G	G	G	G	G	R	G	-	G	G	G	G	G	G	G	G	-	G	G	G	R	G	G	R	G	G	G	G	G	A	G	G	G	G	G	G	G	G	R	R	-	R
Chr2	211726127	0.255388	0.184211	0.275542	0.300554	C	C	C	C	C	C	C	C	C	C	C	-	Y	Y	C	C	Y	Y	Y	Y	C	C	-	Y	T	C	Y	C	C	Y	Y	C	-	C	C	C	C	C	C	C	Y	C	Y	Y
Chr2	212506496	0.309883	0.258514	0.510836	0.383369	R	A	A	R	A	R	R	R	R	A	A	R	R	-	R	A	R	R	R	A	-	A	A	R	R	A	R	R	R	R	R	A	R	R	R	R	R	R	A	A	A	A	A	R
Chr2	213092828	0.261703	0.191489	0.322188	0.309642	A	A	A	R	A	A	A	R	R	A	R	G	R	A	R	A	A	A	-	A	A	R	A	R	A	R	G	A	R	A	R	A	R	A	A	A	A	R	A	R	R	A	A	R
Chr3	8586538	0.288266	0.22546	0.395706	0.349256	Y	Y	-	Y	C	Y	Y	Y	C	T	Y	C	Y	C	Y	Y	Y	Y	Y	C	-	Y	-	Y	C	C	C	Y	Y	Y	C	Y	Y	C	C	C	C	Y	C	C	Y	C	-	C
Chr3	13764345	0.287019	0.223724	0.375375	0.347343	Y	T	T	-	T	Y	T	T	Y	T	T	Y	Y	Y	Y	T	T	T	T	T	T	Y	T	T	T	T	T	Y	T	T	T	Y	T	Y	Y	Y	C	T	T	T	Y	T	-	T
Chr3	13852671	0.246557	0.174455	0.299065	0.288041	G	R	A	G	R	G	R	G	R	-	R	A	G	R	G	G	R	G	G	-	G	-	-	G	G	-	R	G	G	G	G	G	G	R	R	R	G	G	R	G	G	G	G	G
Chr3	15719728	0.314795	0.266962	0.522124	0.391386	-	T	T	Y	T	T	T	Y	T	T	T	Y	T	T	T	T	T	T	T	T	T	T	T	Y	T	T	T	T	T	Y	T	Y	Y	T	Y	Y	Y	T	Y	Y	Y	Y	T	T
Chr3	18458924	0.229104	0.156442	0.276074	0.263935	R	A	A	A	A	R	A	A	A	A	A	R	A	A	A	A	R	R	R	A	R	A	A	A	A	A	A	A	A	A	R	A	A	A	R	R	R	A	R	R	A	A	A	A
Chr3	20268411	0.216929	0.144737	0.289474	0.247576	R	R	G	G	G	-	R	-	G	G	R	R	G	G	R	G	G	R	G	R	R	G	G	G	G	R	G	R	G	G	G	G	G	G	G	G	G	G	G	G	G	G	R	G
Chr3	22083544	0.325092	0.286164	0.389937	0.408548	C	Y	Y	Y	C	Y	-	C	C	C	Y	-	Y	C	Y	-	Y	C	C	C	-	Y	Y	C	C	Y	C	T	C	C	Y	C	C	C	Y	C	C	C	Y	Y	-	Y	Y	C
Chr3	22321859	0.245992	0.173846	0.298462	0.287247	G	G	G	G	G	R	R	G	-	G	G	G	R	G	R	G	G	G	G	G	G	R	R	G	G	R	G	G	G	G	R	G	G	-	R	G	G	G	G	R	R	G	G	G
Chr3	22380811	0.152411	0.0914826	0.164038	0.166227	C	C	Y	C	C	C	Y	C	-	C	Y	C	-	Y	-	C	C	C	C	C	C	C	C	C	C	C	C	C	C	C	Y	C	C	Y	Y	C	C	C	C	C	C	C	C	C
Chr3	25006348	0.272961	0.205167	0.31307	0.326147	R	A	A	R	A	A	A	A	-	A	A	A	-	R	A	A	A	R	A	R	R	A	A	A	R	A	A	A	A	A	R	G	A	A	R	-	R	R	R	A	R	A	A	R
Chr3	27576587	0.199561	0.12908	0.25816	0.224837	G	G	G	G	G	G	G	G	G	G	G	G	G	G	G	G	G	G	G	G	G	R	G	G	-	G	G	G	G	G	G	G	-	-	G	G	G	G	R	G	R	R	R	-
Chr3	28233292	0.267011	0.197819	0.395639	0.317374	-	Y	T	T	Y	T	T	T	T	T	-	T	-	Y	T	T	Y	T	T	Y	Y	T	T	Y	T	T	T	Y	Y	Y	T	-	T	T	Y	T	T	T	Y	T	Y	Y	Y	Y
Chr3	43945410	0.354173	0.358491	0.446541	0.45995	T	W	W	-	W	W	W	T	T	W	T	T	-	T	W	-	W	A	A	T	W	T	T	W	T	A	A	W	T	W	T	W	T	W	T	W	T	T	T	T	W	T	W	W
Chr3	52365056	0.332805	0.302181	0.485981	0.421735	Y	Y	Y	Y	Y	-	Y	Y	C	C	Y	T	Y	Y	Y	Y	C	Y	C	C	Y	C	-	Y	Y	C	C	Y	C	C	C	C	T	T	Y	Y	T	C	Y	C	Y	C	Y	C
Chr3	52365279	0.235711	0.163077	0.276923	0.272966	C	Y	C	Y	Y	C	C	C	Y	C	C	C	C	Y	C	C	C	Y	Y	C	C	T	C	Y	Y	Y	Y	C	Y	C	C	C	C	C	-	C	C	Y	C	Y	Y	C	C	Y
Chr3	55273769	0.243182	0.170846	0.241379	0.283316	G	G	G	G	G	G	G	R	-	R	-	A	G	G	-	G	R	R	G	G	A	G	A	R	G	G	R	-	G	G	G	R	G	G	G	G	G	G	G	G	G	G	G	R
Chr3	59635196	0.370573	0.433754	0.564669	0.491223	Y	C	C	Y	Y	T	Y	Y	Y	C	Y	Y	C	Y	Y	T	Y	Y	Y	Y	Y	Y	T	C	Y	C	C	Y	Y	Y	C	C	T	-	Y	Y	C	Y	T	Y	Y	T	T	Y
Chr3	63577585	0.262192	0.192063	0.339683	0.31035	T	-	T	Y	Y	T	T	Y	T	Y	T	Y	-	T	Y	Y	Y	T	-	T	Y	Y	T	Y	T	T	T	Y	Y	T	T	Y	T	T	T	T	T	T	T	Y	T	T	-	Y
Chr3	71963541	0.250335	0.178571	0.257764	0.293367	C	C	Y	C	T	C	C	Y	C	C	C	T	C	Y	C	C	T	C	Y	Y	C	C	Y	-	-	T	C	C	C	C	-	C	C	Y	C	Y	T	T	C	C	C	C	C	C
Chr3	72638769	0.24692	0.174847	0.312883	0.288551	S	S	G	G	G	G	S	S	S	G	S	G	-	S	C	G	G	G	-	G	S	G	-	G	G	G	G	S	G	G	G	G	G	G	G	G	S	G	G	G	S	S	S	G
Chr3	72638996	0.17975	0.1125	0.1625	0.199687	A	R	G	A	R	A	R	A	R	R	R	R	-	A	A	G	A	A	-	R	A	A	-	R	A	A	A	A	A	A	A	A	A	G	A	-	-	A	A	A	A	A	A	A
Chr3	75506778	0.374778	0.485119	0.511905	0.499557	W	A	W	A	T	A	W	W	T	A	W	W	T	W	W	T	A	A	T	W	T	A	T	W	W	-	T	T	W	W	T	W	T	T	A	W	T	W	W	W	W	T	A	W
Chr3	77448333	0.274085	0.206587	0.383234	0.327817	T	T	T	W	T	T	T	T	T	T	T	W	T	T	T	T	T	W	A	T	T	W	T	W	W	T	T	W	T	T	W	W	W	T	T	W	T	W	W	T	W	T	T	W
Chr3	77486450	0.334687	0.306349	0.51746	0.424999	R	R	G	R	G	A	G	R	R	G	G	R	G	G	A	R	G	R	-	R	A	R	R	R	R	G	G	G	G	-	G	R	R	G	G	G	G	G	R	G	R	-	G	R
Chr3	80570482	0.185621	0.117284	0.185185	0.207057	G	G	G	G	G	K	G	K	G	G	G	G	G	G	K	G	G	G	G	G	G	-	G	K	K	G	G	G	G	T	G	G	G	G	G	G	G	G	G	G	G	G	G	G
Chr3	82470597	0.247916	0.175926	0.320988	0.289952	-	T	T	T	T	T	K	K	T	-	K	T	T	K	-	T	T	T	K	T	K	K	T	T	T	K	T	T	T	T	T	T	K	T	K	K	T	T	T	K	T	K	T	T
Chr3	89893552	0.369427	0.425758	0.590909	0.488976	G	-	S	S	S	G	S	C	C	S	S	S	S	G	S	C	S	S	C	S	G	S	G	G	S	G	G	C	C	S	S	S	G	S	G	G	S	S	S	S	G	S	S	S
Chr3	93378081	0.347335	0.337879	0.445455	0.447433	A	R	R	R	R	G	R	A	A	R	R	R	A	R	G	A	A	A	A	A	-	R	R	A	R	A	A	A	A	R	R	A	R	R	A	A	A	R	R	R	R	G	G	R
Chr3	95540348	0.160133	0.0972222	0.175926	0.17554	R	R	R	G	G	R	R	G	G	G	R	G	G	-	G	G	G	G	G	G	R	G	G	R	G	-	G	G	R	G	G	G	-	G	G	G	G	R	G	R	G	G	G	G
Chr3	97131666	0.350051	0.345679	0.54321	0.45237	G	G	R	R	R	G	G	R	G	R	G	G	A	R	G	G	G	G	G	R	R	R	G	A	-	G	R	G	R	R	R	R	G	R	R	R	R	A	R	G	G	G	-	R
Chr3	98415301	0.223733	0.151198	0.302395	0.256674	R	R	A	A	R	A	R	A	A	-	R	A	A	A	R	R	R	R	A	R	A	R	R	A	A	A	A	A	R	A	A	A	R	A	A	A	A	A	A	A	A	-	A	-
Chr3	98481507	0.249064	0.177177	0.354354	0.291571	A	A	W	W	W	A	A	W	W	A	W	A	W	A	W	A	A	A	-	A	A	A	A	W	A	A	A	A	A	A	A	A	A	W	A	W	W	A	W	A	A	A	A	W
Chr3	100014948	0.268328	0.199422	0.265896	0.319306	K	K	G	G	K	K	G	K	G	G	G	G	G	K	G	G	G	K	G	G	K	K	G	G	G	G	G	G	G	K	G	G	G	G	K	K	G	G	K	G	G	G	G	G
Chr3	101717554	0.307963	0.255319	0.468085	0.380263	Y	Y	C	C	C	Y	-	C	C	Y	Y	C	-	Y	Y	C	Y	C	C	C	Y	Y	Y	Y	Y	Y	Y	C	C	Y	Y	Y	Y	C	C	-	C	C	Y	Y	Y	Y	Y	C
Chr3	102509194	0.358685	0.374242	0.748485	0.46837	Y	Y	Y	Y	Y	C	Y	Y	C	Y	Y	Y	Y	Y	C	Y	Y	Y	Y	Y	C	C	Y	Y	Y	Y	Y	C	Y	-	Y	Y	Y	Y	C	Y	Y	Y	Y	Y	Y	C	Y	Y
Chr3	104650274	0.287937	0.225	0.39375	0.34875	Y	Y	C	C	Y	Y	Y	Y	C	Y	-	C	C	C	C	C	C	Y	Y	C	T	C	C	Y	C	-	C	C	C	C	C	C	C	C	C	-	C	-	C	Y	Y	Y	Y	C
Chr3	104659692	0.173161	0.107251	0.154079	0.191496	Y	Y	T	T	T	Y	Y	T	T	Y	Y	T	T	T	T	T	T	T	T	T	C	T	T	T	T	T	T	T	T	T	T	-	T	T	T	T	T	T	T	Y	T	T	T	T
Chr3	112325654	0.365696	0.404412	0.808824	0.481726	M	M	M	M	M	M	M	M	M	M	M	A	A	M	M	M	A	A	M	M	M	-	M	A	M	M	M	M	M	A	M	M	M	M	M	M	M	M	M	M	M	M	M	M
Chr3	120905148	0.219492	0.147147	0.294294	0.25099	R	G	R	G	G	G	R	G	G	G	R	G	-	G	R	G	G	R	G	G	G	G	G	G	G	G	G	G	R	G	R	G	R	R	G	G	G	G	G	G	R	G	R	G
Chr3	121249561	0.163403	0.0996979	0.175227	0.179516	R	G	G	G	G	G	G	R	G	A	G	G	R	G	G	G	G	R	-	G	G	R	G	G	G	G	G	G	G	G	G	G	R	G	R	-	G	G	G	G	R	-	G	G
Chr3	121277684	0.177145	0.11041	0.208202	0.196439	G	K	G	G	K	G	T	G	G	G	K	K	G	G	G	G	G	G	-	-	G	K	K	G	G	G	G	G	G	G	K	G	G	G	G	G	G	K	G	G	G	G	G	G
Chr3	121811619	0.374921	0.491098	0.47181	0.499842	K	G	K	G	K	G	K	K	T	K	K	G	K	G	T	K	K	K	G	K	K	G	K	G	K	K	G	G	G	G	T	K	K	K	T	T	K	K	K	G	T	K	K	G
Chr3	124156197	0.25595	0.184848	0.309091	0.301359	C	-	C	C	C	C	Y	Y	C	C	Y	C	C	C	C	Y	C	-	Y	C	Y	-	C	C	Y	C	C	Y	C	T	C	Y	C	C	Y	C	C	C	Y	Y	Y	Y	Y	C
Chr3	132335244	0.336964	0.31155	0.428571	0.428973	R	R	A	R	A	R	R	R	A	A	R	A	R	R	A	G	A	R	R	A	A	A	R	R	G	A	A	A	A	A	G	A	A	-	R	-	A	A	R	R	A	R	A	A
Chr3	138017151	0.374863	0.488304	0.976608	0.499726	M	M	M	M	M	M	M	M	M	M	M	M	M	M	M	M	M	M	M	M	M	M	M	M	M	M	M	M	M	M	M	M	M	M	M	M	M	M	M	M	C	M	M	M
Chr3	141523202	0.32966	0.295455	0.439394	0.416322	R	R	A	R	R	R	A	A	A	A	-	A	A	A	A	G	A	R	-	R	A	A	R	A	G	A	-	A	R	R	A	A	G	R	R	R	A	-	A	A	R	A	A	R
Chr3	144002764	0.351995	0.351562	0.540625	0.455933	T	Y	Y	Y	Y	Y	Y	T	T	Y	Y	T	T	T	Y	Y	Y	C	Y	Y	T	Y	Y	T	Y	Y	C	Y	T	T	Y	-	T	C	Y	Y	Y	Y	T	Y	Y	T	-	-
Chr3	146362030	0.306121	0.252308	0.498462	0.377297	R	G	G	R	G	R	G	R	R	G	G	R	R	R	R	R	G	G	G	R	R	G	R	R	R	R	R	G	G	R	G	G	R	G	R	G	G	R	G	R	R	G	G	G
Chr3	146941492	0.159599	0.0968208	0.193642	0.174893	M	M	M	C	C	M	M	M	C	M	M	M	C	C	C	C	C	C	C	M	C	C	M	C	C	C	C	C	C	C	M	C	C	C	C	C	C	M	C	C	C	C	C	C
Chr3	150752446	0.243039	0.170695	0.226586	0.283116	G	R	A	-	G	R	R	G	R	-	-	-	R	R	G	A	-	G	G	-	G	G	G	G	R	G	G	G	G	G	G	G	G	G	G	-	-	A	G	G	G	R	R	G
Chr3	156514840	0.152592	0.0916149	0.18323	0.166443	C	C	C	C	-	C	C	C	C	C	-	C	C	C	Y	C	Y	C	C	C	C	C	C	C	C	C	C	C	C	C	Y	C	C	-	C	Y	C	C	C	C	C	C	C	Y
Chr3	172841835	0.328452	0.292945	0.46319	0.414256	C	C	Y	Y	C	Y	Y	Y	Y	C	Y	Y	Y	Y	C	C	Y	C	-	C	Y	C	C	Y	T	C	T	C	Y	C	Y	-	C	C	Y	Y	Y	C	Y	Y	C	Y	Y	Y
Chr3	174007149	0.1569	0.0948012	0.183486	0.171628	G	G	G	G	G	G	G	R	G	G	G	G	G	G	G	G	R	G	-	-	G	G	G	G	G	G	G	G	G	R	G	-	R	G	G	G	G	G	G	G	G	G	G	R
Chr3	178644121	0.334687	0.306349	0.52381	0.424999	R	G	G	-	G	G	R	R	R	G	R	R	R	R	G	-	R	G	G	G	G	R	R	G	R	G	R	R	R	R	G	G	A	R	-	G	R	R	R	R	R	G	G	R
Chr3	179309624	0.364358	0.397898	0.477477	0.47915	C	Y	Y	Y	C	Y	C	Y	C	Y	C	C	C	Y	C	C	T	Y	Y	C	C	-	T	Y	Y	Y	Y	Y	T	T	C	C	T	C	Y	Y	Y	T	Y	T	Y	C	Y	Y
Chr3	180808072	0.352292	0.352484	0.400621	0.456478	Y	Y	C	Y	C	Y	Y	Y	C	C	Y	C	Y	Y	C	C	T	-	C	C	-	Y	-	T	-	C	C	T	T	C	-	Y	T	C	C	C	C	Y	T	Y	Y	C	Y	Y
Chr3	184142914	0.305592	0.251453	0.375	0.376449	A	R	R	A	A	A	R	R	A	R	R	R	R	A	R	R	A	R	A	R	G	A	A	A	R	R	R	A	A	A	A	A	A	R	A	A	R	A	A	A	R	R	A	R
Chr3	184351385	0.348262	0.340491	0.680982	0.449114	R	R	A	-	A	R	R	R	R	R	R	R	R	R	R	R	R	A	A	A	R	A	R	A	R	R	A	R	A	A	R	R	R	R	R	A	R	R	R	A	A	R	R	-
Chr3	184351672	0.203601	0.132622	0.265244	0.230067	S	S	G	S	G	S	S	G	S	G	S	S	S	G	S	S	G	G	G	G	G	G	S	G	G	G	G	S	G	G	G	G	S	G	G	G	S	S	G	G	G	G	G	G
Chr3	184351935	0.23821	0.165644	0.331288	0.276412	G	G	R	R	R	R	G	R	G	G	G	R	G	R	G	G	G	R	G	G	G	G	R	G	G	G	G	R	R	G	G	G	G	G	R	R	R	R	G	G	G	G	-	R
Chr3	185552156	0.371663	0.442424	0.884848	0.49337	S	S	S	S	S	S	S	S	S	C	S	S	S	S	S	S	S	S	C	S	C	C	-	S	S	S	S	S	S	S	S	S	S	S	S	S	C	S	S	S	S	S	S	S
Chr3	185741723	0.209185	0.137615	0.232416	0.237354	C	C	C	C	C	Y	C	C	C	C	C	C	C	C	C	C	C	Y	C	Y	T	C	C	C	Y	-	Y	C	C	C	C	C	C	C	C	C	C	C	-	C	C	Y	C	Y
Chr4	1172654	0.3318	0.3	0.403175	0.42	Y	Y	T	Y	T	T	Y	Y	C	Y	Y	Y	-	T	T	-	Y	T	T	Y	Y	T	C	Y	Y	Y	Y	T	C	T	Y	T	T	T	T	T	T	-	Y	T	Y	T	Y	T
Chr4	2454174	0.335177	0.307453	0.434783	0.425852	A	R	A	R	A	R	A	G	R	R	A	A	-	-	R	R	A	R	A	A	A	A	-	A	-	A	A	R	R	A	A	R	R	A	R	R	A	R	A	A	-	R	R	G
Chr4	2962537	0.182742	0.114925	0.21791	0.203435	G	G	G	R	G	R	G	R	G	G	G	G	G	R	G	G	G	G	G	G	G	G	G	G	R	G	G	G	R	G	G	R	G	G	R	G	G	G	G	G	G	R	R	R
Chr4	3246661	0.359083	0.37574	0.497041	0.469119	Y	Y	Y	Y	C	C	Y	Y	T	Y	Y	T	Y	Y	Y	Y	Y	C	Y	C	Y	C	Y	C	Y	Y	Y	C	C	Y	Y	C	C	Y	Y	Y	Y	C	Y	C	T	Y	Y	-
Chr4	4337277	0.230079	0.157407	0.259259	0.265261	Y	C	C	Y	C	-	C	C	C	T	C	Y	C	C	C	C	Y	C	C	C	Y	C	-	C	Y	C	Y	C	C	Y	Y	C	C	C	C	C	C	C	C	C	Y	C	C	C
Chr4	10980413	0.240651	0.168182	0.269697	0.279793	A	A	A	A	A	A	A	W	W	A	A	A	W	A	A	W	W	A	A	A	W	A	W	A	A	A	A	A	W	A	W	A	A	W	A	A	A	A	W	A	W	A	W	A
Chr4	13159168	0.364925	0.400602	0.536145	0.48024	Y	T	Y	Y	T	T	Y	Y	Y	T	Y	C	Y	Y	C	C	T	T	C	T	C	Y	C	T	Y	Y	Y	Y	T	C	Y	C	Y	Y	Y	Y	Y	Y	C	Y	Y	T	Y	Y
Chr4	13199637	0.346799	0.336391	0.477064	0.446464	W	W	T	A	W	T	W	W	W	T	-	W	W	A	A	W	T	T	W	T	W	T	A	-	W	T	W	W	T	W	W	T	T	T	W	-	T	W	T	T	W	A	W	W
Chr4	13199766	0.202608	0.131746	0.219048	0.228778	A	A	-	G	R	A	A	A	A	A	A	A	A	R	A	A	A	A	-	A	A	A	A	R	A	A	-	A	A	A	A	A	-	-	A	-	-	R	A	A	R	G	R	A
Chr4	15497771	0.271441	0.203264	0.37092	0.323896	C	Y	Y	C	T	Y	Y	C	C	C	Y	C	Y	C	C	Y	C	Y	Y	C	C	-	C	C	C	C	C	C	C	C	-	C	C	Y	Y	Y	Y	Y	C	C	Y	Y	C	C
Chr4	15751031	0.293145	0.232416	0.348624	0.356798	G	G	C	S	G	S	S	S	G	-	G	S	G	S	G	S	C	-	G	G	G	G	S	G	S	G	S	G	S	C	S	S	G	G	G	G	G	G	S	G	G	S	S	S
Chr4	16557080	0.162633	0.0991124	0.168639	0.178578	G	G	G	G	A	G	G	G	G	G	G	G	G	G	G	G	G	G	G	G	G	G	G	G	G	G	G	G	G	G	G	G	-	R	R	R	R	G	G	G	G	G	G	G
Chr4	17133048	0.192692	0.123188	0.194203	0.216026	Y	C	C	C	C	C	C	C	Y	C	C	C	C	C	Y	C	C	C	C	C	C	C	C	C	C	C	C	C	C	-	C	C	C	Y	C	C	Y	Y	Y	C	Y	C	Y	Y
Chr4	26055172	0.150508	0.0900901	0.114114	0.163948	A	A	A	A	A	A	A	A	R	A	A	A	A	R	A	A	A	R	A	A	A	A	A	A	A	A	A	R	A	A	A	A	A	A	A	A	A	A	R	A	R	A	R	A
Chr4	30570452	0.370872	0.436012	0.443452	0.491811	Y	Y	Y	Y	C	C	T	Y	Y	Y	T	T	Y	C	Y	T	T	Y	T	C	Y	Y	Y	T	Y	Y	T	T	Y	T	C	T	T	C	C	C	Y	Y	Y	T	T	-	Y	T
Chr4	31928555	0.199172	0.128743	0.257485	0.224336	A	A	A	A	A	A	A	A	A	A	A	A	A	A	A	A	A	A	R	A	R	A	A	A	R	R	A	A	R	A	A	A	R	A	A	A	A	A	A	R	A	R	R	R
Chr4	43736038	0.207959	0.136508	0.190476	0.235747	C	-	C	C	C	C	C	C	C	C	C	C	C	C	C	C	C	C	C	-	C	C	C	C	C	C	C	C	C	C	C	-	-	Y	T	Y	T	C	C	C	Y	C	-	C
Chr4	44996182	0.283239	0.218553	0.374214	0.341576	R	R	G	R	G	G	R	G	A	A	R	G	R	G	-	G	R	R	R	G	R	R	R	R	G	R	G	G	G	G	R	G	R	G	R	G	G	R	G	R	-	R	G	G
Chr4	48215926	0.314392	0.266254	0.371517	0.390725	S	C	S	-	S	C	C	S	S	S	C	S	S	C	C	S	S	G	C	S	C	C	S	S	G	S	S	-	C	S	C	C	-	C	C	S	C	C	C	C	-	C	C	C
Chr4	59397500	0.16215	0.0987461	0.178683	0.177991	C	Y	C	-	C	Y	Y	Y	C	C	C	C	Y	C	Y	C	C	C	C	Y	C	C	-	C	C	C	C	C	C	C	C	C	C	Y	C	C	C	C	Y	C	Y	C	Y	C
Chr4	63002042	0.31527	0.267802	0.417957	0.392168	-	-	G	K	G	-	K	K	-	G	K	G	T	K	G	G	K	K	K	K	K	G	K	K	K	K	K	G	T	G	K	T	K	G	K	K	G	K	G	K	-	G	G	G
Chr4	63003429	0.345088	0.331746	0.51746	0.443381	Y	Y	T	Y	T	Y	Y	Y	Y	T	Y	T	C	Y	Y	T	Y	C	T	Y	Y	T	-	Y	Y	Y	Y	T	C	Y	Y	C	Y	Y	Y	Y	Y	Y	T	Y	-	T	T	T
Chr4	67915215	0.355713	0.363636	0.55132	0.46281	Y	Y	Y	Y	T	Y	Y	Y	Y	Y	Y	Y	Y	-	Y	C	Y	T	Y	T	Y	T	T	Y	T	Y	Y	C	Y	T	Y	T	T	T	Y	Y	Y	Y	T	T	Y	T	T	Y
Chr4	71587057	0.372888	0.454142	0.553254	0.495794	Y	C	Y	Y	T	C	Y	Y	Y	C	C	C	T	Y	C	C	T	T	Y	Y	Y	C	Y	T	T	Y	Y	C	T	C	Y	C	C	Y	Y	T	T	Y	Y	Y	Y	C	Y	Y
Chr4	71795631	0.160533	0.0975232	0.182663	0.176025	G	G	G	G	G	G	G	G	-	G	G	G	G	G	-	G	G	R	-	-	G	G	G	G	G	R	G	G	R	-	R	G	G	R	A	R	R	G	G	G	G	G	G	G
Chr4	73585711	0.171043	0.10559	0.173913	0.188882	Y	T	T	T	T	T	Y	T	T	T	Y	T	T	C	T	T	T	Y	T	T	T	T	T	T	T	T	T	T	T	T	T	T	T	T	Y	T	T	Y	T	T	T	T	T	T
Chr4	80599181	0.278883	0.212766	0.334347	0.334993	C	C	C	Y	C	C	C	Y	C	C	C	C	C	Y	C	-	C	C	C	Y	C	C	T	Y	Y	Y	C	C	Y	C	Y	C	T	C	-	C	C	Y	T	C	Y	Y	C	Y
Chr4	83365171	0.200751	0.130117	0.24269	0.226373	G	G	R	R	R	R	R	R	G	G	R	G	R	G	G	G	R	R	R	G	G	G	G	G	R	G	G	R	G	G	R	G	G	G	G	G	G	G	R	G	R	G	G	G
Chr4	85814890	0.237678	0.165094	0.216981	0.275676	T	T	T	T	T	T	T	Y	C	T	T	Y	Y	T	Y	C	T	T	-	T	C	T	Y	Y	T	T	T	-	Y	Y	Y	T	Y	T	T	T	Y	T	T	T	T	T	T	-
Chr4	86452937	0.366258	0.407295	0.541033	0.482812	M	M	M	M	M	M	M	M	C	M	M	C	C	M	C	C	A	M	-	M	M	A	M	M	C	M	A	C	C	C	-	M	M	A	M	-	M	C	A	M	M	M	M	M
Chr4	87955034	0.255388	0.184211	0.26935	0.300554	C	C	C	Y	C	C	C	C	C	C	C	-	C	C	C	-	C	C	-	C	C	C	-	C	Y	C	C	C	C	-	-	C	C	C	Y	Y	C	Y	C	C	C	Y	-	Y
Chr4	92000780	0.334959	0.306962	0.436709	0.425473	K	T	G	K	G	K	K	K	K	K	K	T	K	T	T	T	K	-	G	T	T	K	T	T	T	K	T	T	K	K	T	-	K	K	K	K	G	K	T	-	T	T	T	-
Chr4	93257482	0.346247	0.334877	0.484568	0.445468	K	G	G	G	G	G	G	K	G	T	G	K	K	G	K	G	G	G	K	T	K	G	K	K	K	G	T	K	K	G	K	G	K	G	K	G	K	K	G	G	K	G	G	K
Chr4	94290749	0.204862	0.133739	0.255319	0.231705	R	G	R	G	R	G	G	G	G	G	G	G	R	R	G	G	G	G	G	R	G	G	G	G	R	G	G	G	R	G	G	G	R	R	R	R	R	G	R	G	G	G	G	G
Chr4	100601574	0.366809	0.410217	0.504644	0.483878	Y	C	T	Y	T	Y	Y	Y	-	C	Y	C	C	Y	C	C	T	Y	C	-	C	-	C	C	-	Y	C	Y	Y	C	C	-	-	Y	Y	-	Y	C	-	C	Y	T	-	Y
Chr4	103186454	0.368042	0.417151	0.508721	0.486272	R	R	G	R	R	R	R	R	R	A	G	A	R	R	R	R	R	R	R	A	A	R	G	G	R	R	R	R	R	G	A	G	G	R	G	G	R	R	R	R	G	R	G	R
Chr4	105510699	0.37498	0.495549	0.902077	0.49996	R	-	R	R	R	R	R	R	A	G	R	A	R	R	R	R	R	R	R	A	A	R	R	R	R	R	R	R	R	R	R	-	R	R	R	R	R	R	R	R	R	R	R	-
Chr4	106204329	0.24072	0.168254	0.273016	0.279889	T	T	-	T	T	-	T	Y	T	T	T	-	T	T	T	T	Y	T	Y	T	Y	T	-	Y	Y	T	T	Y	T	Y	Y	-	Y	T	T	Y	T	T	T	T	Y	T	Y	T
Chr4	108247865	0.18244	0.114679	0.229358	0.203055	R	A	A	R	R	-	R	R	R	A	R	-	A	-	A	A	R	A	-	A	R	A	A	A	A	A	A	R	A	A	A	A	R	R	A	A	A	A	R	A	A	A	-	A
Chr4	113119604	0.15392	0.0925926	0.160494	0.168038	G	G	G	G	G	G	G	R	G	G	G	G	G	G	G	-	G	G	R	G	G	R	G	G	G	G	G	G	G	G	G	G	G	G	R	G	G	G	G	G	G	G	G	G
Chr4	115026022	0.150854	0.0903427	0.143302	0.164362	G	G	G	G	G	G	R	G	G	G	G	G	G	G	G	G	G	R	G	R	G	G	G	R	G	A	G	G	R	R	G	G	G	G	G	G	G	G	G	G	G	G	G	G
Chr4	116292271	0.257928	0.187107	0.336478	0.304196	M	A	M	M	M	A	A	A	A	A	A	A	-	M	-	-	A	A	-	A	A	M	A	A	M	-	A	A	A	A	A	A	M	-	M	M	M	M	A	A	M	A	A	M
Chr4	122732833	0.165752	0.101493	0.202985	0.182384	R	A	A	A	R	A	A	A	A	A	A	A	R	A	A	A	A	A	-	-	A	A	A	R	A	A	R	A	A	A	A	A	A	R	R	R	R	A	R	A	A	A	A	A
Chr4	125253009	0.201187	0.130499	0.225806	0.226937	C	C	C	C	C	C	Y	Y	C	Y	Y	C	C	C	C	C	C	C	C	Y	C	C	C	C	C	C	C	C	C	C	C	C	Y	C	C	C	C	C	Y	C	C	Y	Y	Y
Chr4	129270075	0.374978	0.495356	0.470588	0.499957	W	W	W	W	W	W	T	W	T	A	T	T	W	W	T	T	T	A	W	T	-	W	A	W	W	W	T	W	T	T	W	W	T	-	-	A	W	W	W	W	W	A	A	W
Chr4	129270234	0.295233	0.235474	0.360856	0.360052	R	A	A	A	R	A	A	A	A	A	A	A	R	A	A	A	A	R	A	A	R	R	R	R	R	R	A	A	A	A	A	A	A	R	R	R	R	R	R	A	R	R	R	R
Chr4	129281608	0.181243	0.113707	0.183801	0.201556	T	T	T	T	T	T	T	T	T	Y	T	T	T	T	T	T	T	T	Y	T	T	T	T	T	T	T	T	Y	T	T	T	Y	T	Y	Y	Y	T	T	T	T	T	T	T	T
Chr4	129916787	0.20269	0.131818	0.221212	0.228884	C	C	C	Y	C	C	C	C	C	C	C	C	C	C	C	C	C	C	C	C	C	C	C	C	Y	C	C	C	C	C	Y	C	C	C	C	-	C	Y	C	C	Y	Y	Y	Y
Chr4	130718118	0.370597	0.433934	0.441441	0.491271	A	R	G	R	R	R	R	G	G	A	R	-	R	R	G	R	G	R	-	G	A	A	R	R	A	A	G	A	A	R	R	A	G	R	R	R	A	A	R	A	R	G	G	R
Chr4	131988178	0.195721	0.125767	0.233129	0.219899	-	C	C	C	M	M	C	C	C	C	C	C	M	C	-	C	C	M	-	C	M	C	M	C	C	C	C	M	C	C	C	M	C	C	C	C	C	A	C	C	C	C	M	C
Chr4	132475856	0.159408	0.0966767	0.193353	0.174661	G	G	G	G	G	G	G	R	R	R	G	G	G	G	G	G	R	G	G	G	G	G	G	R	G	R	R	G	G	G	R	R	G	G	G	G	R	G	G	G	R	R	G	G
Chr4	132905284	0.178233	0.11128	0.17378	0.197794	T	T	K	T	T	T	T	T	T	T	T	T	K	T	T	T	T	T	-	T	T	T	K	T	T	T	T	K	T	G	T	T	T	-	K	K	T	K	T	T	T	T	T	T
Chr4	134173508	0.365583	0.403846	0.807692	0.481509	R	-	R	R	R	R	R	R	R	R	R	G	R	R	R	R	R	R	R	R	R	R	R	R	R	R	R	R	R	R	R	R	G	R	R	R	R	R	-	G	G	R	G	R
Chr4	136546721	0.270853	0.202532	0.335443	0.323025	T	T	T	T	Y	T	-	C	T	T	T	Y	T	T	T	Y	-	T	T	T	T	T	T	T	T	Y	C	T	T	T	T	T	T	T	T	T	T	T	Y	T	Y	Y	Y	Y
Chr4	136546866	0.165875	0.101587	0.171429	0.182535	G	G	G	G	G	G	G	R	G	G	G	-	G	R	-	G	G	G	G	-	G	G	G	R	-	-	G	G	G	-	R	-	G	-	G	G	G	G	G	G	G	G	G	G
Chr4	136781275	0.170725	0.105341	0.204748	0.188489	C	C	Y	Y	C	C	C	C	C	C	C	C	C	C	C	C	C	C	-	C	Y	C	C	Y	-	C	C	C	C	C	C	C	Y	C	Y	Y	C	C	C	C	C	C	C	C
Chr4	137396140	0.256149	0.185075	0.346269	0.301644	G	G	G	G	R	G	G	R	G	G	G	G	G	R	G	G	R	G	R	G	G	G	G	R	G	R	R	G	G	G	R	R	G	G	G	G	G	G	R	G	R	R	R	R
Chr4	139178712	0.167456	0.102804	0.180685	0.18447	C	C	C	Y	C	C	C	C	C	C	C	C	C	C	C	-	C	C	C	C	C	C	C	C	Y	Y	C	Y	C	C	C	C	C	C	C	C	C	C	Y	C	C	Y	Y	Y
Chr4	141222179	0.262882	0.192878	0.385757	0.311353	C	C	Y	Y	Y	Y	Y	Y	C	C	Y	C	Y	C	C	C	Y	C	Y	Y	C	-	C	C	Y	Y	C	C	C	C	Y	C	Y	-	Y	Y	Y	Y	Y	C	C	C	Y	C
Chr4	143311971	0.189539	0.120536	0.199405	0.212014	Y	Y	Y	C	C	C	-	Y	-	Y	Y	Y	C	C	C	Y	C	C	Y	T	Y	C	C	C	C	C	C	C	C	Y	C	C	C	C	C	C	C	C	C	Y	C	Y	C	C
Chr4	143567127	0.234646	0.161994	0.249221	0.271504	R	R	A	A	A	A	R	R	G	A	R	A	A	R	-	A	G	A	R	A	A	A	A	A	A	A	A	A	A	A	A	A	A	A	A	A	A	R	A	A	A	A	A	A
Chr4	154638741	0.159735	0.0969231	0.187692	0.175058	A	A	A	A	M	M	A	A	A	A	A	A	A	A	A	A	A	A	A	A	A	M	A	A	A	A	A	M	A	A	A	A	A	A	M	A	A	A	A	A	A	A	A	M
Chr4	157632227	0.374964	0.494012	0.988024	0.499928	R	R	R	R	R	-	R	G	R	R	R	R	R	R	R	R	R	R	R	R	R	R	R	R	R	R	R	R	R	R	R	R	R	R	R	R	R	R	R	R	R	R	R	R
Chr4	161463890	0.3565	0.366352	0.493711	0.464277	-	-	C	M	A	M	M	M	A	C	M	A	-	C	-	C	M	M	M	C	C	-	C	M	-	-	M	C	M	-	-	-	C	M	M	M	A	C	M	A	C	C	C	M
Chr4	166045189	0.223622	0.15109	0.246106	0.256524	Y	T	C	Y	C	C	C	Y	Y	T	C	Y	C	-	-	C	C	C	C	C	C	C	Y	C	C	Y	C	C	C	C	-	Y	-	C	C	C	C	Y	C	C	Y	Y	C	C
Chr4	168747157	0.259114	0.188474	0.333333	0.305903	-	C	Y	C	C	C	C	C	C	C	C	C	C	C	C	C	Y	C	Y	C	-	C	C	C	C	Y	C	Y	C	Y	C	C	C	C	Y	Y	C	C	C	C	C	-	Y	Y
Chr4	173031969	0.180984	0.113497	0.184049	0.201231	G	G	G	G	G	G	G	S	G	G	G	G	S	G	G	G	C	-	-	G	C	S	G	G	G	G	G	G	S	S	G	G	S	G	G	G	G	G	G	G	S	G	G	G
Chr4	173507621	0.19208	0.122671	0.245342	0.215245	C	C	Y	C	Y	C	C	C	C	C	C	C	-	C	C	C	C	C	C	C	Y	C	C	C	C	C	C	Y	C	C	C	C	Y	C	Y	Y	C	Y	C	C	C	C	C	C
Chr4	173700210	0.181511	0.113924	0.227848	0.201891	C	C	Y	Y	C	Y	Y	C	-	C	Y	C	C	Y	Y	C	C	C	C	Y	C	-	C	Y	Y	C	C	Y	C	C	C	C	C	C	C	C	C	Y	C	C	Y	C	Y	Y
Chr4	176240778	0.230165	0.157492	0.223242	0.265377	T	T	T	T	T	T	Y	Y	-	Y	-	T	T	Y	T	T	Y	Y	T	T	T	-	T	T	Y	-	T	T	T	T	T	T	T	T	Y	T	T	T	T	T	T	T	T	T
Chr4	182418581	0.165781	0.101515	0.178788	0.18242	C	-	C	Y	C	C	Y	C	-	Y	-	C	C	Y	C	C	C	C	C	C	C	C	Y	Y	C	-	C	C	C	Y	C	Y	C	C	C	C	C	C	C	C	C	C	C	C
Chr4	189825794	0.22134	0.148903	0.222571	0.253462	G	R	R	R	G	G	G	R	G	G	R	G	R	G	-	A	G	G	-	G	G	G	-	G	R	G	G	G	G	G	A	G	G	G	R	R	G	-	G	R	G	G	G	G
Chr4	189970271	0.15934	0.0966258	0.168712	0.174578	G	G	G	K	G	G	G	G	G	G	G	-	G	G	-	-	G	G	K	G	G	G	G	K	-	G	K	K	G	G	G	G	G	G	G	K	G	G	G	G	G	G	K	G
Chr5	2524793	0.373812	0.465569	0.494012	0.497629	T	Y	T	Y	T	Y	T	Y	Y	T	Y	Y	C	T	Y	T	Y	T	C	C	C	Y	C	Y	-	Y	C	Y	Y	Y	Y	Y	Y	Y	T	Y	Y	Y	Y	Y	C	Y	C	Y
Chr5	3273655	0.324755	0.285498	0.450151	0.407978	Y	Y	Y	Y	Y	T	T	T	Y	T	T	T	C	Y	Y	Y	T	-	Y	Y	T	T	T	T	Y	T	Y	T	Y	T	T	Y	Y	T	Y	Y	C	-	T	T	T	T	T	-
Chr5	3352993	0.176594	0.109971	0.219941	0.195754	T	-	T	Y	T	T	Y	Y	T	T	Y	Y	T	T	Y	T	T	T	Y	Y	T	T	T	T	T	Y	T	Y	Y	T	T	T	T	Y	T	T	T	Y	T	T	Y	Y	T	T
Chr5	7448940	0.160347	0.0973837	0.171512	0.1758	A	A	A	R	A	A	A	R	A	A	A	A	A	A	A	A	A	A	R	A	A	A	A	A	R	A	A	A	R	R	A	A	A	A	A	A	A	A	A	A	A	A	A	R
Chr5	7566362	0.234772	0.162121	0.269697	0.271676	C	C	C	Y	C	C	-	Y	Y	C	C	C	-	C	Y	C	C	C	-	C	Y	T	C	C	-	C	C	C	Y	C	Y	C	C	-	C	-	Y	C	C	C	C	C	C	Y
Chr5	10763686	0.315362	0.267964	0.428144	0.392319	M	C	M	M	M	M	C	C	C	C	C	C	C	M	C	C	C	C	C	C	C	C	C	C	C	C	C	C	M	C	C	C	C	M	M	M	M	C	C	M	C	C	C	C
Chr5	12690859	0.316415	0.269841	0.393651	0.394054	Y	Y	T	-	T	-	Y	T	Y	T	Y	T	Y	T	Y	Y	Y	Y	-	T	T	T	Y	Y	Y	T	Y	Y	Y	Y	T	-	T	C	T	T	Y	T	T	Y	T	T	-	Y
Chr5	16465119	0.257417	0.18652	0.304075	0.303461	Y	Y	T	Y	T	T	T	T	T	T	T	T	T	T	T	T	Y	Y	Y	T	T	T	Y	T	Y	T	Y	T	Y	T	T	T	Y	T	T	T	T	T	Y	Y	-	Y	Y	Y
Chr5	17180678	0.232376	0.159701	0.313433	0.268394	W	T	T	T	T	T	T	W	T	T	T	-	T	T	T	T	W	T	W	T	T	W	T	T	W	W	W	W	T	T	T	W	T	T	T	T	T	W	T	T	W	T	T	T
Chr5	19956058	0.162971	0.0993691	0.18612	0.17899	T	T	T	T	T	T	T	Y	T	T	T	-	T	T	T	C	T	T	-	T	T	T	T	T	Y	T	T	T	T	T	T	T	T	T	T	T	T	-	T	T	T	T	Y	T
Chr5	22862978	0.296156	0.236842	0.473684	0.361496	T	T	-	Y	Y	-	Y	Y	Y	T	Y	T	Y	T	Y	T	T	Y	T	T	T	Y	T	Y	T	T	-	Y	T	-	Y	T	Y	-	Y	-	Y	T	Y	T	T	T	T	T
Chr5	32286305	0.199857	0.129338	0.233438	0.225219	R	A	R	A	R	A	A	A	-	A	A	A	-	A	A	A	A	A	A	A	A	A	A	A	A	A	A	A	A	A	A	A	A	R	R	R	G	A	A	A	A	A	-	A
Chr5	33602472	0.325208	0.286392	0.446203	0.408744	R	G	R	R	G	R	R	G	-	G	G	R	A	R	G	-	R	G	-	A	G	R	G	A	-	R	R	G	R	G	G	G	-	G	G	G	G	R	R	R	R	R	R	R
Chr5	33958820	0.153202	0.0920635	0.184127	0.167176	T	T	Y	T	Y	T	T	T	T	-	T	T	T	T	T	-	T	T	-	T	-	T	T	T	T	T	T	T	T	T	T	T	T	Y	Y	Y	Y	T	T	T	T	T	T	T
Chr5	35973950	0.207798	0.136364	0.216301	0.235537	W	-	W	A	A	A	W	A	W	A	W	A	W	A	W	A	A	A	A	A	A	A	W	A	W	A	A	A	A	A	A	W	A	A	A	A	W	A	A	A	A	A	A	W
Chr5	40573074	0.208721	0.137195	0.27439	0.236745	G	G	G	S	G	S	G	G	S	S	G	S	G	S	G	G	G	G	G	G	G	G	G	G	S	G	G	-	G	G	-	G	G	-	S	G	G	G	S	G	S	S	G	G
Chr5	43801083	0.353692	0.356928	0.695783	0.459061	S	S	S	-	S	C	S	S	S	S	S	C	S	-	S	C	S	S	C	S	S	S	C	S	-	S	S	C	C	C	-	C	S	S	S	S	S	S	S	C	S	S	S	S
Chr5	54332877	0.160934	0.0978261	0.195652	0.176512	A	R	A	-	A	A	R	-	R	R	R	A	A	A	A	A	A	A	A	A	A	A	R	A	A	-	A	R	A	A	A	A	-	A	A	A	A	R	A	A	A	-	A	A
Chr5	57865525	0.368395	0.419255	0.714286	0.48696	A	A	R	R	R	A	-	R	R	A	R	R	R	R	R	A	-	-	-	R	R	A	R	R	R	R	R	R	A	R	R	R	A	R	R	A	R	R	R	R	R	-	R	R
Chr5	90388252	0.166587	0.102134	0.17378	0.183406	C	Y	Y	Y	C	Y	Y	C	C	C	Y	C	C	C	C	-	C	C	C	C	C	C	C	C	C	C	C	Y	C	C	Y	C	C	Y	C	Y	Y	C	C	C	C	C	C	C
Chr5	90487230	0.253019	0.181548	0.35119	0.297176	Y	Y	Y	Y	Y	C	Y	Y	C	C	Y	C	C	-	Y	C	Y	C	Y	Y	C	C	C	C	Y	C	C	C	Y	-	C	C	C	-	Y	Y	C	C	C	C	C	C	C	Y
Chr5	92336348	0.204515	0.133431	0.266862	0.231254	T	T	T	T	T	Y	T	T	T	T	T	T	T	Y	T	T	T	Y	T	T	T	Y	Y	T	T	T	T	T	T	T	T	Y	T	T	Y	Y	T	Y	T	T	T	T	Y	T
Chr5	95674920	0.248587	0.176656	0.271293	0.290898	K	-	G	K	G	G	G	K	G	G	G	G	-	K	G	G	G	G	G	G	G	G	G	K	-	K	G	-	K	G	K	G	K	K	G	K	K	-	G	G	K	G	G	G
Chr5	96606759	0.194362	0.124606	0.230284	0.218158	G	G	G	G	G	G	G	G	G	G	G	G	G	G	-	G	G	R	R	R	R	R	R	R	-	G	G	G	G	G	R	-	G	G	G	G	R	G	G	-	G	G	-	G
Chr5	97486122	0.339927	0.318598	0.460366	0.434186	Y	Y	C	Y	C	Y	Y	Y	T	C	Y	T	C	Y	Y	Y	C	Y	C	C	C	T	-	Y	Y	T	Y	C	Y	C	T	C	Y	C	C	C	Y	Y	Y	Y	-	T	-	Y
Chr5	101767033	0.222165	0.149691	0.25	0.254568	A	A	A	A	R	R	A	R	A	A	A	A	A	A	A	A	A	A	-	A	A	A	-	R	A	-	A	A	R	A	A	A	R	A	R	R	A	R	R	A	R	R	A	A
Chr5	104584266	0.35139	0.349702	0.46131	0.454821	Y	Y	T	Y	T	T	Y	Y	Y	T	Y	Y	Y	T	-	C	C	C	-	Y	Y	Y	C	T	T	T	T	Y	T	Y	Y	Y	T	C	T	Y	C	Y	T	Y	Y	T	Y	Y
Chr5	106951829	0.199333	0.128882	0.220497	0.224543	R	G	G	R	G	R	G	G	G	G	G	R	G	A	G	G	G	G	G	G	G	G	G	G	G	G	G	G	G	G	G	G	G	G	R	R	G	G	G	G	G	G	-	G
Chr5	108165492	0.227706	0.155063	0.196203	0.262037	C	Y	C	C	C	C	C	Y	Y	C	C	C	Y	C	Y	Y	C	C	-	C	C	C	T	Y	C	C	C	Y	C	C	C	C	C	C	C	C	C	C	-	C	Y	C	Y	Y
Chr5	110120479	0.222014	0.149547	0.244713	0.254365	A	A	A	A	A	A	A	W	W	A	A	W	A	-	A	W	A	A	A	A	A	A	W	A	A	-	W	A	A	A	A	A	A	A	A	A	A	W	A	A	W	A	W	A
Chr5	110772040	0.204405	0.133333	0.266667	0.231111	R	G	G	R	G	R	G	R	G	G	G	R	-	G	R	G	R	R	-	G	R	G	G	G	G	R	R	G	G	G	G	G	R	G	G	G	G	R	R	G	R	R	-	R
Chr5	110892400	0.158472	0.0959752	0.19195	0.173528	T	T	T	T	T	T	T	T	T	T	T	T	T	T	T	W	W	T	T	T	T	T	T	T	-	W	T	W	T	T	T	T	W	T	T	T	T	T	W	T	W	T	T	W
Chr5	112805629	0.364737	0.399696	0.337386	0.479878	T	T	T	Y	T	C	T	T	-	T	T	T	Y	Y	T	-	Y	T	C	Y	T	C	T	Y	T	Y	T	T	Y	T	T	Y	T	Y	T	Y	Y	Y	Y	T	-	T	Y	Y
Chr5	117586102	0.15729	0.095092	0.128834	0.172099	G	G	G	G	G	G	G	K	G	G	G	G	G	-	G	G	G	G	G	G	G	-	G	G	G	G	T	G	G	G	G	G	G	G	G	G	G	K	K	G	G	G	K	G
Chr5	118607023	0.368528	0.420063	0.514107	0.48722	Y	-	C	Y	Y	T	Y	Y	T	T	Y	T	T	-	T	Y	Y	-	T	T	-	T	Y	T	Y	Y	Y	T	T	Y	C	T	Y	T	Y	Y	T	T	C	Y	Y	C	T	Y
Chr5	120087147	0.32783	0.291667	0.410494	0.413194	C	C	Y	Y	Y	Y	C	Y	-	C	C	Y	C	C	C	-	Y	T	C	C	C	Y	C	C	Y	Y	Y	C	C	Y	T	Y	Y	C	Y	Y	C	C	Y	Y	Y	T	Y	Y
Chr5	120207427	0.160978	0.0978593	0.189602	0.176566	G	G	G	R	G	G	R	R	G	G	R	G	-	G	G	G	R	G	G	G	G	G	-	G	R	G	R	G	G	-	G	-	G	G	G	G	G	G	G	G	R	G	R	R
Chr5	125968862	0.169982	0.104762	0.15873	0.187574	Y	C	C	-	C	Y	-	C	C	C	-	C	Y	Y	C	C	Y	C	C	C	C	C	C	C	C	C	C	C	C	C	C	C	C	Y	C	Y	T	C	C	C	C	C	C	Y
Chr5	125971759	0.322414	0.280952	0.561905	0.404036	G	G	S	S	G	G	S	-	G	G	-	G	G	G	S	G	S	S	G	G	G	G	-	S	-	S	G	G	G	S	G	G	S	S	S	S	G	S	G	G	G	G	G	-
Chr5	126696995	0.309036	0.257098	0.388013	0.381997	G	R	-	R	R	R	G	G	G	G	G	G	G	A	R	G	R	R	G	G	A	R	R	G	G	G	R	R	G	G	G	R	G	G	G	-	G	-	G	A	G	G	G	G
Chr5	133909089	0.249331	0.177469	0.354938	0.291948	G	G	G	G	R	R	G	G	G	G	R	G	G	R	G	G	G	G	R	R	R	G	-	-	G	R	G	R	G	R	G	G	G	G	G	-	G	R	G	R	R	-	R	G
Chr5	133916203	0.274749	0.20743	0.408669	0.328806	C	-	Y	-	Y	Y	Y	-	Y	C	Y	Y	Y	Y	Y	Y	C	-	C	Y	C	Y	Y	C	Y	Y	C	C	C	C	Y	Y	Y	C	C	-	C	C	Y	C	Y	Y	Y	Y
Chr5	137758260	0.156279	0.0943396	0.18239	0.170879	C	C	C	C	C	-	C	C	Y	C	C	C	Y	C	Y	C	C	C	Y	C	C	C	C	Y	-	C	C	C	C	C	C	Y	C	Y	C	C	Y	C	C	C	C	C	C	C
Chr5	139532136	0.171887	0.10625	0.16875	0.189922	G	G	G	K	G	G	G	K	K	G	G	G	G	G	G	G	G	T	G	K	K	G	G	K	G	G	G	-	G	K	G	G	G	G	G	G	G	G	G	G	G	G	G	G
Chr5	139934505	0.150678	0.0902141	0.168196	0.164151	A	-	A	A	A	A	A	A	A	A	M	A	M	A	M	A	M	A	A	A	A	A	A	-	A	A	M	A	A	A	M	A	A	A	A	A	A	A	A	A	M	A	M	A
Chr5	142087580	0.266863	0.19764	0.306785	0.317157	Y	Y	C	C	T	Y	C	C	C	Y	C	C	C	C	C	C	Y	-	C	Y	C	-	T	Y	Y	C	C	Y	Y	Y	Y	C	C	C	Y	Y	C	C	C	C	C	C	C	C
Chr5	144349322	0.298136	0.239812	0.297806	0.364604	A	R	A	A	A	R	R	R	G	G	R	A	A	R	A	R	R	-	-	A	A	R	A	A	A	A	A	A	A	A	R	A	A	A	R	A	A	A	A	A	A	A	-	A
Chr5	147174873	0.278883	0.212766	0.297872	0.334993	R	G	G	G	A	G	R	R	G	R	R	G	-	G	G	G	G	G	G	G	G	G	G	R	G	G	G	G	G	G	-	R	R	G	R	R	G	R	G	G	G	G	G	G
Chr5	148806526	0.155981	0.0941176	0.158824	0.170519	A	A	-	A	A	A	R	A	-	A	A	A	G	A	A	A	A	A	R	G	R	A	R	A	A	A	A	A	A	A	A	A	A	A	A	A	A	R	A	A	A	A	R	R
Chr5	153651989	0.15668	0.0946372	0.157729	0.171362	G	G	G	G	G	G	G	G	G	G	G	G	G	G	G	-	G	G	R	R	G	G	G	G	G	G	G	G	G	G	G	G	G	G	G	G	G	G	G	G	-	G	-	G
Chr5	153652193	0.337287	0.312303	0.340694	0.42954	Y	Y	C	C	C	C	Y	C	C	C	Y	C	C	Y	C	-	C	T	T	Y	C	T	Y	Y	C	C	C	C	C	C	C	Y	C	Y	-	C	Y	C	T	C	-	T	-	Y
Chr5	155867143	0.198372	0.128049	0.243902	0.223305	Y	Y	C	-	C	C	Y	C	Y	C	Y	Y	Y	C	Y	C	C	C	C	Y	C	C	Y	C	C	C	C	C	C	C	C	C	C	C	C	C	C	C	C	C	C	C	C	C
Chr5	158427083	0.273602	0.205975	0.349057	0.327098	-	T	T	Y	Y	T	T	Y	-	T	T	T	-	Y	T	T	T	C	-	T	-	Y	T	T	Y	T	T	T	Y	Y	T	Y	Y	T	T	-	T	-	Y	T	Y	Y	Y	Y
Chr5	160975986	0.374307	0.473684	0.594427	0.498615	A	R	A	R	G	R	A	R	R	R	R	A	-	A	A	A	R	R	R	A	G	-	-	G	R	R	R	A	A	A	R	A	G	A	R	R	A	R	R	R	G	R	R	G
Chr5	161006565	0.16849	0.103604	0.207207	0.18574	W	A	A	W	A	W	W	A	A	A	-	A	A	A	A	A	A	W	W	A	W	A	W	A	A	A	W	A	A	A	W	W	A	A	A	A	A	W	A	A	A	A	-	A
Chr5	161797209	0.367914	0.416404	0.466877	0.486023	-	Y	T	T	T	Y	Y	-	Y	T	T	-	C	Y	C	Y	T	T	Y	Y	Y	T	C	T	Y	Y	C	T	C	C	Y	C	T	T	T	Y	Y	T	T	T	-	C	Y	T
Chr5	162248412	0.174908	0.108631	0.205357	0.193661	C	C	C	C	C	C	C	C	C	C	C	C	Y	C	C	Y	C	C	C	C	C	Y	Y	C	C	C	C	C	C	C	Y	C	Y	C	C	C	C	C	Y	C	Y	T	Y	C
Chr5	171545579	0.214679	0.142643	0.285285	0.244591	R	-	A	R	A	A	-	R	A	R	R	A	A	A	R	A	R	R	A	A	A	A	R	A	A	A	A	A	R	R	A	A	A	A	A	A	A	A	A	R	A	A	R	-
Chr5	171851021	0.326829	0.289634	0.439024	0.411492	M	M	M	M	A	C	M	M	M	M	M	C	C	C	C	C	A	M	C	M	M	C	C	M	C	M	C	C	M	C	M	C	C	M	M	M	A	C	C	M	-	C	M	M
Chr5	176675474	0.221658	0.149206	0.292063	0.253888	C	C	C	C	C	C	C	C	C	C	C	C	C	Y	C	C	C	Y	Y	C	Y	C	C	Y	C	Y	C	C	Y	C	C	-	C	C	C	C	C	Y	Y	C	Y	C	-	Y
Chr5	176767884	0.189657	0.120635	0.215873	0.212164	T	-	T	T	T	T	T	Y	Y	T	T	T	Y	T	Y	-	T	Y	Y	T	T	T	T	Y	T	T	T	T	Y	T	T	T	T	T	T	-	Y	Y	T	T	Y	T	Y	T
Chr5	176823209	0.23772	0.165138	0.287462	0.275734	C	C	C	C	C	Y	Y	Y	C	C	Y	C	C	Y	C	C	C	C	C	C	C	C	C	C	Y	Y	Y	C	C	Y	-	Y	C	C	C	C	C	C	C	C	C	C	C	C
Chr5	181561010	0.205975	0.134731	0.221557	0.233156	C	Y	C	C	C	Y	Y	C	Y	Y	Y	C	C	-	C	C	Y	C	C	C	C	Y	C	C	C	C	C	C	C	C	C	C	C	C	C	-	C	C	Y	C	C	C	C	C
Chr5	183676183	0.374792	0.485591	0.971182	0.499585	R	R	R	R	R	R	R	R	R	R	R	R	R	R	R	R	R	R	R	R	R	R	R	R	R	R	R	R	R	R	R	R	R	R	R	R	R	R	R	R	R	R	R	R
Chr5	185486220	0.235866	0.163235	0.326471	0.273179	R	G	G	G	G	G	G	G	G	G	G	G	G	R	G	G	G	R	R	G	R	R	R	R	R	G	G	G	G	G	G	R	G	G	G	G	G	G	R	G	G	G	G	R
Chr5	192361094	0.231061	0.158385	0.31677	0.266599	T	T	T	T	T	T	T	T	T	Y	T	T	T	T	T	T	T	T	T	Y	T	T	T	T	T	T	T	T	T	T	T	T	Y	T	Y	T	T	Y	Y	T	Y	Y	Y	T
Chr5	193384946	0.301313	0.244681	0.392097	0.369624	G	A	G	G	R	R	R	R	G	G	R	R	G	R	R	G	R	G	R	A	G	R	G	G	R	G	G	G	G	R	G	R	G	G	G	G	G	G	G	R	G	G	R	G
Chr6	2138649	0.234559	0.161905	0.253968	0.271383	C	C	-	C	Y	C	C	-	-	C	C	C	C	C	C	C	T	Y	C	C	Y	T	C	C	T	C	C	Y	C	C	Y	C	C	C	C	C	C	T	C	C	C	C	Y	Y
Chr6	3526554	0.167513	0.102848	0.193038	0.184541	Y	C	C	-	Y	C	C	C	C	C	C	C	C	C	C	C	C	Y	-	C	C	Y	C	Y	C	C	Y	Y	Y	C	C	C	C	C	C	C	C	C	C	C	C	C	C	-
Chr6	4414437	0.161337	0.0981308	0.17757	0.177002	G	G	G	R	G	G	R	G	G	G	R	G	R	G	G	R	R	G	G	G	G	G	-	G	G	G	G	G	G	G	G	G	G	R	R	R	G	G	G	R	G	G	G	G
Chr6	5391125	0.28652	0.223032	0.317784	0.346578	A	A	R	A	A	A	R	R	R	A	R	A	A	R	R	R	A	A	A	A	A	A	A	R	A	R	R	A	A	R	R	A	A	R	A	R	R	A	G	A	R	A	A	R
Chr6	8263261	0.195289	0.125397	0.219048	0.219345	-	C	S	S	S	C	C	C	C	C	C	C	C	-	C	C	C	C	C	-	C	C	C	C	C	C	C	C	C	C	C	C	S	C	S	S	S	C	C	C	C	C	C	S
Chr6	11549483	0.175317	0.108955	0.20597	0.194168	A	W	A	W	A	A	A	A	A	A	A	A	-	W	A	A	A	W	A	A	A	A	A	W	A	W	A	A	A	A	A	A	W	A	A	A	A	A	T	A	W	A	W	W
Chr6	11649224	0.160481	0.0974843	0.169811	0.175962	W	T	T	T	T	T	W	W	W	W	T	T	T	T	-	W	T	T	T	T	T	T	T	T	T	T	W	T	T	T	W	T	T	W	T	T	T	T	T	T	-	W	-	T
Chr6	13848421	0.181511	0.113924	0.189873	0.201891	T	T	T	Y	T	T	T	T	Y	T	T	-	T	T	T	T	T	T	T	T	T	T	Y	T	T	T	T	T	Y	Y	-	T	Y	T	T	T	-	T	T	T	T	T	T	T
Chr6	28989591	0.200724	0.130094	0.260188	0.226339	Y	C	-	C	C	C	Y	C	Y	C	Y	Y	C	C	C	C	C	C	Y	C	C	Y	C	Y	C	C	C	C	C	C	C	C	C	C	C	C	Y	Y	C	Y	C	Y	C	C
Chr6	31261979	0.157107	0.0949555	0.172107	0.171878	C	C	C	M	C	M	C	C	C	M	C	C	C	C	M	M	C	C	C	C	M	C	C	C	C	C	C	C	C	C	M	M	C	C	C	M	C	M	C	C	M	C	C	C
Chr6	31302332	0.173988	0.107903	0.191489	0.192519	G	G	G	R	G	R	G	G	G	R	G	G	G	G	R	R	G	G	G	G	R	G	G	G	G	G	G	G	G	G	R	R	G	G	G	R	G	R	G	G	R	G	G	G
Chr6	31302479	0.374307	0.473684	0.563467	0.498615	R	R	R	-	R	-	G	R	G	R	G	R	R	R	R	R	A	A	A	R	R	-	-	R	G	R	R	R	R	G	A	A	R	A	R	A	A	A	G	G	A	R	-	R
Chr6	35572526	0.272639	0.204762	0.28254	0.325669	G	G	G	R	G	G	R	-	G	R	-	R	G	G	G	G	G	A	G	G	G	-	G	G	G	R	R	G	R	R	-	R	A	G	G	R	G	G	G	G	G	G	G	G
Chr6	36764623	0.372198	0.447214	0.577713	0.494427	R	A	R	R	R	R	R	R	R	A	R	R	A	A	R	G	R	R	A	A	R	R	R	R	R	R	A	A	A	R	R	R	R	G	R	R	R	R	G	A	A	R	A	R
Chr6	40431387	0.179554	0.112342	0.224684	0.199442	G	G	G	G	G	G	G	G	G	G	G	-	G	G	G	G	G	-	K	-	K	G	-	G	-	G	-	K	G	-	G	G	K	G	G	G	G	G	K	G	K	G	G	G
Chr6	41226987	0.285679	0.221875	0.4375	0.345293	Y	Y	Y	Y	T	T	Y	T	Y	Y	Y	Y	T	-	Y	Y	T	T	Y	T	T	Y	T	Y	Y	T	Y	T	Y	Y	Y	T	Y	T	T	T	T	Y	Y	Y	T	Y	Y	Y
Chr6	44742622	0.208584	0.137072	0.211838	0.236566	Y	-	Y	Y	Y	C	-	C	C	C	C	C	-	C	C	C	T	C	Y	Y	T	-	C	C	C	Y	C	Y	C	C	C	C	C	Y	Y	-	Y	C	C	C	Y	C	C	C
Chr6	51780639	0.198873	0.128483	0.195046	0.22395	G	G	G	G	G	G	G	R	G	G	-	R	G	G	G	G	R	G	R	R	A	R	G	G	G	G	R	R	G	G	G	G	G	G	G	G	G	R	G	G	R	G	G	R
Chr6	56743973	0.350171	0.346037	0.478659	0.452591	Y	Y	Y	C	Y	C	C	Y	Y	C	C	T	Y	Y	Y	Y	T	-	Y	T	Y	-	Y	C	C	Y	C	Y	Y	Y	T	Y	Y	Y	Y	Y	Y	Y	T	C	Y	C	C	C
Chr6	57772409	0.369444	0.425868	0.511041	0.489009	Y	Y	T	Y	T	T	C	Y	Y	T	Y	T	T	Y	Y	T	T	Y	-	T	T	Y	Y	T	C	Y	T	Y	Y	T	T	Y	Y	Y	Y	T	Y	T	Y	Y	-	Y	C	C
Chr6	59223694	0.158076	0.095679	0.179012	0.173049	G	G	G	G	G	K	G	G	G	G	-	G	G	G	G	G	K	T	K	G	G	G	K	G	G	K	G	G	G	K	G	G	G	G	G	G	G	G	G	G	G	G	-	G
Chr6	61670793	0.209307	0.137725	0.257485	0.237513	G	G	G	G	G	G	R	G	R	G	G	G	G	G	R	G	A	G	R	G	R	G	R	R	G	R	G	G	G	R	G	R	G	R	G	G	R	G	G	G	G	G	G	G
Chr6	63839637	0.361069	0.38354	0.450311	0.472874	C	M	C	M	M	M	M	M	C	M	M	M	M	C	M	C	M	A	A	M	A	C	A	C	C	M	M	M	C	A	A	M	C	C	-	C	C	M	C	M	-	M	C	-
Chr6	64025013	0.193443	0.123824	0.22884	0.216984	G	G	G	G	G	-	G	G	G	G	G	G	G	R	G	G	G	G	G	G	G	-	G	G	R	R	G	G	R	G	G	G	R	G	G	G	G	G	R	G	G	R	-	G
Chr6	69553690	0.157776	0.0954545	0.166667	0.172686	C	C	C	C	C	C	C	C	C	C	C	C	-	C	C	C	Y	C	C	C	C	Y	C	C	C	Y	C	C	C	C	C	C	Y	C	C	C	Y	C	Y	C	C	Y	C	C
Chr6	70699852	0.316677	0.270313	0.403125	0.394487	K	-	G	G	G	G	K	K	K	G	K	K	G	T	T	-	K	K	G	G	G	K	K	G	K	T	K	K	G	G	G	-	G	K	G	K	K	G	K	G	K	G	G	G
Chr6	71917854	0.202982	0.132075	0.220126	0.229263	C	C	C	C	C	C	C	C	-	C	C	-	C	C	-	C	C	Y	C	C	C	C	-	C	C	-	Y	Y	C	Y	C	C	C	C	-	Y	C	Y	T	C	Y	C	Y	Y
Chr6	75826525	0.353276	0.35559	0.71118	0.458292	Y	Y	Y	T	Y	Y	Y	Y	-	Y	Y	Y	T	Y	Y	T	Y	-	Y	T	T	Y	Y	-	Y	Y	Y	-	Y	-	T	Y	Y	Y	Y	T	T	Y	T	-	T	T	T	Y
Chr6	77285389	0.227323	0.154688	0.253125	0.261519	-	G	G	R	-	R	R	G	G	G	R	R	-	R	R	G	R	A	R	-	R	G	R	R	G	G	G	R	G	G	G	R	G	G	G	G	G	R	G	G	R	G	G	G
Chr6	79307967	0.374443	0.476415	0.95283	0.498888	K	K	K	K	K	K	K	K	K	K	K	K	K	K	K	K	K	K	K	K	K	K	K	K	K	K	K	-	K	K	K	K	K	K	-	K	-	K	K	K	K	K	K	K
Chr6	84429781	0.207174	0.135802	0.271605	0.23472	-	A	A	R	A	R	A	A	A	R	A	R	A	R	A	-	A	A	A	-	A	A	A	A	A	R	A	A	R	A	A	A	R	A	A	A	A	A	A	A	A	R	A	R
Chr6	88562047	0.167456	0.102804	0.193146	0.18447	A	-	A	R	A	A	A	A	A	A	A	A	A	A	A	A	A	A	-	A	A	A	A	A	A	A	A	A	A	R	A	A	R	A	A	A	A	R	A	R	A	R	A	R
Chr6	89665882	0.21996	0.14759	0.271084	0.251615	Y	C	Y	C	Y	Y	C	C	C	Y	C	C	Y	C	C	C	C	C	C	C	C	C	Y	C	C	C	C	Y	C	C	C	C	Y	Y	Y	Y	Y	C	C	C	C	C	C	C
Chr6	89675174	0.217179	0.14497	0.236686	0.247908	C	C	C	C	-	C	C	Y	C	C	C	C	C	C	C	C	C	C	C	Y	C	Y	C	C	C	C	C	C	C	C	C	C	C	C	Y	C	C	Y	Y	C	Y	C	Y	C
Chr6	89782382	0.186061	0.117647	0.179567	0.207612	T	T	T	T	T	Y	T	Y	T	T	T	T	T	-	-	Y	Y	Y	Y	T	T	T	C	T	T	Y	Y	Y	T	T	Y	Y	T	T	-	T	T	T	T	T	Y	T	T	T
Chr6	90269678	0.22481	0.152239	0.304478	0.258124	C	C	C	S	C	S	C	C	C	C	C	C	C	S	C	C	C	C	C	C	C	C	-	C	S	C	C	C	S	C	C	S	S	C	C	S	S	C	C	S	C	S	C	S
Chr6	93692289	0.336662	0.31085	0.463343	0.428445	G	G	R	G	R	R	G	R	G	G	G	G	G	G	G	G	R	G	A	G	R	R	G	R	G	-	G	G	R	R	R	G	R	R	R	R	R	G	R	R	R	G	R	G
Chr6	95797818	0.207798	0.136364	0.184953	0.235537	R	G	R	R	G	G	G	G	-	R	G	G	-	G	G	R	G	R	A	G	G	G	G	G	G	G	R	G	G	A	G	R	G	G	G	G	G	G	G	R	G	G	R	R
Chr6	98387022	0.255388	0.184211	0.312693	0.300554	-	A	M	A	M	M	A	A	A	M	M	-	M	M	A	A	A	A	A	A	A	M	A	A	M	M	A	M	A	A	A	A	A	A	A	A	A	M	-	A	M	A	M	M
Chr6	99663830	0.374888	0.489426	0.507553	0.499776	R	G	R	R	A	R	R	R	G	R	R	R	-	R	G	R	R	R	A	R	A	G	G	G	G	R	A	G	G	R	R	-	A	R	A	R	R	G	R	R	R	R	A	R
Chr6	106112269	0.337206	0.312112	0.618012	0.429396	C	C	Y	C	Y	C	Y	Y	Y	C	Y	Y	Y	Y	-	Y	C	Y	-	Y	Y	-	Y	C	Y	Y	C	C	Y	Y	C	C	C	Y	Y	Y	Y	Y	Y	C	-	Y	C	Y
Chr6	106622241	0.197082	0.126935	0.229102	0.221645	C	C	C	Y	C	C	C	C	C	C	C	C	C	Y	C	C	C	C	Y	Y	C	C	C	C	C	Y	C	C	C	Y	Y	C	Y	C	C	-	C	C	C	C	Y	Y	C	Y
Chr6	111587062	0.155358	0.0936556	0.181269	0.169768	A	A	W	W	A	A	A	A	A	W	A	A	W	W	W	A	A	A	-	A	A	W	W	A	A	A	A	A	A	W	A	W	W	A	A	A	A	A	A	W	A	A	A	A
Chr6	112414858	0.178675	0.111635	0.191824	0.198346	T	T	T	T	T	T	Y	T	Y	T	Y	T	T	-	Y	T	T	T	T	T	T	T	T	T	T	T	T	Y	T	T	T	T	T	Y	T	T	Y	T	T	T	T	T	T	T
Chr6	112838781	0.37099	0.436923	0.535385	0.492043	Y	-	Y	T	Y	Y	-	T	Y	T	C	Y	Y	T	Y	Y	Y	T	T	Y	Y	-	Y	Y	T	C	T	-	Y	-	Y	Y	Y	C	-	Y	C	T	T	T	Y	Y	Y	Y
Chr6	113088082	0.179315	0.11215	0.199377	0.199144	T	T	T	T	T	T	T	T	Y	T	T	Y	T	T	Y	T	T	T	Y	T	T	T	T	T	T	T	T	T	T	T	T	T	T	Y	T	T	Y	T	T	T	T	T	T	T
Chr6	116784127	0.203601	0.132622	0.240854	0.230067	G	G	G	G	G	G	R	R	G	G	R	G	R	G	G	G	R	G	R	G	G	-	G	G	G	G	R	G	G	-	G	G	G	G	R	-	G	G	G	G	G	G	G	G
Chr6	119872843	0.372423	0.449367	0.778481	0.494873	W	W	W	W	A	W	W	W	W	W	W	W	W	A	W	W	W	A	-	W	W	W	-	A	W	-	W	W	W	W	W	-	-	W	W	W	A	W	W	W	A	W	W	A
Chr6	123599583	0.208888	0.137346	0.268519	0.236964	G	G	G	-	G	G	G	G	G	G	G	G	R	R	G	G	G	G	R	R	R	R	R	G	R	G	R	G	G	-	R	G	G	G	-	G	G	G	R	G	G	G	-	R
Chr6	127694876	0.374913	0.490654	0.53271	0.499825	-	R	A	R	R	R	R	R	-	G	R	-	R	R	R	R	R	-	G	R	R	-	A	R	R	A	G	R	A	R	R	G	A	A	G	R	A	G	R	R	R	-	R	R
Chr6	133016532	0.234559	0.161905	0.266667	0.271383	C	C	M	M	A	C	C	C	M	C	C	C	C	C	C	C	C	C	C	C	C	C	-	C	C	C	C	C	C	C	C	C	M	M	M	M	A	C	C	C	C	M	C	M
Chr6	134433899	0.230983	0.158307	0.210031	0.266492	Y	C	C	C	C	C	C	C	C	C	C	C	C	C	Y	-	Y	C	Y	Y	Y	Y	C	Y	C	Y	C	-	C	Y	C	Y	Y	C	Y	C	C	C	C	C	C	C	Y	C
Chr6	135540849	0.263834	0.194006	0.287066	0.312736	C	C	T	Y	T	C	C	C	C	C	C	C	Y	-	C	C	Y	C	C	C	C	C	C	C	C	C	C	C	C	C	C	C	T	Y	Y	Y	Y	C	C	-	C	Y	-	-
Chr6	139798757	0.266982	0.197785	0.300633	0.317332	Y	C	Y	Y	C	-	C	C	C	C	C	C	C	C	C	-	C	C	C	T	Y	Y	-	C	C	C	C	Y	T	C	C	C	C	C	C	C	C	Y	C	Y	C	C	-	C
Chr6	143760410	0.36082	0.38253	0.475904	0.472402	G	G	R	R	R	R	R	G	G	G	R	G	R	R	G	R	A	R	A	R	G	A	R	G	G	R	G	G	R	-	G	R	A	R	R	R	R	R	G	G	A	R	R	R
Chr6	149838050	0.2969	0.237952	0.319277	0.362661	K	T	K	K	T	K	K	K	K	T	K	T	T	T	G	T	T	T	K	T	T	T	T	K	K	K	G	T	K	G	T	T	T	K	T	T	K	K	T	T	T	T	T	T
Chr6	151047512	0.271749	0.203647	0.407295	0.32435	Y	Y	Y	Y	Y	C	Y	Y	C	Y	Y	-	Y	Y	Y	C	C	Y	C	C	Y	C	Y	C	C	Y	C	Y	C	Y	C	Y	C	C	Y	Y	C	C	C	C	C	Y	C	C
Chr6	152338984	0.230106	0.157434	0.314869	0.265298	C	C	C	C	C	C	Y	C	Y	C	Y	Y	C	C	C	C	Y	C	C	Y	Y	Y	Y	C	C	C	C	Y	Y	Y	Y	Y	C	C	C	C	C	C	Y	C	Y	Y	C	C
Chr6	165586036	0.252014	0.180428	0.348624	0.295748	G	R	G	G	G	R	G	G	G	R	G	G	R	R	G	R	G	-	G	G	R	G	G	G	G	R	G	R	G	R	R	G	R	G	G	-	G	G	G	R	G	R	G	G
Chr6	165657403	0.208102	0.136637	0.225225	0.235934	C	C	-	Y	C	C	-	Y	C	Y	C	C	C	Y	T	Y	C	C	C	Y	C	C	C	C	C	Y	Y	C	C	C	C	C	C	C	C	C	C	Y	C	C	C	Y	C	C
Chr6	166226450	0.20395	0.132931	0.223565	0.23052	G	R	G	G	G	R	G	G	G	G	G	G	G	G	G	G	G	G	G	G	R	G	G	G	G	R	G	R	G	R	A	G	G	G	R	-	G	G	R	R	-	G	G	R
Chr6	174884712	0.184013	0.115964	0.21988	0.205032	G	G	G	G	G	G	G	K	G	G	G	K	K	G	G	G	G	G	-	G	G	G	K	G	G	G	G	G	G	G	G	G	K	G	G	G	G	G	G	G	G	K	K	G
Chr6	177106009	0.359705	0.378125	0.45	0.470293	C	T	Y	Y	-	C	T	Y	C	T	T	T	T	C	C	Y	T	Y	C	C	Y	C	C	Y	C	C	C	T	Y	-	C	Y	Y	C	Y	C	C	Y	C	C	C	T	T	C
Chr7	2444441	0.342646	0.325373	0.644776	0.439011	-	R	R	-	R	R	G	R	R	R	G	G	R	R	G	R	G	R	G	G	R	R	-	R	R	G	R	G	R	R	R	G	G	G	R	R	R	R	R	G	R	G	R	R
Chr7	3705790	0.303304	0.247801	0.360704	0.372791	A	A	A	A	A	A	R	A	A	A	R	A	R	R	A	R	R	R	A	R	A	A	A	R	R	A	R	A	A	R	A	A	R	R	G	R	G	R	A	A	R	R	A	R
Chr7	9382329	0.363914	0.395833	0.470238	0.478299	Y	C	Y	Y	Y	Y	Y	Y	Y	T	T	Y	Y	Y	C	Y	T	T	T	T	T	T	Y	Y	Y	Y	T	T	Y	Y	T	T	T	T	T	Y	Y	Y	T	T	Y	Y	Y	Y
Chr7	9384813	0.286056	0.222393	0.377301	0.345868	A	A	R	R	R	A	R	A	R	A	R	A	R	R	A	R	R	R	R	R	A	A	A	R	A	A	R	G	R	R	R	-	A	A	R	R	A	R	G	R	R	A	R	A
Chr7	13819728	0.287991	0.225076	0.359517	0.348833	G	G	G	G	G	G	G	G	G	G	G	R	G	R	G	G	G	R	R	G	R	R	G	R	G	R	G	G	G	G	R	R	G	R	R	R	R	G	G	A	R	G	R	G
Chr7	33444275	0.224256	0.151703	0.291022	0.257378	M	A	A	M	A	M	M	A	A	A	M	A	A	A	-	M	M	A	M	A	A	M	A	A	A	M	A	C	A	A	A	A	A	A	A	A	A	A	A	A	A	M	A	M
Chr7	36281823	0.167456	0.102804	0.205607	0.18447	-	A	R	A	A	A	R	-	A	A	R	A	A	-	A	A	A	R	R	-	R	R	A	R	A	A	A	A	A	R	R	R	A	A	A	A	A	A	A	-	A	-	A	A
Chr7	36766684	0.205846	0.134615	0.215976	0.232988	Y	T	T	Y	Y	T	T	T	T	T	T	T	T	T	T	Y	T	Y	T	C	T	Y	Y	T	T	T	T	T	Y	T	T	T	T	T	T	T	T	T	T	T	Y	T	C	T
Chr7	36806688	0.368048	0.417187	0.546875	0.486284	Y	C	T	Y	Y	-	Y	Y	C	C	T	C	C	-	Y	-	T	Y	Y	Y	Y	Y	Y	T	Y	C	Y	Y	Y	Y	Y	Y	Y	Y	Y	Y	Y	Y	C	Y	C	C	C	C
Chr7	42194274	0.223264	0.150746	0.241791	0.256044	C	Y	C	Y	C	C	C	C	C	C	C	C	C	Y	C	Y	C	Y	C	C	Y	C	C	Y	C	C	C	C	C	C	T	C	C	C	C	C	C	C	C	Y	C	Y	C	C
Chr7	47318327	0.333879	0.304545	0.390909	0.423595	R	G	R	R	A	R	G	G	G	G	G	G	R	G	G	G	G	G	G	R	R	-	R	G	G	G	A	G	R	G	R	R	R	G	G	R	G	R	G	G	G	R	R	R
Chr7	47885861	0.333463	0.303625	0.450151	0.422874	G	G	R	R	G	G	R	R	A	G	-	A	A	G	R	G	G	G	G	R	G	R	G	R	G	G	G	G	G	R	G	G	R	G	G	G	R	R	G	R	R	G	R	R
Chr7	48541638	0.247646	0.175633	0.243671	0.289572	K	K	T	-	-	T	G	K	T	K	K	K	T	T	K	K	T	T	-	K	T	-	-	-	T	T	T	K	T	T	T	T	T	-	-	T	T	T	T	T	T	T	T	K
Chr7	50495763	0.208102	0.136637	0.255255	0.235934	T	T	T	Y	Y	T	T	T	Y	T	T	T	Y	T	Y	T	T	T	T	-	T	T	T	T	T	T	T	T	T	Y	T	T	T	T	T	-	Y	T	Y	C	Y	T	Y	Y
Chr7	54378961	0.193443	0.123824	0.210031	0.216984	G	G	G	G	R	G	G	G	-	G	G	G	-	G	-	G	R	G	G	G	-	G	G	G	G	G	A	G	R	G	R	G	G	G	R	R	G	G	G	R	G	G	G	G
Chr7	58903774	0.355636	0.363372	0.72093	0.462666	Y	Y	-	Y	C	Y	Y	Y	C	C	Y	Y	Y	Y	C	Y	Y	C	C	Y	Y	C	C	C	Y	Y	Y	C	Y	C	C	Y	Y	C	Y	C	C	Y	Y	C	Y	Y	Y	C
Chr7	60365981	0.225723	0.153125	0.21875	0.259355	G	-	R	G	G	G	R	R	G	R	R	G	G	R	A	G	G	G	R	G	G	-	-	A	G	G	G	G	G	R	R	R	G	R	G	G	G	G	G	G	G	G	G	G
Chr7	60366225	0.236766	0.164157	0.21988	0.274418	T	Y	Y	T	T	T	Y	Y	T	Y	Y	T	T	Y	C	T	T	T	Y	T	T	T	-	C	T	T	T	T	T	Y	Y	Y	T	Y	T	T	T	T	T	T	T	T	T	T
Chr7	61923272	0.211937	0.140118	0.280236	0.24097	C	S	C	S	C	C	C	C	C	C	C	S	C	S	C	C	C	C	C	C	C	C	C	C	C	C	C	C	C	C	C	C	C	S	S	S	S	C	S	C	S	C	S	-
Chr7	61931246	0.268054	0.199088	0.398176	0.318904	-	G	K	K	K	G	G	G	K	G	G	G	G	G	K	K	G	G	G	K	K	G	-	G	K	G	K	G	G	G	G	G	K	G	K	K	K	G	K	G	K	G	K	K
Chr7	61992603	0.228417	0.155763	0.292835	0.263002	A	-	A	A	A	A	A	A	A	A	A	A	A	M	A	A	A	A	A	A	A	A	A	A	A	A	A	A	M	M	A	M	A	A	M	-	A	A	A	A	A	M	M	M
Chr7	62743712	0.181956	0.114286	0.196825	0.202449	A	A	R	A	A	R	R	R	A	-	-	A	R	A	G	A	A	A	A	A	R	A	-	A	A	A	A	A	R	A	A	A	A	A	A	A	A	R	A	A	A	R	A	A
Chr7	66141803	0.299136	0.241329	0.471098	0.366179	W	W	A	W	A	A	A	A	W	A	A	W	W	W	W	A	W	W	A	A	A	A	W	A	A	W	T	A	A	W	W	W	A	W	W	W	W	A	A	A	A	A	-	W
Chr7	73005625	0.372975	0.45509	0.568862	0.495966	-	G	S	S	S	S	S	S	G	S	S	C	C	S	G	G	S	S	G	C	-	-	C	C	C	C	S	G	G	C	S	G	G	S	S	S	S	S	G	S	S	S	G	G
Chr7	76282430	0.348156	0.34019	0.427215	0.448921	G	R	-	R	R	G	-	G	G	R	R	R	A	G	-	A	R	G	G	-	G	R	G	G	R	G	G	G	G	R	R	R	G	A	R	R	A	R	G	R	R	R	R	R
Chr7	76588381	0.287165	0.223926	0.263804	0.347567	A	A	A	R	A	A	A	R	A	A	A	R	G	A	-	A	R	G	A	A	A	A	R	A	A	R	A	A	R	A	G	A	R	A	A	R	R	A	G	A	A	R	R	A
Chr7	76674595	0.248894	0.176991	0.306785	0.291331	G	G	R	G	G	G	R	G	R	G	R	R	R	G	R	G	G	G	-	G	R	G	R	R	G	G	R	R	G	G	A	G	G	G	G	G	R	R	G	G	G	G	G	G
Chr7	79700685	0.207959	0.136508	0.215873	0.235747	S	G	G	G	G	G	G	S	G	G	G	C	G	G	G	G	G	G	S	G	G	G	-	G	G	-	G	G	G	S	S	S	-	G	-	G	G	S	G	S	G	G	-	S
Chr7	79893993	0.196095	0.126087	0.252174	0.220378	K	G	G	K	G	G	G	K	G	G	G	G	G	G	G	G	K	G	G	G	G	G	K	G	G	G	K	G	G	G	G	K	K	-	G	G	G	G	K	K	G	G	G	G
Chr7	85387492	0.167092	0.102524	0.167192	0.184025	C	C	C	Y	C	C	Y	Y	C	C	Y	C	C	Y	C	C	C	C	C	C	C	C	C	C	Y	C	T	C	C	C	C	C	C	Y	C	C	C	C	C	C	C	C	-	C
Chr7	87050717	0.24446	0.172205	0.247734	0.285101	A	A	A	A	A	A	R	A	R	A	R	A	R	R	A	A	A	A	R	-	R	R	R	R	A	R	A	A	A	A	A	R	A	R	A	A	R	A	R	A	R	A	-	A
Chr7	90996454	0.352557	0.353312	0.422713	0.456965	Y	-	T	Y	T	T	Y	T	T	T	Y	T	Y	Y	T	T	Y	T	Y	C	T	-	Y	C	Y	Y	T	T	Y	T	Y	T	T	Y	-	-	Y	T	Y	Y	T	T	T	Y
Chr7	91933196	0.370221	0.431193	0.831804	0.490531	Y	Y	Y	Y	Y	Y	Y	Y	C	Y	Y	T	C	Y	C	Y	Y	Y	Y	Y	Y	C	Y	Y	Y	Y	Y	Y	Y	Y	Y	Y	Y	C	Y	Y	Y	Y	Y	C	Y	Y	Y	Y
Chr7	91933421	0.171645	0.106061	0.206061	0.189624	Y	C	C	C	Y	C	C	C	C	-	C	C	C	C	C	C	C	C	C	C	C	C	C	C	C	C	C	C	C	C	C	C	C	Y	Y	Y	C	C	Y	Y	C	C	C	C
Chr7	92536030	0.373172	0.457317	0.554878	0.496356	R	R	G	R	R	A	R	R	R	R	R	G	R	R	R	R	R	R	R	-	R	R	R	R	G	G	R	R	R	A	G	R	R	R	R	R	R	R	R	R	-	G	R	R
Chr7	95476927	0.374587	0.479687	0.465625	0.499175	R	R	G	R	G	G	G	R	A	A	G	A	G	R	G	A	A	A	R	G	R	R	-	G	R	R	A	-	A	G	R	A	R	A	A	R	G	G	R	R	-	R	R	R
Chr7	96897288	0.202951	0.132047	0.234421	0.229222	G	G	G	G	R	R	G	G	G	G	G	G	G	G	G	G	G	R	G	R	R	R	R	G	G	G	G	G	A	R	G	R	G	R	G	G	G	G	G	G	G	G	G	G
Chr7	97852461	0.193924	0.124233	0.211656	0.217599	G	G	G	G	G	G	G	G	G	G	G	G	G	R	G	G	R	G	R	-	R	G	G	G	G	G	R	G	R	R	G	G	G	G	G	G	G	G	G	R	G	R	-	-
Chr7	98117187	0.160889	0.0977918	0.189274	0.176457	C	C	C	-	C	C	-	S	C	S	C	C	-	C	-	C	S	S	-	C	C	C	C	S	C	C	C	S	S	C	C	C	C	C	C	C	C	C	C	S	C	-	-	C
Chr7	99848058	0.264273	0.194529	0.328267	0.313375	M	C	C	M	C	M	C	C	C	C	C	C	C	C	C	C	C	M	C	M	-	C	C	-	C	C	M	C	C	M	C	C	C	M	M	M	C	M	M	M	-	C	C	-
Chr7	100369116	0.275926	0.208934	0.417867	0.330561	C	Y	Y	-	C	C	C	C	C	C	Y	Y	C	Y	C	Y	Y	C	C	Y	C	Y	Y	C	Y	Y	C	Y	C	C	Y	Y	Y	C	C	C	C	C	Y	C	C	C	C	Y
Chr7	102154757	0.159605	0.0968254	0.193651	0.1749	R	G	G	G	R	R	G	G	G	G	G	G	G	G	G	G	G	G	-	G	G	G	-	G	G	-	G	G	G	G	G	G	G	R	R	R	G	G	G	G	G	G	G	-
Chr7	106312340	0.222	0.149533	0.267913	0.254345	R	R	G	-	G	R	R	G	-	-	R	R	-	-	G	G	G	G	R	-	G	G	G	G	G	G	G	R	R	G	R	-	R	G	G	R	G	G	G	R	G	G	G	G
Chr7	108581731	0.324317	0.284639	0.436747	0.407239	T	Y	Y	Y	T	Y	Y	T	Y	-	-	T	Y	T	Y	T	Y	-	T	T	T	T	C	Y	-	T	Y	T	T	Y	Y	T	T	C	Y	-	Y	Y	Y	Y	T	T	T	T
Chr7	111342445	0.235292	0.162651	0.325301	0.272391	Y	C	C	Y	C	Y	C	Y	C	Y	C	C	C	Y	C	-	C	C	-	C	C	C	C	Y	Y	C	C	C	C	C	C	C	Y	C	C	C	-	C	Y	C	-	Y	-	C
Chr7	114735410	0.374941	0.492308	0.523077	0.499882	R	R	R	R	A	A	R	R	R	A	R	R	R	R	R	R	R	G	A	R	-	R	G	R	A	R	G	R	R	G	G	A	R	R	A	-	R	G	R	R	A	R	R	R
Chr7	117612323	0.15484	0.0932722	0.174312	0.169145	-	G	G	G	G	G	G	G	R	G	G	G	-	G	-	G	G	G	A	G	G	-	G	G	G	G	G	R	G	G	G	R	G	G	G	G	G	R	R	G	G	-	G	G
Chr7	117937052	0.258607	0.187888	0.319876	0.305172	C	C	-	Y	C	C	C	Y	C	-	C	-	C	C	C	-	C	T	Y	-	-	Y	-	C	C	Y	C	Y	C	C	C	Y	C	C	C	Y	C	C	Y	C	C	C	C	-
Chr7	119319946	0.153845	0.0925373	0.155224	0.167948	C	C	C	Y	C	-	C	C	C	-	C	C	C	C	C	C	C	C	C	C	C	C	C	C	C	C	C	C	C	C	C	C	C	T	Y	Y	C	C	C	C	C	C	C	C
Chr7	119377288	0.372634	0.451471	0.502941	0.49529	R	R	R	G	G	R	R	R	G	G	R	G	A	-	R	R	G	R	R	R	R	A	G	A	G	G	R	A	G	R	G	G	A	R	A	R	G	R	A	G	R	R	G	R
Chr7	124470452	0.19611	0.1261	0.246334	0.220397	G	G	G	R	G	G	G	R	G	G	G	G	-	G	G	G	A	G	G	G	G	G	G	G	R	R	G	R	G	R	G	G	R	G	G	G	G	G	G	G	R	R	G	R
Chr7	133051230	0.220726	0.148318	0.24159	0.25264	G	G	G	G	G	G	G	R	G	G	G	R	-	R	G	G	G	G	G	G	G	G	G	G	G	R	G	G	G	G	G	G	G	G	R	R	G	G	R	G	G	G	G	A
Chr7	133233950	0.351681	0.350592	0.440828	0.455354	R	A	G	R	R	R	R	R	A	A	R	A	A	R	-	R	R	A	G	A	A	R	R	R	A	R	G	G	R	R	A	A	R	R	G	R	R	R	R	A	A	R	R	A
Chr7	135449337	0.159671	0.096875	0.18125	0.17498	C	C	C	C	C	C	Y	C	C	C	Y	C	C	C	C	C	C	C	C	Y	C	-	-	C	C	C	Y	Y	Y	C	C	C	C	C	C	C	C	C	C	Y	Y	C	C	C
Chr7	139039373	0.16502	0.100932	0.152174	0.181489	C	C	C	C	C	C	C	-	C	C	C	Y	C	-	C	C	C	C	C	-	Y	C	C	C	C	C	C	C	C	C	C	Y	C	C	C	Y	C	C	C	C	C	Y	Y	Y
Chr7	139634252	0.238712	0.166163	0.271903	0.277106	Y	T	T	T	T	Y	T	T	T	T	T	Y	T	Y	T	Y	C	Y	-	T	T	-	T	T	T	Y	T	T	Y	T	T	Y	T	T	T	T	T	Y	Y	Y	T	Y	T	Y
Chr7	144779097	0.16905	0.104037	0.170807	0.186427	C	C	C	C	C	C	C	Y	C	C	C	C	-	C	C	C	C	C	-	C	C	Y	C	C	C	Y	C	C	C	C	C	C	C	C	C	C	C	Y	Y	C	C	C	C	Y
Chr7	151889594	0.218719	0.146417	0.255452	0.249959	A	R	A	R	A	A	A	A	A	R	A	A	A	A	A	A	R	A	-	A	A	A	-	A	R	R	A	A	A	A	-	A	A	A	A	A	A	A	A	R	A	A	R	A
Chr7	151909697	0.16265	0.0991254	0.198251	0.178599	M	C	C	C	C	M	-	M	C	C	C	M	M	C	C	C	C	C	C	C	C	C	C	C	-	C	C	C	C	M	C	C	C	C	C	C	C	M	C	C	C	C	C	C
Chr7	153280364	0.317933	0.272586	0.376947	0.396565	Y	-	C	Y	C	C	Y	Y	C	T	Y	C	C	C	Y	Y	Y	C	Y	C	C	C	-	C	Y	C	Y	C	Y	C	C	Y	Y	C	C	C	C	Y	C	C	C	Y	Y	C
Chr7	156043499	0.32454	0.285075	0.408955	0.407614	T	Y	T	Y	T	T	T	C	T	Y	T	T	T	T	Y	-	T	-	T	Y	T	T	Y	T	Y	Y	T	T	C	Y	C	T	T	Y	T	T	T	T	C	Y	Y	T	Y	Y
Chr7	157903649	0.181324	0.113772	0.215569	0.201657	C	Y	C	C	C	C	C	Y	C	C	C	C	C	C	C	C	C	C	C	C	C	C	C	C	C	C	C	Y	C	C	Y	C	-	C	Y	C	C	Y	C	C	C	T	Y	Y
Chr7	161388340	0.241503	0.169075	0.263006	0.280977	R	R	G	G	G	G	R	G	G	G	R	R	G	G	G	G	G	R	G	G	G	R	G	G	G	G	G	G	G	G	R	G	G	G	G	G	G	G	G	G	G	G	-	G
Chr7	167920214	0.193935	0.124242	0.212121	0.217612	C	Y	C	C	C	Y	Y	C	Y	C	Y	C	C	Y	Y	C	C	Y	C	Y	C	-	C	C	C	C	C	C	T	C	C	C	C	C	C	C	C	C	C	Y	C	C	-	C
Chr7	171296573	0.210404	0.13872	0.228659	0.238953	W	A	A	W	A	A	A	A	A	A	A	A	A	A	A	A	W	A	A	A	W	A	A	W	A	W	A	A	A	W	A	A	A	A	A	A	A	A	W	W	W	A	A	A
Chr7	180780648	0.226588	0.153968	0.307937	0.260524	G	G	R	G	G	G	-	R	R	G	R	R	G	-	R	R	G	G	G	R	R	G	G	G	G	G	G	G	R	G	G	R	G	G	G	G	R	G	G	G	G	R	R	G
Chr7	182779265	0.201416	0.130699	0.231003	0.227234	-	A	-	A	W	A	A	A	A	A	-	A	A	A	-	A	A	A	-	A	A	A	A	A	A	A	A	A	A	A	A	A	A	W	W	W	W	A	A	A	A	A	A	W
Chr7	183666825	0.32317	0.282407	0.496914	0.405307	Y	Y	C	C	Y	Y	C	Y	-	Y	C	Y	C	Y	C	C	C	Y	-	C	C	C	-	C	Y	Y	C	C	C	C	Y	Y	Y	C	Y	Y	C	Y	T	Y	Y	Y	C	Y
Chr7	184615079	0.294809	0.234848	0.342424	0.359389	T	T	Y	Y	T	Y	Y	Y	Y	T	-	Y	T	T	Y	T	C	-	Y	C	Y	Y	Y	T	Y	Y	T	T	T	T	Y	T	Y	T	T	T	Y	Y	T	Y	-	Y	Y	T
Chr7	186782261	0.331937	0.300296	0.505917	0.420237	R	R	R	R	A	A	R	R	R	R	R	A	A	A	R	R	R	A	A	R	R	A	R	A	R	A	R	A	R	A	R	A	A	A	R	A	R	A	A	R	A	R	R	A
Chr8	9997989	0.280534	0.214939	0.429878	0.33748	-	Y	Y	Y	Y	C	C	C	C	C	C	C	Y	Y	C	-	Y	C	Y	Y	Y	Y	Y	Y	C	Y	C	Y	C	Y	C	Y	Y	Y	Y	Y	Y	Y	C	Y	C	C	C	C
Chr8	10238199	0.313136	0.264062	0.371875	0.388667	Y	C	C	Y	C	C	Y	T	C	C	Y	C	C	C	-	T	C	-	C	C	C	C	C	C	Y	C	C	Y	C	C	Y	C	C	C	C	C	C	C	C	C	Y	T	Y	C
Chr8	23461140	0.151266	0.0906433	0.181287	0.164854	G	R	G	G	G	G	R	G	R	R	R	R	G	G	R	G	G	R	G	G	G	G	G	G	G	G	G	G	G	G	G	G	G	R	G	G	R	G	G	G	G	G	G	G
Chr8	24180790	0.184042	0.115987	0.144201	0.205069	A	A	A	A	A	A	A	M	A	A	A	-	A	A	A	A	A	-	A	C	C	A	M	A	A	A	C	M	A	A	A	A	A	A	A	A	A	M	A	A	A	A	-	A
Chr8	31016855	0.366343	0.407738	0.815476	0.482975	-	S	S	S	S	S	S	S	S	G	S	G	S	S	G	S	S	S	G	S	S	S	S	S	S	S	S	S	S	S	S	S	S	-	S	S	S	G	S	S	S	G	-	S
Chr8	31193445	0.257945	0.187126	0.314371	0.304219	A	A	R	A	R	R	A	A	A	A	A	A	A	A	A	A	A	R	A	A	R	R	A	R	R	A	G	R	A	A	A	A	A	R	A	R	G	A	A	A	A	A	-	A
Chr8	37897653	0.160347	0.0973837	0.177326	0.1758	G	G	G	K	G	G	G	G	G	G	G	K	G	K	G	G	G	G	G	G	G	G	G	G	G	G	K	G	K	G	G	G	G	G	G	G	G	K	G	K	G	G	-	G
Chr8	43488427	0.369479	0.426101	0.493711	0.489078	A	R	R	R	R	G	R	R	A	R	R	A	A	A	A	A	A	R	R	R	R	-	G	G	R	R	A	G	A	G	-	R	A	-	-	R	G	-	G	R	R	A	-	G
Chr8	45258188	0.372162	0.446875	0.54375	0.494355	R	A	A	R	R	G	R	R	R	R	R	G	R	-	R	A	G	R	R	R	A	G	-	R	A	R	R	R	G	R	R	-	R	G	G	R	R	R	-	A	R	R	R	A
Chr8	45848548	0.19833	0.128012	0.237952	0.22325	G	G	R	R	R	G	G	G	G	G	G	-	G	G	G	G	R	G	G	R	R	G	R	G	G	R	G	G	G	G	G	G	G	G	G	R	R	G	G	R	R	G	R	R
Chr8	48661472	0.282375	0.217391	0.385093	0.340265	Y	T	T	Y	T	Y	Y	Y	T	T	Y	T	T	T	C	-	T	T	T	T	T	-	T	T	Y	T	T	T	T	T	T	T	T	-	Y	Y	Y	T	Y	T	T	T	T	T
Chr8	48768524	0.173838	0.107784	0.167665	0.192334	G	G	G	R	G	G	G	G	G	G	G	R	G	G	G	G	G	G	R	G	R	G	G	R	G	G	G	R	G	R	G	-	G	G	G	G	G	G	G	G	G	G	R	G
Chr8	51321057	0.349965	0.345426	0.501577	0.452214	-	T	C	Y	Y	Y	Y	Y	T	T	-	T	Y	T	T	T	Y	Y	Y	T	Y	T	Y	C	Y	C	Y	T	C	C	Y	C	Y	Y	Y	C	Y	T	Y	Y	Y	Y	T	T
Chr8	53975820	0.35546	0.362776	0.44164	0.462339	M	A	M	C	M	M	M	C	M	C	M	-	M	C	A	C	M	C	C	C	M	C	-	C	C	M	M	C	A	C	M	C	C	M	C	M	A	M	M	M	M	M	-	C
Chr8	56138564	0.360521	0.381329	0.439873	0.471834	R	-	A	-	R	R	A	A	A	A	A	R	A	R	A	A	A	R	R	A	R	A	G	R	A	-	R	R	A	R	R	R	R	A	A	A	A	R	R	R	R	G	-	G
Chr8	60546099	0.342589	0.325228	0.541033	0.438909	R	-	G	R	R	R	R	R	R	A	-	R	R	G	G	G	G	-	G	G	G	G	R	G	G	R	G	G	G	-	G	G	G	R	R	R	G	R	G	R	R	R	G	R
Chr8	64489900	0.257458	0.186567	0.361194	0.30352	Y	T	T	T	T	Y	T	T	T	Y	T	T	T	T	T	Y	Y	T	Y	T	T	T	Y	Y	Y	-	Y	T	Y	T	Y	Y	T	T	T	T	T	T	T	C	T	T	T	Y
Chr8	67333966	0.221658	0.149206	0.292063	0.253888	C	C	C	C	C	-	Y	Y	Y	C	Y	Y	Y	C	Y	C	Y	C	Y	Y	Y	C	-	C	C	C	C	Y	Y	C	C	C	C	Y	C	C	Y	Y	C	C	C	C	-	C
Chr8	68662441	0.180984	0.113497	0.177914	0.201231	C	C	C	C	C	C	M	-	M	C	M	C	-	C	A	C	C	M	M	C	M	C	C	C	C	C	C	C	C	C	C	C	C	C	C	C	M	M	C	C	C	C	C	-
Chr8	68958456	0.158791	0.0962145	0.192429	0.173915	C	C	Y	C	Y	Y	C	Y	Y	C	C	C	C	Y	C	C	C	C	C	C	C	C	C	C	C	C	Y	C	C	C	C	C	C	C	Y	Y	Y	C	C	C	C	C	-	C
Chr8	69125902	0.25147	0.179825	0.289474	0.294975	C	-	C	Y	C	C	C	Y	C	Y	C	C	C	Y	C	C	C	C	C	C	C	C	Y	C	Y	T	C	C	Y	C	C	C	C	C	C	-	C	C	Y	C	Y	C	C	-
Chr8	81964779	0.173167	0.107256	0.182965	0.191504	R	R	A	A	A	A	R	R	R	R	R	A	-	A	R	R	A	A	A	A	A	R	R	A	A	A	A	A	A	A	A	A	A	A	A	A	A	A	A	A	A	A	-	A
Chr8	82528685	0.326134	0.288235	0.458824	0.410311	M	A	M	M	C	M	M	M	M	M	M	C	C	M	M	M	C	C	C	M	M	M	M	M	M	M	C	A	C	M	C	M	A	M	M	M	C	M	M	A	C	C	C	C
Chr8	84371346	0.207478	0.136076	0.227848	0.235119	C	Y	C	Y	C	Y	C	C	C	C	C	C	C	C	C	C	C	C	C	C	C	Y	C	C	C	-	-	C	C	-	C	Y	Y	C	C	C	C	Y	C	C	T	Y	Y	Y
Chr8	90518735	0.304688	0.25	0.402439	0.375	T	T	Y	T	Y	Y	T	T	T	T	T	T	Y	T	T	T	T	T	Y	Y	T	T	-	T	-	Y	T	T	T	Y	T	T	T	T	Y	Y	Y	T	Y	C	Y	T	Y	Y
Chr8	91535680	0.374393	0.475385	0.563077	0.498788	T	T	Y	Y	C	Y	Y	Y	Y	T	Y	Y	-	-	Y	Y	T	Y	Y	C	Y	Y	C	Y	T	C	C	Y	C	Y	T	T	C	Y	Y	Y	C	Y	C	Y	Y	Y	T	Y
Chr8	93685131	0.176594	0.109971	0.190616	0.195754	R	R	A	A	A	A	G	R	-	R	G	A	R	A	R	R	R	A	A	A	R	A	A	A	A	A	A	A	A	A	A	A	A	A	A	A	A	A	A	A	A	R	A	A
Chr8	94413599	0.219127	0.146802	0.287791	0.250503	R	A	A	R	A	R	A	R	A	A	A	A	R	A	A	A	A	A	R	A	A	A	A	A	R	A	A	A	A	A	R	A	A	R	R	R	A	A	A	A	A	A	A	A
Chr8	94708834	0.300133	0.242857	0.339683	0.367755	G	R	G	R	G	G	G	R	G	G	G	G	G	G	G	G	G	G	-	R	R	G	G	R	G	R	A	G	G	G	-	G	R	G	G	G	G	R	R	G	R	R	R	R
Chr8	94766386	0.35899	0.375389	0.520249	0.468944	R	R	G	R	G	R	R	R	G	G	R	A	R	R	G	R	G	G	R	G	R	G	-	R	A	A	G	R	G	A	R	R	G	-	G	R	G	R	G	A	R	G	-	R
Chr8	95143770	0.350836	0.348024	0.537994	0.453807	R	G	R	R	R	A	R	G	A	R	R	R	R	R	G	G	R	A	R	G	G	A	R	G	G	G	G	R	A	-	G	A	-	R	R	R	A	R	R	R	G	G	-	R
Chr8	96460057	0.185503	0.117188	0.234375	0.206909	C	C	C	C	C	C	Y	C	C	C	Y	C	-	Y	C	C	C	C	C	-	C	C	C	C	C	-	C	C	C	C	C	-	Y	Y	-	C	Y	C	C	C	C	C	C	C
Chr8	103374312	0.27596	0.208978	0.306502	0.330613	C	Y	Y	C	C	C	Y	Y	C	C	Y	C	Y	Y	Y	C	C	C	Y	Y	T	C	-	Y	Y	C	T	T	C	C	C	C	-	C	C	C	C	Y	-	Y	C	C	C	-
Chr8	104369549	0.331935	0.300292	0.600583	0.420233	A	R	R	R	R	A	R	R	R	R	R	R	R	A	R	A	A	R	R	A	A	A	R	A	A	R	R	A	R	A	R	A	R	A	A	A	R	R	A	A	R	R	R	R
Chr8	104643896	0.198208	0.127907	0.255814	0.223094	C	C	C	Y	C	C	C	Y	C	Y	C	Y	C	Y	C	C	C	Y	C	C	C	C	C	Y	C	C	C	C	Y	Y	C	C	C	C	C	C	C	C	C	C	C	C	Y	Y
Chr8	105154065	0.291514	0.230061	0.294479	0.354266	K	T	K	K	T	T	K	K	T	T	K	T	G	T	-	G	T	T	K	K	K	K	K	T	T	K	T	T	T	T	T	T	K	T	T	T	T	T	T	K	-	T	T	T
Chr8	107314019	0.264062	0.194277	0.334337	0.313067	A	A	A	R	A	R	A	R	A	A	A	A	A	A	A	A	R	A	-	A	A	A	R	R	A	-	A	A	R	A	A	R	A	A	A	A	A	R	R	R	R	-	A	R
Chr8	111634842	0.374302	0.473607	0.947214	0.498607	K	K	K	K	K	K	K	K	K	K	K	K	K	K	K	K	K	K	K	K	K	K	K	K	K	K	K	K	K	K	K	K	K	K	K	K	K	K	K	K	K	K	K	K
Chr8	111674021	0.374746	0.484058	0.968116	0.499492	K	K	K	K	K	K	K	K	K	K	K	K	-	K	K	K	K	K	K	K	K	K	K	K	K	K	K	K	K	K	K	K	K	K	K	K	K	K	K	K	K	K	K	K
Chr8	112208944	0.254611	0.183333	0.281818	0.299444	Y	Y	Y	Y	C	C	Y	-	Y	Y	Y	Y	Y	C	C	Y	C	C	Y	Y	T	C	C	C	C	C	Y	Y	Y	C	Y	C	C	C	C	C	C	C	Y	C	C	C	C	Y
Chr8	112929604	0.373954	0.467692	0.935385	0.497912	Y	Y	Y	Y	Y	Y	Y	-	-	Y	Y	Y	Y	Y	Y	Y	Y	Y	Y	Y	Y	Y	Y	Y	Y	Y	Y	Y	Y	Y	Y	Y	Y	Y	Y	Y	Y	Y	Y	Y	Y	Y	T	Y
Chr8	114854969	0.313762	0.265152	0.5	0.389692	C	C	C	Y	C	C	C	Y	Y	Y	C	C	C	Y	Y	C	C	Y	-	C	C	C	Y	Y	Y	Y	C	C	C	C	Y	Y	Y	T	Y	Y	Y	C	C	Y	Y	Y	Y	C
Chr8	115897821	0.247343	0.175305	0.259146	0.289146	G	G	G	G	G	G	G	R	G	G	G	R	G	G	G	G	G	G	G	G	G	G	G	G	G	G	G	G	G	G	G	R	G	G	R	R	G	R	G	G	R	R	R	R
Chr8	117192191	0.364863	0.400302	0.534743	0.480121	Y	Y	Y	T	C	Y	Y	Y	C	Y	Y	T	T	Y	C	Y	Y	T	Y	Y	Y	C	T	Y	T	T	Y	T	T	C	C	Y	T	C	Y	Y	C	Y	T	Y	C	T	Y	Y
Chr8	117561603	0.302845	0.247076	0.388889	0.372059	A	M	A	M	A	M	A	A	A	A	A	A	A	M	A	A	M	A	A	A	A	A	M	M	C	C	A	A	M	A	A	M	A	A	M	M	A	M	A	A	-	A	A	M
Chr8	122900019	0.299168	0.241379	0.438871	0.366231	C	C	Y	-	Y	C	Y	C	Y	C	Y	Y	C	C	C	-	C	Y	C	Y	Y	-	Y	C	Y	Y	C	T	Y	Y	Y	C	C	C	Y	Y	C	C	C	Y	Y	C	Y	Y
Chr8	123429376	0.374462	0.476812	0.953623	0.498925	R	R	R	R	R	R	R	R	R	R	R	R	R	R	R	R	R	R	A	R	R	R	R	R	R	R	R	A	R	R	R	R	R	R	R	R	R	R	R	R	R	R	R	R
Chr8	131997903	0.174749	0.108504	0.193548	0.193462	Y	T	T	Y	T	Y	T	T	T	Y	T	T	T	T	T	T	T	T	T	Y	T	T	Y	T	T	T	T	T	Y	Y	T	T	T	T	T	T	T	T	T	T	T	T	T	T
Chr8	136217445	0.28004	0.214286	0.345238	0.336735	T	-	T	-	T	Y	Y	Y	T	Y	-	T	T	Y	T	T	Y	Y	Y	T	T	C	C	T	T	C	C	Y	T	T	Y	T	T	T	Y	T	T	Y	T	T	T	T	T	T
Chr8	137042844	0.195289	0.125397	0.187302	0.219345	Y	C	Y	C	T	C	C	C	C	C	C	C	C	C	C	C	C	C	C	-	C	C	C	C	C	C	C	C	C	C	C	C	C	T	Y	Y	T	C	C	T	C	C	C	C
Chr8	139071641	0.360862	0.382698	0.454545	0.47248	Y	Y	T	Y	Y	T	Y	C	C	C	Y	Y	C	-	Y	T	T	C	T	C	C	Y	C	C	C	C	T	Y	C	Y	C	C	T	Y	Y	-	Y	C	Y	Y	C	C	C	C
Chr8	146030831	0.350251	0.346273	0.5	0.452736	Y	Y	T	Y	T	Y	Y	Y	Y	Y	Y	C	Y	T	Y	C	T	Y	-	T	T	Y	T	T	Y	Y	T	Y	T	T	Y	T	T	Y	Y	T	Y	T	T	T	Y	T	T	-
Chr8	146133846	0.192588	0.1231	0.246201	0.215893	C	Y	C	C	C	C	-	Y	C	C	C	Y	C	C	C	C	C	C	C	C	C	C	C	C	C	C	C	C	C	C	C	Y	C	C	-	Y	C	C	C	C	Y	C	C	C
Chr8	146201291	0.226948	0.154321	0.253086	0.261012	R	A	A	A	A	R	R	R	R	R	R	A	R	A	R	G	A	R	A	A	A	R	A	A	A	A	A	R	A	A	R	A	A	A	A	A	R	A	A	A	A	A	A	A
Chr8	147797786	0.258442	0.187697	0.305994	0.304934	R	R	R	R	R	R	G	G	G	G	G	-	G	G	G	-	G	G	R	G	R	G	A	G	G	-	G	R	G	A	R	G	G	R	R	R	R	R	G	R	G	G	G	G
Chr8	148599389	0.226583	0.153963	0.259146	0.260517	C	Y	C	Y	C	C	C	C	C	C	Y	Y	Y	C	C	T	C	Y	C	C	C	C	C	Y	Y	C	C	C	Y	C	Y	C	T	C	C	C	C	C	C	C	C	Y	C	-
Chr8	148932909	0.304212	0.24924	0.407295	0.374239	-	R	R	R	A	R	G	R	G	R	G	R	R	R	G	G	G	G	G	G	R	G	G	R	-	R	R	R	G	R	G	G	R	A	R	R	R	A	G	R	-	G	G	R
Chr8	157612295	0.173838	0.107784	0.179641	0.192334	T	T	T	T	T	T	T	T	T	T	T	Y	T	T	T	T	T	T	T	T	Y	T	T	T	T	T	T	T	T	T	T	T	T	T	T	T	T	T	T	Y	T	T	-	T
Chr8	158819076	0.223733	0.151198	0.272455	0.256674	G	G	G	G	G	R	G	G	G	G	G	R	G	G	G	G	G	G	G	G	-	G	G	G	G	G	G	G	G	G	G	A	G	G	R	R	R	G	R	R	R	G	R	R
Chr9	3387306	0.20983	0.138199	0.177019	0.2382	G	-	-	R	G	G	A	R	A	G	-	-	R	G	A	G	R	G	G	R	R	G	G	G	G	G	G	G	R	G	R	R	G	R	G	G	-	G	G	G	G	G	G	G
Chr9	3857405	0.155239	0.0935673	0.187135	0.169625	T	T	T	T	T	Y	Y	Y	T	T	T	T	T	T	Y	T	T	T	Y	T	T	Y	T	T	T	Y	T	T	T	T	T	T	T	T	T	T	T	T	T	T	Y	Y	T	Y
Chr9	5589291	0.185735	0.117378	0.179878	0.207201	G	G	G	G	G	G	R	R	G	G	R	G	G	R	G	-	G	G	-	G	G	-	G	G	G	G	G	G	G	G	G	G	-	R	G	G	G	G	G	G	G	G	-	G
Chr9	5709650	0.154157	0.0927673	0.154088	0.168323	G	R	G	G	G	G	G	G	G	G	-	G	G	G	G	G	G	G	R	G	G	R	-	R	G	G	G	G	G	G	G	G	G	G	G	-	G	R	G	G	G	R	G	G
Chr9	5999130	0.253382	0.181953	0.298817	0.297692	R	G	G	R	G	R	G	R	G	R	G	R	G	R	G	G	A	R	G	R	R	G	G	G	G	R	G	G	G	G	G	G	G	-	G	G	G	G	G	R	R	G	-	R
Chr9	7357380	0.307476	0.254518	0.406627	0.379477	R	A	-	R	A	R	R	R	R	A	R	-	R	R	R	A	A	R	R	R	G	R	-	A	A	A	R	A	R	A	R	A	A	A	A	R	A	A	A	R	A	A	A	A
Chr9	8726320	0.372439	0.449527	0.886435	0.494905	R	R	R	A	R	R	R	R	R	R	R	R	R	R	R	R	R	A	R	R	R	R	-	R	R	R	R	R	A	R	-	R	A	R	R	R	R	R	A	R	-	R	A	R
Chr9	17197057	0.255525	0.184366	0.268437	0.30075	Y	C	C	Y	C	C	C	C	C	C	C	Y	C	C	C	C	C	C	Y	C	-	C	-	Y	Y	Y	C	C	C	Y	C	Y	T	C	C	Y	C	C	T	C	Y	Y	Y	C
Chr9	20476647	0.169381	0.104294	0.196319	0.186834	G	-	G	G	G	G	G	G	G	G	G	R	G	G	G	G	G	G	G	-	G	R	G	G	G	R	G	G	G	R	G	G	G	G	R	G	G	G	G	G	G	G	G	R
Chr9	23264180	0.191669	0.122324	0.207951	0.214722	R	G	G	R	G	G	G	G	G	R	G	G	R	G	G	G	G	R	R	-	A	-	G	R	-	-	G	G	G	G	G	G	G	-	G	G	G	R	G	G	G	G	R	R
Chr9	29716843	0.336576	0.310651	0.621302	0.428294	R	R	R	R	R	R	R	G	R	-	R	R	R	R	G	G	R	R	R	G	R	G	-	R	G	R	R	R	R	G	R	R	G	R	R	R	R	R	G	R	R	R	G	G
Chr9	31989751	0.246117	0.173981	0.203762	0.287423	G	R	G	G	G	R	G	G	G	G	G	G	G	R	G	-	-	G	G	G	G	A	G	G	G	G	R	R	G	G	-	-	G	G	G	G	G	-	G	R	G	G	G	G
Chr9	33162152	0.368459	0.419643	0.553571	0.487085	T	K	K	K	K	K	K	K	K	G	K	G	G	K	G	T	G	K	T	G	G	K	G	K	-	G	G	G	G	K	T	G	K	K	K	K	K	K	-	T	K	K	K	K
Chr9	36713359	0.370106	0.43038	0.544304	0.490306	Y	Y	Y	-	C	Y	Y	Y	-	Y	Y	T	Y	T	-	C	Y	Y	-	Y	Y	Y	C	T	T	-	Y	T	Y	Y	Y	T	Y	Y	Y	Y	C	T	T	C	Y	T	Y	Y
Chr9	41806687	0.219304	0.14697	0.221212	0.250739	G	G	G	G	G	G	G	G	G	G	G	G	G	G	G	G	G	R	G	G	G	G	-	R	R	G	G	G	G	G	R	R	G	G	G	G	G	G	G	R	R	G	R	R
Chr9	43778318	0.374912	0.490596	0.974922	0.499823	Y	Y	Y	Y	Y	Y	Y	Y	Y	Y	Y	Y	Y	Y	Y	Y	Y	Y	Y	Y	Y	Y	Y	Y	Y	Y	Y	Y	Y	Y	Y	Y	Y	Y	-	Y	Y	Y	-	Y	Y	Y	Y	Y
Chr9	45341599	0.160978	0.0978593	0.195719	0.176566	A	W	W	A	W	A	A	A	A	A	A	A	-	W	A	A	W	A	A	A	A	A	-	A	A	A	A	A	A	A	A	-	A	-	W	W	W	A	A	A	A	A	A	A
Chr9	51969997	0.174565	0.108359	0.216718	0.193235	C	C	C	Y	C	C	C	C	C	C	C	C	C	C	C	C	C	C	Y	-	Y	C	Y	C	C	C	C	C	C	C	C	C	C	Y	Y	Y	C	C	C	C	C	C	C	C
Chr9	52712247	0.184178	0.116099	0.20743	0.20524	G	G	G	G	G	G	G	R	G	G	G	G	-	G	G	-	G	G	R	G	G	G	R	G	G	G	G	G	R	R	G	R	G	G	G	G	R	G	R	G	G	G	G	G
Chr9	55018241	0.374899	0.489943	0.979885	0.499798	R	R	R	R	R	R	R	R	R	R	R	R	R	R	R	R	R	R	R	R	R	R	R	R	R	R	R	R	R	R	R	R	R	R	R	R	R	R	R	A	R	R	R	R
Chr9	55850460	0.296752	0.23773	0.469325	0.362429	C	C	C	C	C	Y	C	C	Y	C	C	Y	-	C	Y	Y	C	C	-	Y	Y	C	-	C	Y	C	C	Y	C	C	C	C	Y	C	C	C	Y	Y	Y	Y	Y	Y	Y	C
Chr9	56460020	0.316586	0.270149	0.414925	0.394337	G	G	R	G	R	G	G	G	G	A	G	R	R	R	G	G	R	R	G	G	G	G	G	G	G	R	A	G	G	-	G	R	G	G	R	R	R	G	R	G	R	R	R	-
Chr9	59132993	0.249423	0.17757	0.267913	0.292078	R	-	G	R	R	R	R	G	R	R	R	G	G	R	A	G	G	-	R	G	G	-	G	G	R	G	G	G	G	G	A	G	R	G	G	G	G	G	G	G	G	R	G	G
Chr9	62245894	0.353759	0.357143	0.509317	0.459184	R	R	A	R	A	R	R	R	-	G	R	A	R	R	A	A	R	A	-	A	R	R	A	R	R	R	R	G	R	R	A	R	R	A	A	A	R	R	R	-	R	G	-	R
Chr9	63759503	0.242231	0.169841	0.307937	0.28199	Y	T	T	T	T	Y	Y	T	-	Y	Y	C	T	T	Y	Y	T	Y	T	T	-	-	T	Y	T	Y	T	T	T	T	T	T	T	Y	Y	Y	T	T	T	T	T	T	T	T
Chr9	66181786	0.176141	0.10961	0.219219	0.195191	R	G	G	-	G	G	-	G	G	G	G	G	G	G	G	R	G	G	G	G	G	R	G	G	G	G	R	G	G	G	R	G	G	R	G	G	G	G	-	G	G	G	R	G
Chr9	66267638	0.159473	0.0967262	0.193452	0.17474	C	C	Y	C	C	C	Y	C	C	C	Y	C	C	-	C	Y	C	C	-	C	C	C	C	C	C	C	C	C	C	C	C	C	C	C	C	C	C	C	C	C	C	C	C	C
Chr9	66267798	0.191745	0.122388	0.238806	0.214818	Y	T	Y	Y	T	T	Y	T	Y	T	Y	T	T	-	Y	Y	T	T	-	T	T	T	T	T	T	T	T	T	T	T	T	T	T	Y	T	T	Y	-	T	T	T	T	T	T
Chr9	66620921	0.251855	0.180251	0.335423	0.295521	R	R	G	R	G	G	R	G	G	R	-	G	R	G	G	R	G	G	G	G	G	R	G	G	G	G	G	G	G	R	G	G	G	R	R	R	G	G	R	G	R	R	R	G
Chr9	67241874	0.333236	0.303125	0.41875	0.42248	R	-	-	R	A	R	R	R	R	R	R	R	R	-	R	R	A	A	R	A	A	R	R	A	A	A	A	A	R	R	R	R	R	A	A	A	A	A	R	A	R	R	R	-
Chr9	69016726	0.288887	0.226331	0.452663	0.350211	R	G	R	G	G	R	G	R	R	R	G	G	G	G	R	G	G	G	G	R	R	R	R	R	G	G	G	R	G	G	G	R	G	G	G	G	G	G	R	G	R	G	R	G
Chr9	73689347	0.254347	0.183036	0.366071	0.299067	T	Y	T	Y	T	Y	T	T	T	T	Y	T	Y	T	-	Y	Y	T	Y	T	T	T	T	T	T	Y	Y	-	T	T	Y	Y	Y	T	Y	T	T	T	T	T	T	Y	T	Y
Chr9	76627526	0.308881	0.256839	0.392097	0.381745	A	R	A	R	A	R	R	R	G	A	R	A	A	A	R	A	A	R	A	-	R	R	A	A	A	A	A	R	A	A	A	A	A	A	A	A	R	A	R	A	R	A	R	R
Chr9	79792156	0.152729	0.091716	0.147929	0.166608	T	Y	T	T	T	T	T	Y	T	T	T	T	T	T	T	T	T	T	T	T	T	T	T	T	T	-	T	T	T	T	Y	T	T	T	T	T	T	Y	Y	T	Y	T	Y	T
Chr9	82349278	0.223963	0.15142	0.246057	0.256983	Y	C	T	C	Y	C	C	-	Y	Y	C	C	Y	C	Y	C	C	C	C	-	C	Y	-	C	C	Y	C	C	C	C	C	Y	C	C	Y	Y	T	C	C	C	-	C	C	C
Chr9	82995081	0.168154	0.103343	0.145897	0.185327	Y	Y	Y	Y	C	C	T	Y	C	Y	T	C	Y	C	Y	T	C	C	C	C	C	C	C	C	C	C	C	C	C	C	C	C	C	Y	C	C	C	C	C	C	C	Y	C	C
Chr9	85405476	0.151241	0.090625	0.15625	0.164824	A	A	A	A	A	A	A	R	R	A	A	A	A	A	G	A	A	G	-	-	R	A	A	A	-	A	R	A	A	-	A	-	A	A	A	A	R	A	A	R	A	-	R	A
Chr9	85526036	0.154598	0.0930931	0.168168	0.168854	C	C	C	Y	C	C	C	C	C	C	C	C	-	C	C	C	Y	-	-	Y	-	C	C	Y	C	C	C	C	C	-	Y	C	C	C	C	C	C	C	C	Y	Y	Y	C	Y
Chr9	87595792	0.358034	0.371835	0.610759	0.467148	C	M	A	M	M	M	M	M	-	M	M	C	-	M	M	M	M	M	M	M	M	M	M	M	M	-	M	C	M	M	A	C	C	A	M	M	C	C	M	C	M	C	A	M
Chr9	92931446	0.222817	0.150316	0.256329	0.255443	C	C	C	Y	C	C	Y	Y	C	Y	Y	-	C	C	C	Y	C	C	C	-	C	C	-	C	Y	-	C	C	C	Y	C	C	Y	C	C	C	C	C	Y	C	T	Y	-	Y
Chr9	94519238	0.341079	0.321429	0.468944	0.436224	Y	Y	C	Y	C	C	Y	Y	Y	C	C	Y	Y	C	Y	C	C	Y	-	C	C	C	-	Y	Y	C	T	C	C	T	-	Y	Y	C	C	Y	-	Y	C	C	Y	T	-	Y
Chr9	97257777	0.374657	0.481481	0.481481	0.499314	Y	Y	Y	Y	Y	Y	Y	Y	C	T	Y	Y	Y	Y	Y	Y	Y	T	C	Y	-	T	T	Y	Y	C	C	T	Y	Y	Y	Y	Y	C	T	Y	Y	Y	T	T	Y	C	-	Y
Chr9	99534882	0.253884	0.182515	0.254601	0.298407	T	K	K	K	T	T	-	K	K	K	K	-	K	T	K	G	K	T	T	K	K	T	K	K	T	K	K	K	K	T	T	T	T	T	T	T	T	K	T	T	K	T	-	T
Chr9	104017829	0.160347	0.0973837	0.188953	0.1758	G	G	G	R	G	R	G	G	G	G	G	G	G	-	G	G	G	A	G	G	G	G	G	G	G	G	G	G	G	G	G	G	G	G	G	G	G	G	R	G	R	R	G	R
Chr9	104494242	0.35389	0.357567	0.48368	0.459426	K	K	T	K	K	K	K	K	K	K	K	G	K	G	K	K	G	G	T	G	K	K	K	K	K	G	G	K	G	G	G	G	K	T	K	-	K	K	K	G	G	G	K	G
Chr9	107767135	0.283891	0.219436	0.382445	0.342567	A	-	A	W	W	W	W	A	W	A	-	W	A	A	-	A	A	T	A	A	W	W	A	A	A	A	A	A	W	A	A	T	W	W	A	A	A	A	W	W	-	W	A	W
Chr9	121905328	0.262993	0.193009	0.319149	0.311513	Y	C	C	Y	C	-	C	Y	C	C	C	C	Y	C	C	C	C	Y	Y	C	Y	Y	C	C	C	T	C	Y	C	Y	T	C	Y	-	C	Y	C	C	Y	C	Y	Y	-	C
Chr9	123822662	0.342058	0.323881	0.438806	0.437964	Y	Y	C	Y	C	Y	C	Y	C	Y	C	Y	Y	-	Y	C	Y	C	C	Y	Y	Y	T	C	T	T	T	Y	C	Y	C	C	T	C	C	C	C	C	Y	C	Y	Y	Y	Y
Chr9	130614196	0.220779	0.148368	0.290801	0.25271	W	A	A	W	A	A	A	A	A	A	A	A	A	W	A	A	A	A	A	A	A	W	A	A	A	A	A	A	A	A	A	W	W	A	A	A	A	W	W	A	-	A	W	A
Chr9	131427711	0.178022	0.111111	0.191358	0.197531	G	R	G	G	G	-	G	G	A	G	G	G	G	-	R	G	R	G	-	G	R	G	G	G	G	G	G	G	R	G	G	G	G	G	G	G	G	G	G	G	G	G	G	R
Chr9	133070288	0.157005	0.0948795	0.183735	0.171755	C	C	C	-	C	C	C	C	Y	C	C	C	C	C	C	C	C	Y	-	C	C	C	C	C	C	C	Y	C	C	Y	Y	C	Y	C	Y	C	Y	C	Y	C	C	C	C	C
Chr9	134975809	0.368212	0.418155	0.66369	0.486603	R	-	R	R	R	R	R	R	-	R	R	A	R	R	R	G	R	R	-	R	G	R	R	R	R	G	G	G	G	G	R	R	G	R	R	R	A	R	R	R	R	G	R	R
Chr9	137064427	0.361503	0.385321	0.525994	0.473698	A	A	A	W	A	W	W	W	W	A	-	A	W	A	W	A	W	A	T	T	T	W	W	W	W	-	W	A	T	A	A	-	A	W	A	A	W	W	W	A	W	A	W	W
Chr9	137358081	0.176943	0.110248	0.152174	0.196187	Y	C	C	C	C	C	C	C	-	C	C	Y	C	C	C	C	C	C	C	C	C	Y	C	C	C	Y	C	C	C	C	C	C	C	C	C	C	C	C	C	C	Y	Y	-	Y
Chr9	137936432	0.229856	0.157186	0.224551	0.264957	T	T	T	Y	T	Y	T	T	T	T	T	Y	T	-	T	T	Y	T	T	Y	T	T	C	T	T	T	Y	T	T	T	T	T	T	T	T	T	T	Y	T	T	T	T	Y	Y
Chr9	139986943	0.290411	0.228487	0.456973	0.352561	R	A	A	R	A	A	R	A	R	A	R	A	A	A	A	R	A	R	A	A	R	R	R	R	A	R	A	R	A	R	A	R	A	R	R	R	A	A	A	A	A	A	A	A
Chr9	140970130	0.374195	0.471642	0.507463	0.498392	R	R	G	R	R	R	R	R	R	G	R	R	A	-	R	A	R	R	G	R	A	G	R	R	G	R	R	R	R	G	A	R	A	A	R	R	G	G	R	A	R	R	G	G
Chr9	141076164	0.284218	0.21988	0.337349	0.343065	Y	Y	C	Y	Y	Y	Y	-	Y	C	Y	Y	Y	-	Y	C	C	C	C	C	C	C	C	Y	C	C	C	C	C	C	Y	C	T	Y	Y	Y	C	C	Y	C	C	Y	C	C
Chr9	141099048	0.171584	0.106013	0.205696	0.189548	C	C	C	-	Y	-	C	C	-	C	C	Y	C	Y	C	C	C	C	C	-	Y	Y	C	C	Y	C	Y	Y	C	-	C	C	C	C	C	C	C	C	C	C	Y	C	C	C
Chr9	143474963	0.33208	0.300604	0.425982	0.420483	T	Y	C	Y	Y	Y	T	Y	Y	C	T	T	T	T	Y	-	C	T	C	Y	T	Y	T	T	Y	T	T	T	T	T	T	Y	T	T	T	Y	C	T	T	T	Y	T	T	Y
Chr9	143475208	0.22025	0.147866	0.228659	0.252003	W	T	T	W	T	T	T	T	T	T	T	T	T	T	T	T	T	A	T	T	T	T	-	T	T	W	W	T	W	T	T	W	T	T	T	W	T	T	T	T	-	W	A	T
Chr9	144181593	0.151037	0.0904762	0.180952	0.16458	G	G	G	R	G	R	G	G	-	G	G	G	R	G	G	G	R	G	-	G	G	G	R	G	G	R	G	-	G	R	G	G	-	R	G	G	G	R	G	G	R	G	G	G
Chr9	145021467	0.231482	0.158805	0.261006	0.267172	G	G	G	G	G	G	G	G	G	G	G	G	G	G	G	G	R	R	G	G	G	R	R	R	G	G	G	A	R	G	G	G	G	G	R	R	G	R	G	G	G	G	G	R
Chr9	145864670	0.211739	0.139937	0.248428	0.240709	R	G	R	R	G	G	R	R	R	G	-	R	G	G	-	G	R	G	R	R	G	G	G	G	G	G	G	R	G	G	G	G	G	G	G	G	R	G	G	G	R	G	G	R
Chr9	155606867	0.206913	0.135569	0.212828	0.234379	K	K	K	G	T	G	G	G	G	G	G	G	G	G	G	G	G	G	G	G	G	K	G	K	G	G	G	G	G	G	G	G	G	K	K	T	K	G	G	G	G	G	G	G
Chr9	157223947	0.306086	0.252252	0.342342	0.377242	G	G	G	R	G	G	R	R	G	G	R	G	G	G	G	R	R	G	A	R	R	G	R	G	A	R	G	G	R	R	G	R	G	G	G	G	G	R	G	R	R	G	-	R
Chr9	157357694	0.355673	0.363497	0.43865	0.462734	C	C	C	Y	Y	C	Y	Y	-	Y	Y	Y	C	C	C	Y	Y	C	T	Y	Y	Y	Y	C	T	Y	C	-	Y	Y	-	Y	Y	C	C	C	T	Y	-	Y	Y	Y	-	Y
Chr9	163568348	0.245162	0.172956	0.308176	0.286084	R	G	R	-	G	R	R	G	G	G	R	G	G	R	G	R	R	R	G	G	R	G	G	G	-	A	G	G	R	R	G	-	G	G	R	-	G	G	G	R	-	R	-	G
Chr9	163568474	0.365867	0.40528	0.562112	0.482056	R	G	G	R	R	G	R	R	A	R	R	R	R	R	G	R	G	R	A	R	G	A	G	-	R	G	A	G	R	R	A	-	G	R	R	R	R	R	G	R	G	R	-	R
[truncated: 305 more columns]

## Sheet: Tab.S5
Table S5. A genetic similarity matrix by calculating GS values between each tea accessions was built within 349 tea plants.
Sample ID	AH1	AH2	AH3	AH4	AH5	CQ1	CQ10	CQ11	CQ2	CQ3	CQ4	CQ5	CQ6	CQ7	CQ8	CQ9	FJ1	FJ10	FJ100	FJ101	FJ102	FJ103	FJ104	FJ105	FJ106	FJ107	FJ108	FJ109	FJ11	FJ110	FJ111	FJ112	FJ113	FJ114	FJ115	FJ116	FJ117	FJ118	FJ119	FJ12	FJ120	FJ121	FJ122	FJ123	FJ124	FJ125	FJ126	FJ127	FJ128
AH1	1	0.6917	0.6759	0.6457	0.6832	0.663	0.6737	0.6243	0.6319	0.6632	0.6703	0.6338	0.6553	0.6682	0.6263	0.6501	0.6427	0.659	0.6622	0.6524	0.6509	0.6555	0.653	0.6647	0.6269	0.6512	0.6565	0.6518	0.6568	0.649	0.6448	0.65	0.6413	0.6799	0.6953	0.7144	0.6614	0.6558	0.6264	0.6528	0.6345	0.6337	0.626	0.6281	0.612	0.6346	0.6144	0.6484	0.6675
AH2	0.6917	1	0.6823	0.6492	0.6581	0.6643	0.7333	0.651	0.6869	0.7331	0.7339	0.6742	0.6813	0.6834	0.6825	0.7124	0.6607	0.6707	0.6775	0.675	0.6646	0.6747	0.6697	0.6786	0.6601	0.6741	0.6714	0.6732	0.6787	0.6783	0.6721	0.672	0.659	0.6594	0.6467	0.6388	0.6505	0.6567	0.6452	0.6752	0.6352	0.6637	0.6374	0.6355	0.6285	0.6487	0.6277	0.6368	0.6542
AH3	0.6759	0.6823	1	0.6275	0.7539	0.6704	0.7024	0.6053	0.6628	0.68	0.6981	0.6536	0.6789	0.675	0.6628	0.6809	0.6538	0.6641	0.6739	0.6649	0.6645	0.6645	0.6734	0.6732	0.6546	0.6687	0.6696	0.665	0.669	0.6709	0.6667	0.6589	0.6577	0.7269	0.7313	0.7614	0.7301	0.6574	0.6429	0.671	0.6262	0.6541	0.6334	0.6212	0.6319	0.645	0.6322	0.683	0.6911
AH4	0.6457	0.6492	0.6275	1	0.6228	0.6371	0.6366	0.6397	0.6075	0.6404	0.6353	0.6295	0.6283	0.6516	0.601	0.6231	0.6366	0.6298	0.636	0.6291	0.627	0.6373	0.6292	0.6336	0.6833	0.6384	0.6349	0.6326	0.6348	0.6383	0.623	0.6262	0.6375	0.6075	0.6303	0.6308	0.6081	0.6408	0.6322	0.6368	0.644	0.6434	0.6453	0.6996	0.6321	0.6356	0.6308	0.6427	0.6251
AH5	0.6832	0.6581	0.7539	0.6228	1	0.6899	0.6295	0.5831	0.6329	0.659	0.6289	0.6496	0.6649	0.6887	0.6348	0.6519	0.6656	0.6752	0.6705	0.6683	0.6729	0.6737	0.6784	0.6783	0.6507	0.6681	0.6686	0.6741	0.6781	0.6777	0.673	0.6669	0.666	0.7185	0.7412	0.7825	0.7303	0.6785	0.6516	0.6784	0.6337	0.6452	0.6393	0.6309	0.6401	0.6638	0.6398	0.6782	0.6943
CQ1	0.663	0.6643	0.6704	0.6371	0.6899	1	0.6303	0.5997	0.6241	0.6675	0.6296	0.6394	0.6625	0.7022	0.6269	0.6563	0.669	0.6775	0.6725	0.6706	0.6877	0.6834	0.6758	0.6827	0.6493	0.6787	0.6732	0.6768	0.6841	0.6806	0.6732	0.6664	0.663	0.6466	0.6874	0.6893	0.6476	0.6805	0.6494	0.6831	0.6368	0.6477	0.6385	0.6319	0.6352	0.654	0.6321	0.6358	0.652
CQ10	0.6737	0.7333	0.7024	0.6366	0.6295	0.6303	1	0.6779	0.7032	0.6877	0.9488	0.6656	0.6724	0.6485	0.6968	0.7138	0.6331	0.6461	0.6438	0.6494	0.6356	0.6491	0.6466	0.6525	0.6357	0.6503	0.6543	0.6482	0.6456	0.6497	0.6477	0.6476	0.6281	0.652	0.6142	0.6044	0.6395	0.6407	0.6201	0.6391	0.618	0.6572	0.6142	0.6211	0.6137	0.6237	0.6106	0.6225	0.6486
CQ11	0.6243	0.651	0.6053	0.6397	0.5831	0.5997	0.6779	1	0.6437	0.6427	0.6781	0.6283	0.6269	0.6189	0.64	0.6352	0.6071	0.6054	0.6093	0.6098	0.6044	0.605	0.604	0.6073	0.6144	0.621	0.6104	0.6038	0.6069	0.6107	0.6147	0.6111	0.6152	0.6082	0.5856	0.5795	0.6013	0.613	0.6106	0.6116	0.627	0.6261	0.6085	0.6324	0.6032	0.6104	0.5996	0.6195	0.6061
CQ2	0.6319	0.6869	0.6628	0.6075	0.6329	0.6241	0.7032	0.6437	1	0.6838	0.7098	0.6744	0.6994	0.6453	0.7872	0.7004	0.6449	0.6481	0.6573	0.6501	0.6507	0.6525	0.6517	0.6598	0.6397	0.6495	0.6559	0.6536	0.6559	0.6553	0.6538	0.6587	0.6288	0.6977	0.6172	0.6	0.724	0.6269	0.6294	0.6562	0.6143	0.6542	0.6292	0.6057	0.6169	0.6277	0.6212	0.639	0.6634
CQ3	0.6632	0.7331	0.68	0.6404	0.659	0.6675	0.6877	0.6427	0.6838	1	0.6857	0.6712	0.6875	0.6805	0.6862	0.7088	0.6743	0.6812	0.6791	0.6775	0.6764	0.6873	0.6791	0.6853	0.666	0.683	0.6819	0.6806	0.6809	0.6857	0.6778	0.6812	0.6661	0.659	0.647	0.6387	0.656	0.6604	0.651	0.6841	0.6385	0.6695	0.6498	0.6353	0.6381	0.6541	0.6349	0.6448	0.6617
CQ4	0.6703	0.7339	0.6981	0.6353	0.6289	0.6296	0.9488	0.6781	0.7098	0.6857	1	0.668	0.6748	0.6481	0.7012	0.7155	0.6347	0.6492	0.6435	0.6489	0.64	0.6538	0.6471	0.6525	0.6359	0.6459	0.6553	0.6478	0.6484	0.6491	0.6485	0.649	0.6275	0.649	0.6103	0.6046	0.6383	0.6377	0.6222	0.6399	0.6193	0.6563	0.6158	0.6209	0.6139	0.6244	0.6094	0.6238	0.6501
CQ5	0.6338	0.6742	0.6536	0.6295	0.6496	0.6394	0.6656	0.6283	0.6744	0.6712	0.668	1	0.672	0.6569	0.6824	0.6722	0.6586	0.6621	0.6512	0.6541	0.6594	0.656	0.6587	0.6557	0.6652	0.6723	0.6606	0.6647	0.6666	0.6705	0.6645	0.6612	0.6552	0.6561	0.628	0.6218	0.6572	0.6429	0.6493	0.6678	0.6456	0.6655	0.6444	0.6385	0.646	0.6468	0.6457	0.6444	0.6613
CQ6	0.6553	0.6813	0.6789	0.6283	0.6649	0.6625	0.6724	0.6269	0.6994	0.6875	0.6748	0.672	1	0.6701	0.7063	0.6902	0.6691	0.6719	0.6761	0.6684	0.6726	0.6771	0.6691	0.681	0.6565	0.6727	0.6678	0.6718	0.6777	0.6783	0.6645	0.6691	0.6695	0.6883	0.6539	0.6481	0.6961	0.6625	0.6544	0.677	0.6395	0.6624	0.6515	0.631	0.6481	0.6565	0.6463	0.656	0.6605
CQ7	0.6682	0.6834	0.675	0.6516	0.6887	0.7022	0.6485	0.6189	0.6453	0.6805	0.6481	0.6569	0.6701	1	0.644	0.6647	0.6749	0.681	0.6915	0.6812	0.6763	0.6856	0.686	0.6848	0.6689	0.6859	0.6807	0.6815	0.6878	0.6853	0.6728	0.6826	0.669	0.6614	0.689	0.6799	0.6539	0.68	0.6648	0.6928	0.6484	0.6587	0.6464	0.655	0.6421	0.6612	0.6418	0.658	0.6701
CQ8	0.6263	0.6825	0.6628	0.601	0.6348	0.6269	0.6968	0.64	0.7872	0.6862	0.7012	0.6824	0.7063	0.644	1	0.7069	0.6432	0.6521	0.6532	0.6482	0.6462	0.6534	0.6549	0.6509	0.6379	0.6551	0.6574	0.6511	0.6596	0.6576	0.653	0.6552	0.6293	0.7011	0.6162	0.5989	0.7296	0.625	0.6367	0.6572	0.6137	0.6534	0.6223	0.605	0.6152	0.6346	0.6177	0.6385	0.6597
CQ9	0.6501	0.7124	0.6809	0.6231	0.6519	0.6563	0.7138	0.6352	0.7004	0.7088	0.7155	0.6722	0.6902	0.6647	0.7069	1	0.6557	0.6677	0.6689	0.6757	0.6688	0.6741	0.6649	0.6815	0.6671	0.6804	0.6726	0.6742	0.678	0.6832	0.6685	0.6804	0.6588	0.6659	0.6326	0.6172	0.648	0.6396	0.6451	0.6698	0.6244	0.6773	0.6366	0.6189	0.6402	0.6517	0.6409	0.6428	0.6619
FJ1	0.6427	0.6607	0.6538	0.6366	0.6656	0.669	0.6331	0.6071	0.6449	0.6743	0.6347	0.6586	0.6691	0.6749	0.6432	0.6557	1	0.6751	0.6854	0.6907	0.6834	0.6978	0.6836	0.6825	0.677	0.6891	0.6881	0.6816	0.6941	0.6923	0.6797	0.6789	0.6743	0.6389	0.6529	0.6431	0.6471	0.6659	0.6627	0.6922	0.6503	0.6638	0.6592	0.6497	0.6557	0.6608	0.6489	0.6667	0.6551
FJ10	0.659	0.6707	0.6641	0.6298	0.6752	0.6775	0.6461	0.6054	0.6481	0.6812	0.6492	0.6621	0.6719	0.681	0.6521	0.6677	0.6751	1	0.6908	0.6921	0.6913	0.6967	0.6892	0.6925	0.6753	0.6856	0.6908	0.693	0.7007	0.6953	0.6895	0.6844	0.6719	0.6504	0.6644	0.6493	0.6507	0.6674	0.6604	0.7011	0.6461	0.6607	0.6543	0.6352	0.6556	0.6642	0.6523	0.6442	0.6602
FJ100	0.6622	0.6775	0.6739	0.636	0.6705	0.6725	0.6438	0.6093	0.6573	0.6791	0.6435	0.6512	0.6761	0.6915	0.6532	0.6689	0.6854	0.6908	1	0.6986	0.6945	0.7033	0.6843	0.6973	0.663	0.6953	0.6942	0.6843	0.7063	0.7006	0.689	0.6908	0.681	0.6508	0.6556	0.6509	0.6558	0.6784	0.6626	0.7046	0.652	0.6587	0.6584	0.6424	0.6542	0.6665	0.6568	0.6442	0.6622
FJ101	0.6524	0.675	0.6649	0.6291	0.6683	0.6706	0.6494	0.6098	0.6501	0.6775	0.6489	0.6541	0.6684	0.6812	0.6482	0.6757	0.6907	0.6921	0.6986	1	0.7405	0.6942	0.6976	0.6942	0.6705	0.6867	0.6993	0.6914	0.6971	0.7044	0.6819	0.6809	0.6661	0.6527	0.6545	0.643	0.6486	0.6685	0.6555	0.6952	0.6436	0.6602	0.6516	0.6421	0.6405	0.6528	0.6384	0.6439	0.6584
FJ102	0.6509	0.6646	0.6645	0.627	0.6729	0.6877	0.6356	0.6044	0.6507	0.6764	0.64	0.6594	0.6726	0.6763	0.6462	0.6688	0.6834	0.6913	0.6945	0.7405	1	0.6944	0.6878	0.699	0.6652	0.6891	0.6913	0.69	0.6975	0.696	0.6868	0.6909	0.6681	0.6518	0.6596	0.6504	0.6445	0.6608	0.6609	0.7022	0.6426	0.6599	0.6545	0.6337	0.6523	0.6608	0.6523	0.6448	0.6519
FJ103	0.6555	0.6747	0.6645	0.6373	0.6737	0.6834	0.6491	0.605	0.6525	0.6873	0.6538	0.656	0.6771	0.6856	0.6534	0.6741	0.6978	0.6967	0.7033	0.6942	0.6944	1	0.6893	0.7058	0.6675	0.6916	0.6945	0.6969	0.7027	0.7085	0.6977	0.6925	0.6786	0.6538	0.6728	0.6568	0.6525	0.675	0.6691	0.698	0.6545	0.6639	0.6661	0.6482	0.6468	0.6659	0.6457	0.6555	0.6602
FJ104	0.653	0.6697	0.6734	0.6292	0.6784	0.6758	0.6466	0.604	0.6517	0.6791	0.6471	0.6587	0.6691	0.686	0.6549	0.6649	0.6836	0.6892	0.6843	0.6976	0.6878	0.6893	1	0.7038	0.6741	0.6956	0.6817	0.691	0.7023	0.6984	0.6902	0.693	0.6728	0.6556	0.6613	0.6561	0.6531	0.6707	0.6664	0.6948	0.6463	0.6558	0.6481	0.6415	0.65	0.662	0.6447	0.6512	0.6609
FJ105	0.6647	0.6786	0.6732	0.6336	0.6783	0.6827	0.6525	0.6073	0.6598	0.6853	0.6525	0.6557	0.681	0.6848	0.6509	0.6815	0.6825	0.6925	0.6973	0.6942	0.699	0.7058	0.7038	1	0.6754	0.6966	0.6998	0.7017	0.7079	0.7053	0.6927	0.7031	0.6818	0.6556	0.6648	0.6549	0.6525	0.6706	0.6604	0.7023	0.6553	0.667	0.6576	0.6493	0.6561	0.6677	0.6532	0.6533	0.6592
FJ106	0.6269	0.6601	0.6546	0.6833	0.6507	0.6493	0.6357	0.6144	0.6397	0.666	0.6359	0.6652	0.6565	0.6689	0.6379	0.6671	0.677	0.6753	0.663	0.6705	0.6652	0.6675	0.6741	0.6754	1	0.6788	0.6684	0.6739	0.6787	0.6771	0.6719	0.6749	0.6756	0.6427	0.6443	0.6328	0.6413	0.652	0.6816	0.6726	0.6582	0.6703	0.6603	0.6876	0.6733	0.6683	0.6687	0.6593	0.6666
FJ107	0.6512	0.6741	0.6687	0.6384	0.6681	0.6787	0.6503	0.621	0.6495	0.683	0.6459	0.6723	0.6727	0.6859	0.6551	0.6804	0.6891	0.6856	0.6953	0.6867	0.6891	0.6916	0.6956	0.6966	0.6788	1	0.6894	0.6938	0.7007	0.6944	0.6857	0.6878	0.6845	0.6539	0.6646	0.65	0.6547	0.6701	0.6738	0.6982	0.7067	0.6759	0.6586	0.6566	0.668	0.6745	0.6633	0.6618	0.6591
FJ108	0.6565	0.6714	0.6696	0.6349	0.6686	0.6732	0.6543	0.6104	0.6559	0.6819	0.6553	0.6606	0.6678	0.6807	0.6574	0.6726	0.6881	0.6908	0.6942	0.6993	0.6913	0.6945	0.6817	0.6998	0.6684	0.6894	1	0.6917	0.6956	0.6982	0.6877	0.6903	0.6781	0.653	0.6521	0.6465	0.6555	0.6683	0.6748	0.6903	0.6508	0.6693	0.6636	0.6469	0.6522	0.6602	0.652	0.6464	0.6617
FJ109	0.6518	0.6732	0.665	0.6326	0.6741	0.6768	0.6482	0.6038	0.6536	0.6806	0.6478	0.6647	0.6718	0.6815	0.6511	0.6742	0.6816	0.693	0.6843	0.6914	0.69	0.6969	0.691	0.7017	0.6739	0.6938	0.6917	1	0.6936	0.6986	0.6856	0.6947	0.6727	0.6457	0.6614	0.6532	0.6413	0.6687	0.6576	0.7014	0.6552	0.6612	0.6567	0.6468	0.6504	0.6637	0.6459	0.6441	0.6614
FJ11	0.6568	0.6787	0.669	0.6348	0.6781	0.6841	0.6456	0.6069	0.6559	0.6809	0.6484	0.6666	0.6777	0.6878	0.6596	0.678	0.6941	0.7007	0.7063	0.6971	0.6975	0.7027	0.7023	0.7079	0.6787	0.7007	0.6956	0.6936	1	0.6998	0.6942	0.6918	0.6821	0.6584	0.6653	0.6581	0.6577	0.6776	0.6676	0.7014	0.6569	0.6635	0.6663	0.6459	0.6629	0.6747	0.6548	0.6545	0.6679
FJ110	0.649	0.6783	0.6709	0.6383	0.6777	0.6806	0.6497	0.6107	0.6553	0.6857	0.6491	0.6705	0.6783	0.6853	0.6576	0.6832	0.6923	0.6953	0.7006	0.7044	0.696	0.7085	0.6984	0.7053	0.6771	0.6944	0.6982	0.6986	0.6998	1	0.686	0.6922	0.683	0.6543	0.6644	0.6607	0.6541	0.6694	0.6695	0.7033	0.6536	0.6642	0.6658	0.6492	0.6545	0.6698	0.6545	0.6634	0.6646
FJ111	0.6448	0.6721	0.6667	0.623	0.673	0.6732	0.6477	0.6147	0.6538	0.6778	0.6485	0.6645	0.6645	0.6728	0.653	0.6685	0.6797	0.6895	0.689	0.6819	0.6868	0.6977	0.6902	0.6927	0.6719	0.6857	0.6877	0.6856	0.6942	0.686	1	0.6923	0.6691	0.6499	0.6608	0.6512	0.6523	0.6724	0.6711	0.6922	0.6476	0.6581	0.6576	0.6356	0.6548	0.6659	0.6503	0.6503	0.6575
FJ112	0.65	0.672	0.6589	0.6262	0.6669	0.6664	0.6476	0.6111	0.6587	0.6812	0.649	0.6612	0.6691	0.6826	0.6552	0.6804	0.6789	0.6844	0.6908	0.6809	0.6909	0.6925	0.693	0.7031	0.6749	0.6878	0.6903	0.6947	0.6918	0.6922	0.6923	1	0.6773	0.6469	0.6526	0.6437	0.6513	0.6665	0.668	0.6896	0.6537	0.6639	0.6536	0.6365	0.6585	0.665	0.6537	0.6447	0.6553
FJ113	0.6413	0.659	0.6577	0.6375	0.666	0.663	0.6281	0.6152	0.6288	0.6661	0.6275	0.6552	0.6695	0.669	0.6293	0.6588	0.6743	0.6719	0.681	0.6661	0.6681	0.6786	0.6728	0.6818	0.6756	0.6845	0.6781	0.6727	0.6821	0.683	0.6691	0.6773	1	0.6416	0.6538	0.6472	0.6386	0.6613	0.7201	0.6811	0.6569	0.6784	0.6655	0.6624	0.7136	0.6639	0.7194	0.6694	0.6529
FJ114	0.6799	0.6594	0.7269	0.6075	0.7185	0.6466	0.652	0.6082	0.6977	0.659	0.649	0.6561	0.6883	0.6614	0.7011	0.6659	0.6389	0.6504	0.6508	0.6527	0.6518	0.6538	0.6556	0.6556	0.6427	0.6539	0.653	0.6457	0.6584	0.6543	0.6499	0.6469	0.6416	1	0.7248	0.7447	0.7733	0.6378	0.6364	0.6532	0.6166	0.6409	0.6178	0.6192	0.6225	0.6366	0.6246	0.7606	0.7741
FJ115	0.6953	0.6467	0.7313	0.6303	0.7412	0.6874	0.6142	0.5856	0.6172	0.647	0.6103	0.628	0.6539	0.689	0.6162	0.6326	0.6529	0.6644	0.6556	0.6545	0.6596	0.6728	0.6613	0.6648	0.6443	0.6646	0.6521	0.6614	0.6653	0.6644	0.6608	0.6526	0.6538	0.7248	1	0.8222	0.7111	0.6713	0.6437	0.6656	0.6333	0.6338	0.6309	0.6248	0.628	0.6479	0.6277	0.6749	0.7036
FJ116	0.7144	0.6388	0.7614	0.6308	0.7825	0.6893	0.6044	0.5795	0.6	0.6387	0.6046	0.6218	0.6481	0.6799	0.5989	0.6172	0.6431	0.6493	0.6509	0.643	0.6504	0.6568	0.6561	0.6549	0.6328	0.65	0.6465	0.6532	0.6581	0.6607	0.6512	0.6437	0.6472	0.7447	0.8222	1	0.7338	0.6635	0.6327	0.6531	0.6271	0.623	0.6196	0.6221	0.6261	0.6419	0.6216	0.6903	0.709
FJ117	0.6614	0.6505	0.7301	0.6081	0.7303	0.6476	0.6395	0.6013	0.724	0.656	0.6383	0.6572	0.6961	0.6539	0.7296	0.648	0.6471	0.6507	0.6558	0.6486	0.6445	0.6525	0.6531	0.6525	0.6413	0.6547	0.6555	0.6413	0.6577	0.6541	0.6523	0.6513	0.6386	0.7733	0.7111	0.7338	1	0.6432	0.6333	0.6583	0.6238	0.6393	0.6242	0.6129	0.6263	0.6387	0.6236	0.6756	0.6952
FJ118	0.6558	0.6567	0.6574	0.6408	0.6785	0.6805	0.6407	0.613	0.6269	0.6604	0.6377	0.6429	0.6625	0.68	0.625	0.6396	0.6659	0.6674	0.6784	0.6685	0.6608	0.675	0.6707	0.6706	0.652	0.6701	0.6683	0.6687	0.6776	0.6694	0.6724	0.6665	0.6613	0.6378	0.6713	0.6635	0.6432	1	0.6387	0.6743	0.6488	0.6449	0.644	0.6486	0.641	0.6654	0.6376	0.6348	0.6549
FJ119	0.6264	0.6452	0.6429	0.6322	0.6516	0.6494	0.6201	0.6106	0.6294	0.651	0.6222	0.6493	0.6544	0.6648	0.6367	0.6451	0.6627	0.6604	0.6626	0.6555	0.6609	0.6691	0.6664	0.6604	0.6816	0.6738	0.6748	0.6576	0.6676	0.6695	0.6711	0.668	0.7201	0.6364	0.6437	0.6327	0.6333	0.6387	1	0.6633	0.6978	0.6659	0.6753	0.6633	0.7171	0.6903	0.7318	0.6619	0.6457
FJ12	0.6528	0.6752	0.671	0.6368	0.6784	0.6831	0.6391	0.6116	0.6562	0.6841	0.6399	0.6678	0.677	0.6928	0.6572	0.6698	0.6922	0.7011	0.7046	0.6952	0.7022	0.698	0.6948	0.7023	0.6726	0.6982	0.6903	0.7014	0.7014	0.7033	0.6922	0.6896	0.6811	0.6532	0.6656	0.6531	0.6583	0.6743	0.6633	1	0.6517	0.6614	0.6618	0.6462	0.6505	0.6702	0.6524	0.6627	0.6635
FJ120	0.6345	0.6352	0.6262	0.644	0.6337	0.6368	0.618	0.627	0.6143	0.6385	0.6193	0.6456	0.6395	0.6484	0.6137	0.6244	0.6503	0.6461	0.652	0.6436	0.6426	0.6545	0.6463	0.6553	0.6582	0.7067	0.6508	0.6552	0.6569	0.6536	0.6476	0.6537	0.6569	0.6166	0.6333	0.6271	0.6238	0.6488	0.6978	0.6517	1	0.6685	0.7253	0.6796	0.7108	0.7399	0.7303	0.6885	0.6429
FJ121	0.6337	0.6637	0.6541	0.6434	0.6452	0.6477	0.6572	0.6261	0.6542	0.6695	0.6563	0.6655	0.6624	0.6587	0.6534	0.6773	0.6638	0.6607	0.6587	0.6602	0.6599	0.6639	0.6558	0.667	0.6703	0.6759	0.6693	0.6612	0.6635	0.6642	0.6581	0.6639	0.6784	0.6409	0.6338	0.623	0.6393	0.6449	0.6659	0.6614	0.6685	1	0.713	0.6667	0.6616	0.654	0.6566	0.6987	0.6561
FJ122	0.626	0.6374	0.6334	0.6453	0.6393	0.6385	0.6142	0.6085	0.6292	0.6498	0.6158	0.6444	0.6515	0.6464	0.6223	0.6366	0.6592	0.6543	0.6584	0.6516	0.6545	0.6661	0.6481	0.6576	0.6603	0.6586	0.6636	0.6567	0.6663	0.6658	0.6576	0.6536	0.6655	0.6178	0.6309	0.6196	0.6242	0.644	0.6753	0.6618	0.7253	0.713	1	0.6997	0.6973	0.695	0.704	0.6644	0.6469
FJ123	0.6281	0.6355	0.6212	0.6996	0.6309	0.6319	0.6211	0.6324	0.6057	0.6353	0.6209	0.6385	0.631	0.655	0.605	0.6189	0.6497	0.6352	0.6424	0.6421	0.6337	0.6482	0.6415	0.6493	0.6876	0.6566	0.6469	0.6468	0.6459	0.6492	0.6356	0.6365	0.6624	0.6192	0.6248	0.6221	0.6129	0.6486	0.6633	0.6462	0.6796	0.6667	0.6997	1	0.6692	0.6503	0.6769	0.6723	0.6536
FJ124	0.612	0.6285	0.6319	0.6321	0.6401	0.6352	0.6137	0.6032	0.6169	0.6381	0.6139	0.646	0.6481	0.6421	0.6152	0.6402	0.6557	0.6556	0.6542	0.6405	0.6523	0.6468	0.65	0.6561	0.6733	0.668	0.6522	0.6504	0.6629	0.6545	0.6548	0.6585	0.7136	0.6225	0.628	0.6261	0.6263	0.641	0.7171	0.6505	0.7108	0.6616	0.6973	0.6692	1	0.7088	0.8217	0.667	0.6426
FJ125	0.6346	0.6487	0.645	0.6356	0.6638	0.654	0.6237	0.6104	0.6277	0.6541	0.6244	0.6468	0.6565	0.6612	0.6346	0.6517	0.6608	0.6642	0.6665	0.6528	0.6608	0.6659	0.662	0.6677	0.6683	0.6745	0.6602	0.6637	0.6747	0.6698	0.6659	0.665	0.6639	0.6366	0.6479	0.6419	0.6387	0.6654	0.6903	0.6702	0.7399	0.654	0.695	0.6503	0.7088	1	0.7087	0.6608	0.6502
FJ126	0.6144	0.6277	0.6322	0.6308	0.6398	0.6321	0.6106	0.5996	0.6212	0.6349	0.6094	0.6457	0.6463	0.6418	0.6177	0.6409	0.6489	0.6523	0.6568	0.6384	0.6523	0.6457	0.6447	0.6532	0.6687	0.6633	0.652	0.6459	0.6548	0.6545	0.6503	0.6537	0.7194	0.6246	0.6277	0.6216	0.6236	0.6376	0.7318	0.6524	0.7303	0.6566	0.704	0.6769	0.8217	0.7087	1	0.6639	0.6445
FJ127	0.6484	0.6368	0.683	0.6427	0.6782	0.6358	0.6225	0.6195	0.639	0.6448	0.6238	0.6444	0.656	0.658	0.6385	0.6428	0.6667	0.6442	0.6442	0.6439	0.6448	0.6555	0.6512	0.6533	0.6593	0.6618	0.6464	0.6441	0.6545	0.6634	0.6503	0.6447	0.6694	0.7606	0.6749	0.6903	0.6756	0.6348	0.6619	0.6627	0.6885	0.6987	0.6644	0.6723	0.667	0.6608	0.6639	1	0.7149
FJ128	0.6675	0.6542	0.6911	0.6251	0.6943	0.652	0.6486	0.6061	0.6634	0.6617	0.6501	0.6613	0.6605	0.6701	0.6597	0.6619	0.6551	0.6602	0.6622	0.6584	0.6519	0.6602	0.6609	0.6592	0.6666	0.6591	0.6617	0.6614	0.6679	0.6646	0.6575	0.6553	0.6529	0.7741	0.7036	0.709	0.6952	0.6549	0.6457	0.6635	0.6429	0.6561	0.6469	0.6536	0.6426	0.6502	0.6445	0.7149	1
FJ129	0.6391	0.667	0.6247	0.6733	0.607	0.6137	0.6842	0.6684	0.6389	0.6571	0.681	0.6303	0.6419	0.6387	0.6432	0.655	0.6255	0.6266	0.6295	0.6261	0.6247	0.625	0.6377	0.6396	0.6633	0.6344	0.6329	0.6291	0.6324	0.6363	0.6273	0.6278	0.634	0.6111	0.6044	0.599	0.6082	0.6268	0.6411	0.6325	0.6378	0.6443	0.6265	0.6797	0.6358	0.6236	0.6309	0.628	0.6333
FJ13	0.6528	0.6747	0.6712	0.637	0.6789	0.683	0.6388	0.6113	0.6566	0.684	0.6395	0.6683	0.6775	0.6927	0.6569	0.6697	0.6926	0.7008	0.7047	0.6948	0.7027	0.6985	0.6951	0.7022	0.6727	0.6982	0.6905	0.702	0.701	0.7029	0.6924	0.6892	0.6807	0.6531	0.6663	0.6529	0.6584	0.6745	0.6633	0.9969	0.6515	0.662	0.6615	0.6457	0.6503	0.6698	0.6523	0.6624	0.6633
FJ130	0.6503	0.6392	0.6792	0.6276	0.6897	0.6444	0.6228	0.6084	0.6513	0.6499	0.6228	0.6403	0.6602	0.6586	0.6436	0.6485	0.6516	0.648	0.6567	0.6533	0.6472	0.6541	0.6519	0.654	0.6536	0.6565	0.6504	0.6512	0.6582	0.6575	0.6505	0.6503	0.6698	0.7659	0.6839	0.6925	0.6837	0.6373	0.6617	0.6582	0.6471	0.7262	0.6771	0.6306	0.6484	0.6388	0.6436	0.751	0.7019
FJ131	0.6278	0.6447	0.6372	0.6188	0.653	0.6422	0.6165	0.5995	0.6283	0.6542	0.62	0.6457	0.654	0.6463	0.6364	0.6496	0.6577	0.6634	0.6642	0.6486	0.648	0.664	0.6635	0.6643	0.6633	0.6676	0.657	0.6632	0.6752	0.6615	0.663	0.6585	0.6496	0.6336	0.64	0.6289	0.6385	0.6516	0.6834	0.6678	0.7504	0.6538	0.713	0.6423	0.7425	0.8446	0.7144	0.6506	0.6479
FJ132	0.6213	0.6626	0.6455	0.6284	0.6486	0.6449	0.6493	0.6135	0.6502	0.6621	0.6497	0.6632	0.6429	0.6606	0.6484	0.6661	0.6664	0.665	0.6684	0.6641	0.65	0.6619	0.6645	0.6658	0.6877	0.6633	0.6636	0.6628	0.6739	0.6628	0.6634	0.6551	0.6554	0.6354	0.6311	0.6211	0.6306	0.6464	0.6621	0.6671	0.6499	0.6597	0.6607	0.6733	0.6527	0.652	0.6506	0.6552	0.772
FJ133	0.6491	0.6408	0.6794	0.6224	0.6812	0.6491	0.6285	0.6103	0.6509	0.6528	0.6315	0.6586	0.6697	0.6607	0.6499	0.6511	0.6475	0.6542	0.6537	0.6497	0.6504	0.6547	0.6544	0.6615	0.6631	0.6659	0.6607	0.6446	0.663	0.6573	0.6566	0.6517	0.7129	0.7688	0.6813	0.685	0.6839	0.6411	0.6873	0.6533	0.6667	0.674	0.6551	0.6487	0.7017	0.6554	0.7107	0.7429	0.6928
FJ134	0.6255	0.6383	0.6338	0.6426	0.6423	0.6312	0.6191	0.6006	0.628	0.6502	0.6214	0.6408	0.6509	0.6484	0.6259	0.6391	0.6596	0.6538	0.6599	0.651	0.6497	0.665	0.656	0.6494	0.6728	0.6655	0.6637	0.6587	0.6647	0.667	0.6623	0.656	0.6894	0.6268	0.6287	0.6239	0.6253	0.643	0.7745	0.6584	0.6953	0.6999	0.8043	0.6849	0.6925	0.6805	0.7044	0.663	0.6409
FJ135	0.6453	0.6525	0.6609	0.6379	0.6728	0.6729	0.6287	0.6031	0.6308	0.6596	0.6264	0.6536	0.6623	0.6729	0.6364	0.6521	0.6597	0.6693	0.6695	0.6639	0.6681	0.6834	0.6795	0.6761	0.6778	0.6719	0.6694	0.6786	0.6795	0.6801	0.676	0.675	0.6996	0.6508	0.664	0.6601	0.6484	0.6674	0.7801	0.6709	0.665	0.6598	0.6651	0.6687	0.6882	0.6704	0.6958	0.6611	0.6605
FJ136	0.6409	0.6673	0.6549	0.6528	0.6485	0.6424	0.6466	0.6337	0.6623	0.6667	0.6458	0.6637	0.6626	0.6532	0.6601	0.668	0.6621	0.6627	0.6682	0.6556	0.6579	0.6612	0.664	0.667	0.6687	0.6731	0.6653	0.6626	0.6666	0.6702	0.6643	0.662	0.7291	0.6484	0.6354	0.6335	0.6491	0.6346	0.7176	0.6695	0.6696	0.6789	0.6528	0.6571	0.7319	0.6654	0.7212	0.6841	0.6593
FJ137	0.6728	0.667	0.713	0.6405	0.718	0.6811	0.6314	0.5966	0.6388	0.6698	0.6342	0.6529	0.6672	0.6831	0.6422	0.6635	0.6715	0.6723	0.6798	0.671	0.6772	0.6776	0.6777	0.6823	0.675	0.6792	0.6698	0.6733	0.6802	0.682	0.6738	0.6702	0.6734	0.6871	0.7178	0.7261	0.6912	0.6747	0.6637	0.6812	0.6461	0.6539	0.6485	0.6396	0.6558	0.6594	0.6499	0.6805	0.6819
FJ138	0.6339	0.6469	0.6452	0.6468	0.6478	0.6546	0.6308	0.6129	0.628	0.6607	0.6292	0.6425	0.658	0.665	0.6266	0.6466	0.6644	0.6672	0.6669	0.654	0.6638	0.6717	0.6624	0.6683	0.6695	0.6972	0.6691	0.6665	0.6744	0.6728	0.6645	0.666	0.6762	0.6349	0.6412	0.6403	0.6345	0.6575	0.6784	0.6674	0.7	0.6854	0.7429	0.685	0.6849	0.6932	0.7087	0.6557	0.6448
FJ139	0.6724	0.668	0.6878	0.6428	0.6835	0.6769	0.6415	0.6053	0.6366	0.6786	0.6403	0.645	0.6743	0.6754	0.6383	0.6618	0.6577	0.668	0.6673	0.6603	0.6654	0.6755	0.6732	0.6816	0.6679	0.6743	0.6719	0.6664	0.6791	0.6714	0.6644	0.6686	0.6771	0.6723	0.6992	0.6935	0.6623	0.6578	0.6621	0.673	0.6451	0.6657	0.6528	0.6451	0.6621	0.6556	0.6468	0.6791	0.6596
FJ14	0.6648	0.6783	0.672	0.643	0.68	0.6852	0.649	0.6104	0.6529	0.6891	0.6497	0.6653	0.6831	0.6934	0.6541	0.6767	0.6968	0.696	0.7026	0.6947	0.6852	0.7038	0.6965	0.7031	0.6876	0.6966	0.6945	0.6971	0.7174	0.7049	0.6948	0.694	0.6752	0.6585	0.6705	0.6619	0.6623	0.6796	0.6729	0.7113	0.6527	0.6732	0.6607	0.6462	0.6606	0.6774	0.653	0.6604	0.6668
FJ140	0.645	0.6686	0.6728	0.622	0.6805	0.6779	0.6447	0.5918	0.6511	0.6815	0.643	0.6548	0.6789	0.6874	0.6504	0.6751	0.675	0.6843	0.6808	0.6836	0.6837	0.683	0.6876	0.6906	0.6676	0.6866	0.6826	0.6829	0.6862	0.6836	0.6861	0.6732	0.6862	0.6535	0.6679	0.6643	0.6545	0.677	0.6568	0.6902	0.635	0.6618	0.6532	0.6299	0.6512	0.6637	0.6496	0.6428	0.6559
FJ141	0.6467	0.6635	0.659	0.6419	0.6728	0.671	0.6344	0.6182	0.6413	0.6781	0.6372	0.655	0.6652	0.6824	0.6466	0.6697	0.6859	0.6826	0.7325	0.6858	0.6769	0.6837	0.6784	0.6834	0.6739	0.6963	0.6823	0.6775	0.6984	0.6864	0.6702	0.677	0.6787	0.6455	0.6581	0.6562	0.6424	0.6643	0.662	0.692	0.6558	0.6613	0.6586	0.6577	0.653	0.7386	0.6572	0.6493	0.6608
FJ142	0.656	0.6708	0.6629	0.644	0.6746	0.6726	0.6384	0.6196	0.644	0.68	0.6403	0.6573	0.6666	0.6797	0.6467	0.6652	0.6814	0.6894	0.7465	0.6797	0.6801	0.6883	0.6792	0.6867	0.6729	0.6943	0.6905	0.6771	0.7002	0.6925	0.6827	0.6823	0.6814	0.6497	0.6587	0.6604	0.6477	0.6677	0.6626	0.694	0.6549	0.6612	0.6543	0.6521	0.6543	0.7323	0.6618	0.6582	0.6621
FJ143	0.6568	0.6718	0.6628	0.6316	0.6644	0.6738	0.6464	0.6108	0.6526	0.6815	0.6486	0.6619	0.6649	0.6739	0.6518	0.6731	0.6768	0.6862	0.706	0.6896	0.6924	0.7052	0.6874	0.7039	0.6708	0.6899	0.684	0.691	0.7058	0.701	0.6872	0.6872	0.6681	0.6521	0.6618	0.6526	0.6459	0.6645	0.6578	0.6985	0.6528	0.6572	0.6612	0.6399	0.6482	0.6668	0.6522	0.652	0.6671
FJ144	0.6158	0.6283	0.6277	0.6386	0.6365	0.6394	0.6165	0.6178	0.6232	0.6355	0.6176	0.6472	0.6427	0.6439	0.6231	0.6352	0.6475	0.6506	0.6573	0.6359	0.6475	0.656	0.6495	0.6529	0.6677	0.6644	0.6528	0.6488	0.6547	0.6546	0.6576	0.6525	0.719	0.6225	0.6314	0.622	0.6273	0.6498	0.7183	0.6544	0.7343	0.6674	0.7096	0.6743	0.7999	0.7182	0.8305	0.6712	0.6477
FJ145	0.629	0.6331	0.6198	0.6597	0.6383	0.6462	0.6182	0.6234	0.608	0.6352	0.6179	0.6254	0.6346	0.6523	0.6081	0.6181	0.6473	0.646	0.6495	0.6368	0.6449	0.6474	0.6393	0.6473	0.6582	0.6494	0.6445	0.6399	0.6483	0.6498	0.6488	0.643	0.6606	0.6084	0.6279	0.6293	0.6133	0.652	0.6699	0.6526	0.7191	0.6469	0.718	0.6954	0.684	0.7249	0.71	0.6425	0.6355
FJ146	0.6399	0.6831	0.6616	0.6225	0.6533	0.6573	0.6715	0.6304	0.6786	0.6848	0.6761	0.6625	0.6766	0.6693	0.6736	0.6894	0.6695	0.6739	0.6814	0.6689	0.6688	0.6811	0.676	0.6778	0.6669	0.6766	0.6799	0.6764	0.6841	0.6859	0.6783	0.6777	0.662	0.6552	0.6347	0.6263	0.6493	0.6524	0.6581	0.68	0.6394	0.6657	0.6408	0.6292	0.6462	0.6546	0.6545	0.6467	0.655
FJ147	0.6461	0.6589	0.6478	0.6729	0.6511	0.6391	0.6224	0.6384	0.5999	0.6696	0.6184	0.6246	0.6208	0.6508	0.5933	0.6145	0.6422	0.6288	0.635	0.627	0.6256	0.6385	0.6319	0.6388	0.6463	0.6458	0.6358	0.6248	0.6384	0.6376	0.6337	0.633	0.6552	0.629	0.665	0.6724	0.6297	0.6477	0.646	0.6363	0.6681	0.6451	0.6373	0.6619	0.6441	0.6489	0.6458	0.6834	0.6387
FJ148	0.6392	0.6551	0.6491	0.6361	0.6705	0.6641	0.6173	0.5982	0.6295	0.6549	0.6181	0.6481	0.6575	0.67	0.631	0.6541	0.6674	0.6754	0.6698	0.6609	0.6658	0.6822	0.6732	0.6775	0.6772	0.6713	0.6667	0.6659	0.6809	0.6741	0.6699	0.6648	0.6624	0.6432	0.656	0.646	0.6384	0.6737	0.6861	0.6773	0.7168	0.6542	0.6969	0.6477	0.6855	0.8	0.6846	0.6526	0.6608
FJ149	0.6338	0.6605	0.6478	0.6557	0.6606	0.6546	0.6294	0.6165	0.6396	0.6682	0.6303	0.6683	0.6596	0.6684	0.6402	0.6615	0.6722	0.6687	0.673	0.6756	0.6656	0.6728	0.667	0.6723	0.7127	0.6759	0.6753	0.6734	0.6778	0.6788	0.6633	0.6696	0.6814	0.6426	0.6464	0.6402	0.643	0.6497	0.6893	0.6829	0.667	0.6606	0.67	0.7238	0.667	0.6727	0.6721	0.6618	0.6823
FJ15	0.6555	0.6716	0.6645	0.6371	0.6695	0.6814	0.6464	0.6102	0.6485	0.6829	0.6471	0.663	0.6767	0.6851	0.6533	0.6732	0.6827	0.6921	0.7021	0.6852	0.6966	0.7033	0.6874	0.6967	0.679	0.6941	0.6918	0.6941	0.6989	0.6882	0.6983	0.6908	0.6655	0.6542	0.6644	0.6548	0.656	0.6697	0.6649	0.6947	0.6558	0.6604	0.6604	0.6438	0.6513	0.6639	0.6519	0.6525	0.6662
FJ150	0.6314	0.6538	0.6464	0.6531	0.6561	0.6548	0.6243	0.6123	0.6295	0.6604	0.6278	0.6536	0.656	0.67	0.6313	0.6522	0.6803	0.6631	0.6707	0.6679	0.6601	0.6791	0.6634	0.6773	0.673	0.6834	0.6776	0.6721	0.6829	0.683	0.6645	0.6745	0.6933	0.6362	0.6449	0.6427	0.6313	0.6499	0.6869	0.6763	0.6854	0.6991	0.6997	0.6887	0.6847	0.6683	0.6771	0.7188	0.6507
FJ151	0.6465	0.6642	0.6565	0.6556	0.6646	0.667	0.6458	0.6273	0.6462	0.6729	0.6444	0.6555	0.6619	0.6737	0.6353	0.6612	0.6726	0.6773	0.6821	0.6747	0.6747	0.6871	0.6738	0.6783	0.6647	0.6846	0.6738	0.6791	0.6836	0.6824	0.6709	0.6764	0.6887	0.6436	0.6485	0.6417	0.6434	0.6615	0.6708	0.6853	0.6705	0.7337	0.7245	0.6751	0.666	0.6536	0.6627	0.6878	0.6515
FJ152	0.6188	0.6327	0.625	0.636	0.6343	0.6268	0.6135	0.6113	0.6216	0.6356	0.6165	0.6506	0.6445	0.641	0.6256	0.6391	0.648	0.6546	0.6547	0.6335	0.65	0.6471	0.65	0.6508	0.6774	0.6714	0.6486	0.646	0.6551	0.6552	0.6529	0.6538	0.6991	0.6254	0.6217	0.6211	0.6235	0.6374	0.7224	0.6549	0.7211	0.6666	0.7126	0.6639	0.8175	0.7145	0.7943	0.6695	0.6396
FJ153	0.625	0.6256	0.6328	0.6346	0.634	0.6314	0.6147	0.6077	0.6165	0.637	0.6162	0.6511	0.6456	0.6375	0.6181	0.6273	0.6517	0.6508	0.6472	0.6359	0.6397	0.6523	0.651	0.6499	0.6646	0.6656	0.651	0.649	0.6594	0.6483	0.6478	0.652	0.71	0.6214	0.6364	0.6244	0.6283	0.6344	0.7271	0.6537	0.7526	0.6724	0.704	0.6621	0.8165	0.7126	0.7779	0.6636	0.6422
FJ154	0.6258	0.6442	0.6361	0.6167	0.6522	0.6402	0.6164	0.5988	0.6292	0.6536	0.62	0.6449	0.6528	0.6459	0.6354	0.6511	0.6566	0.6616	0.6621	0.6465	0.6465	0.6637	0.6623	0.6628	0.6605	0.6677	0.6556	0.6639	0.6734	0.6609	0.6612	0.6579	0.6477	0.6313	0.6382	0.6275	0.637	0.6484	0.6834	0.6665	0.7506	0.6514	0.7116	0.6403	0.7422	0.8429	0.715	0.6497	0.6472
FJ155	0.6431	0.673	0.6678	0.6207	0.6617	0.6623	0.6566	0.6211	0.6846	0.6743	0.6569	0.6744	0.6842	0.668	0.6888	0.674	0.6694	0.6724	0.6739	0.6722	0.6739	0.6754	0.6694	0.6754	0.6652	0.6741	0.6799	0.6723	0.6771	0.6776	0.6773	0.6766	0.664	0.6698	0.6503	0.6424	0.6828	0.6641	0.658	0.6796	0.6465	0.6617	0.6468	0.6338	0.6456	0.652	0.6428	0.6463	0.6657
FJ156	0.6623	0.6793	0.6739	0.6385	0.6831	0.6938	0.6468	0.5998	0.6558	0.6953	0.6503	0.6702	0.6826	0.697	0.6508	0.6801	0.6889	0.6966	0.7013	0.6853	0.7014	0.7044	0.6898	0.707	0.679	0.6996	0.6932	0.6971	0.7069	0.6999	0.7001	0.699	0.6872	0.6603	0.6776	0.6671	0.6551	0.6765	0.6701	0.7013	0.6549	0.6717	0.6619	0.6434	0.6578	0.6734	0.6487	0.667	0.6763
FJ157	0.6515	0.6698	0.6644	0.6427	0.6681	0.6681	0.6442	0.6313	0.6431	0.6767	0.6474	0.6576	0.6618	0.6772	0.6453	0.6698	0.6782	0.6803	0.6818	0.6892	0.6798	0.6892	0.6767	0.6826	0.6814	0.6892	0.6866	0.6809	0.6941	0.6876	0.6813	0.6858	0.6767	0.6479	0.667	0.6588	0.6462	0.6767	0.6795	0.7001	0.665	0.6643	0.659	0.6579	0.6617	0.675	0.6605	0.6675	0.6588
FJ158	0.6244	0.6421	0.6326	0.6319	0.6381	0.6363	0.6135	0.6093	0.6233	0.6439	0.6165	0.6422	0.6487	0.6575	0.6252	0.6368	0.6574	0.6587	0.6555	0.6461	0.65	0.6651	0.6542	0.6518	0.6684	0.6586	0.6618	0.6532	0.662	0.6615	0.6654	0.6528	0.6772	0.6262	0.6361	0.6216	0.6296	0.6386	0.7888	0.6591	0.7127	0.675	0.7875	0.6792	0.712	0.7026	0.7146	0.6667	0.6484
FJ159	0.6461	0.6436	0.6201	0.6519	0.6429	0.6515	0.6134	0.617	0.6008	0.6317	0.6133	0.6163	0.6313	0.6625	0.5987	0.6184	0.6494	0.6499	0.6513	0.6403	0.6451	0.6574	0.6532	0.6556	0.6494	0.6527	0.6467	0.6411	0.6567	0.6486	0.6462	0.6491	0.6395	0.6139	0.6406	0.6366	0.6079	0.6617	0.6542	0.6626	0.6993	0.6336	0.6702	0.6509	0.6538	0.7543	0.6546	0.6275	0.6343
FJ16	0.6562	0.6787	0.6686	0.6368	0.6805	0.6781	0.6466	0.6169	0.6577	0.6847	0.6486	0.6664	0.6777	0.6917	0.651	0.6832	0.691	0.7042	0.6949	0.687	0.695	0.7012	0.7018	0.7066	0.6804	0.6988	0.7012	0.7014	0.711	0.7049	0.6982	0.6975	0.6824	0.6522	0.6648	0.6617	0.6554	0.678	0.6691	0.7092	0.6504	0.666	0.6605	0.6524	0.6553	0.6723	0.6567	0.6544	0.6635
FJ160	0.6544	0.6847	0.6714	0.6368	0.663	0.6575	0.6759	0.6327	0.6661	0.6823	0.673	0.6631	0.6728	0.6684	0.6743	0.6924	0.6724	0.6688	0.6773	0.6624	0.6645	0.6762	0.667	0.6714	0.6744	0.6697	0.6721	0.6689	0.6853	0.6813	0.6658	0.6727	0.6663	0.659	0.6399	0.6362	0.654	0.6592	0.6755	0.6727	0.6789	0.6788	0.6745	0.6495	0.6826	0.7824	0.6791	0.6602	0.6629
FJ161	0.6403	0.6298	0.6388	0.6503	0.6373	0.64	0.6219	0.6225	0.6088	0.6212	0.6169	0.6181	0.6342	0.647	0.6127	0.6172	0.6368	0.6397	0.6413	0.6412	0.632	0.6346	0.6438	0.6401	0.6398	0.649	0.6438	0.6306	0.6474	0.6404	0.6386	0.6367	0.6716	0.6813	0.6474	0.6551	0.6302	0.6353	0.6476	0.6353	0.6451	0.6462	0.6283	0.6404	0.6631	0.6206	0.6384	0.6815	0.6459
FJ162	0.6528	0.6751	0.6722	0.6302	0.6861	0.6786	0.6554	0.6032	0.6637	0.6791	0.6569	0.6515	0.6767	0.6829	0.6588	0.6785	0.6753	0.683	0.6874	0.6849	0.6711	0.6874	0.6779	0.682	0.6664	0.6815	0.6826	0.6805	0.6923	0.6867	0.6777	0.6758	0.6682	0.6584	0.6719	0.6576	0.6606	0.6706	0.6566	0.69	0.6362	0.6578	0.6413	0.6377	0.6481	0.662	0.6422	0.6413	0.6673
FJ163	0.6351	0.6508	0.6698	0.6181	0.6555	0.6384	0.6469	0.6097	0.6914	0.6551	0.6415	0.6609	0.6606	0.6553	0.6843	0.6594	0.6469	0.6457	0.649	0.6545	0.6515	0.6528	0.6442	0.6578	0.6676	0.656	0.654	0.6552	0.6606	0.6564	0.6482	0.651	0.6392	0.6967	0.6636	0.6589	0.7087	0.6355	0.6436	0.653	0.6354	0.6548	0.6422	0.6455	0.6383	0.6424	0.6334	0.6631	0.7336
FJ164	0.6475	0.6486	0.6777	0.6398	0.6894	0.6544	0.6293	0.5992	0.6424	0.656	0.6242	0.6437	0.6612	0.6748	0.6445	0.6511	0.66	0.6724	0.6665	0.6534	0.6602	0.6691	0.6685	0.6729	0.667	0.6703	0.6655	0.6638	0.671	0.6699	0.6708	0.6584	0.6783	0.7172	0.6762	0.6886	0.6832	0.6584	0.6604	0.6741	0.6664	0.6743	0.6947	0.6647	0.6766	0.6758	0.6899	0.7098	0.687
FJ165	0.6603	0.6668	0.6602	0.6502	0.6608	0.6791	0.6374	0.6123	0.6328	0.6756	0.6371	0.6611	0.6666	0.6828	0.6309	0.6564	0.6753	0.6879	0.683	0.68	0.6824	0.6886	0.6711	0.6822	0.6671	0.6882	0.688	0.6792	0.6908	0.6921	0.6851	0.6825	0.6767	0.6444	0.6691	0.6625	0.6433	0.6869	0.6525	0.6843	0.6509	0.6637	0.6581	0.6537	0.6542	0.65	0.6529	0.6397	0.658
FJ166	0.6935	0.6471	0.7316	0.6281	0.7414	0.6878	0.6139	0.583	0.6185	0.6488	0.6108	0.6314	0.6552	0.6901	0.6174	0.6342	0.6551	0.6649	0.6558	0.6556	0.6593	0.6722	0.664	0.6667	0.6469	0.6634	0.6526	0.6635	0.6665	0.6656	0.6612	0.6537	0.6563	0.7242	0.9808	0.8201	0.7111	0.6703	0.6462	0.6673	0.6318	0.6353	0.6305	0.6228	0.6315	0.6488	0.6306	0.6742	0.7039
FJ167	0.6495	0.6406	0.6712	0.6288	0.6732	0.6384	0.6285	0.6122	0.6539	0.6442	0.6276	0.6495	0.6763	0.6519	0.6605	0.6468	0.6449	0.6452	0.6526	0.64	0.6421	0.648	0.6527	0.6489	0.6586	0.6727	0.6483	0.6412	0.6574	0.6473	0.6512	0.6455	0.7076	0.6855	0.6502	0.6685	0.6816	0.634	0.6843	0.6478	0.659	0.6767	0.6513	0.6539	0.7207	0.6482	0.7193	0.6984	0.6581
FJ168	0.6504	0.6536	0.6694	0.6664	0.6674	0.6569	0.6387	0.6314	0.6255	0.6544	0.6368	0.6492	0.6501	0.6715	0.6283	0.6428	0.6614	0.6583	0.661	0.6542	0.6512	0.6626	0.6553	0.6676	0.6854	0.6645	0.6603	0.6603	0.6724	0.6689	0.6603	0.6606	0.6768	0.6444	0.6632	0.6716	0.6445	0.6619	0.6775	0.6628	0.665	0.6622	0.6712	0.6873	0.6675	0.6805	0.6607	0.6702	0.6686
FJ169	0.6776	0.6517	0.7088	0.629	0.674	0.6526	0.6453	0.621	0.6928	0.6542	0.6423	0.644	0.6708	0.6652	0.6914	0.6352	0.6371	0.6431	0.6477	0.6337	0.6451	0.6447	0.639	0.6446	0.6335	0.6483	0.6398	0.6361	0.6478	0.6447	0.6429	0.6444	0.6298	0.7404	0.7152	0.7373	0.7725	0.6452	0.6224	0.6438	0.6225	0.6313	0.6185	0.6207	0.6196	0.6243	0.6163	0.6686	0.6919
FJ17	0.6521	0.6591	0.6431	0.6397	0.6546	0.6649	0.6428	0.6155	0.6314	0.6589	0.6425	0.6393	0.6526	0.6702	0.6242	0.6411	0.6633	0.6777	0.6761	0.675	0.6731	0.6751	0.6827	0.6742	0.6513	0.6838	0.6741	0.6745	0.6767	0.6748	0.6734	0.6673	0.6514	0.6256	0.6423	0.6387	0.6263	0.6718	0.6367	0.6734	0.64	0.6418	0.6451	0.6451	0.6371	0.6435	0.6293	0.6259	0.6418
FJ170	0.6351	0.6504	0.6619	0.6499	0.6653	0.6546	0.6327	0.616	0.6337	0.663	0.6333	0.6635	0.6595	0.6695	0.6402	0.659	0.6703	0.6712	0.6698	0.6605	0.6611	0.6714	0.6662	0.6718	0.6978	0.6755	0.6641	0.6732	0.6824	0.6779	0.6684	0.6647	0.6866	0.6415	0.6508	0.6482	0.6415	0.6555	0.6934	0.6771	0.6675	0.6654	0.6785	0.6834	0.6782	0.6882	0.675	0.6701	0.6691
FJ171	0.6492	0.6168	0.6678	0.6188	0.6542	0.609	0.6275	0.6298	0.6558	0.6112	0.6275	0.6954	0.6354	0.628	0.6565	0.5956	0.5937	0.6018	0.5923	0.5948	0.5889	0.5897	0.5975	0.5964	0.5946	0.5994	0.6056	0.5934	0.5997	0.5964	0.6011	0.5969	0.588	0.7055	0.6659	0.6967	0.7254	0.6085	0.5799	0.6031	0.5954	0.6051	0.5878	0.6113	0.5828	0.5919	0.5806	0.6324	0.6558
FJ172	0.6842	0.6597	0.7242	0.6098	0.7073	0.6528	0.6475	0.6044	0.7095	0.6663	0.6456	0.6602	0.7015	0.6598	0.7163	0.6575	0.6466	0.6519	0.6536	0.6494	0.6561	0.6606	0.6561	0.6538	0.6419	0.6538	0.6579	0.6496	0.659	0.6572	0.6523	0.6499	0.6393	0.7883	0.7133	0.7374	0.7926	0.6417	0.6429	0.6554	0.6257	0.6447	0.6314	0.6135	0.6282	0.6458	0.6279	0.6961	0.7036
FJ173	0.6203	0.6471	0.6368	0.6437	0.6455	0.6345	0.622	0.6176	0.6348	0.6604	0.6208	0.6551	0.6481	0.6592	0.6349	0.6509	0.6655	0.6634	0.6635	0.6471	0.6486	0.6637	0.6644	0.664	0.6861	0.6711	0.6561	0.6657	0.6618	0.6606	0.6539	0.6596	0.6641	0.6362	0.6362	0.6272	0.6278	0.6444	0.6762	0.668	0.6719	0.6749	0.6694	0.7087	0.6675	0.6604	0.6764	0.6852	0.6959
FJ174	0.6291	0.6414	0.6435	0.6554	0.6453	0.643	0.6218	0.6291	0.6237	0.6397	0.6238	0.6573	0.6433	0.6594	0.6251	0.6447	0.6686	0.6603	0.6617	0.6636	0.6571	0.6704	0.6558	0.6698	0.6862	0.6738	0.6654	0.6671	0.6738	0.6741	0.6649	0.6598	0.6979	0.6297	0.6398	0.6388	0.6327	0.6466	0.7306	0.6709	0.7731	0.7007	0.6857	0.6895	0.6897	0.7013	0.6888	0.7291	0.6514
FJ175	0.6167	0.6374	0.6427	0.6574	0.6471	0.6362	0.6174	0.6111	0.6265	0.6489	0.6193	0.6585	0.6503	0.6565	0.6237	0.6453	0.6612	0.6536	0.6567	0.6553	0.6519	0.6605	0.6596	0.6606	0.7033	0.6688	0.6624	0.6544	0.6673	0.6713	0.6525	0.6587	0.7199	0.6297	0.6334	0.6279	0.6268	0.6432	0.7353	0.6652	0.6745	0.6743	0.6577	0.6854	0.7366	0.672	0.719	0.6808	0.6546
FJ176	0.653	0.709	0.6701	0.6366	0.6286	0.626	0.7478	0.6704	0.7069	0.6904	0.7489	0.6643	0.6729	0.6498	0.7095	0.7142	0.6402	0.6468	0.6497	0.6455	0.6441	0.644	0.6448	0.6472	0.641	0.6506	0.6494	0.648	0.6496	0.6497	0.6505	0.6485	0.6347	0.6647	0.6111	0.6064	0.6578	0.6294	0.6274	0.6406	0.6144	0.6615	0.6237	0.6215	0.6208	0.6239	0.6207	0.6304	0.6513
FJ177	0.666	0.6923	0.6462	0.6448	0.6302	0.646	0.701	0.6596	0.6522	0.6796	0.7017	0.6383	0.6601	0.6645	0.6571	0.6733	0.64	0.6436	0.6461	0.6476	0.6475	0.6507	0.6449	0.6494	0.628	0.6491	0.6462	0.6479	0.6558	0.6526	0.6524	0.6448	0.6306	0.6303	0.6288	0.627	0.6205	0.6502	0.6097	0.6487	0.6193	0.6367	0.6218	0.6215	0.612	0.6285	0.611	0.6137	0.6395
FJ178	0.6128	0.6266	0.631	0.6295	0.639	0.631	0.6093	0.5991	0.6206	0.6333	0.6088	0.6453	0.6447	0.642	0.6174	0.6407	0.6472	0.6512	0.6557	0.6366	0.6503	0.6447	0.6446	0.6523	0.6672	0.6625	0.6509	0.6457	0.6538	0.6545	0.6487	0.6533	0.7188	0.6247	0.6264	0.6206	0.6213	0.6361	0.7311	0.6511	0.7289	0.6556	0.7041	0.6748	0.8206	0.7078	0.9926	0.6625	0.6436
FJ179	0.6304	0.6522	0.6483	0.6573	0.6636	0.6542	0.6264	0.6074	0.6286	0.6611	0.6257	0.6401	0.6628	0.6765	0.6267	0.6501	0.6643	0.6762	0.6685	0.6613	0.6626	0.6723	0.6691	0.6736	0.6738	0.6757	0.6643	0.6738	0.6709	0.6708	0.6732	0.6567	0.6988	0.6343	0.6504	0.6527	0.6374	0.6623	0.6679	0.6749	0.6682	0.724	0.7128	0.6684	0.6773	0.6737	0.6881	0.6894	0.6451
FJ18	0.652	0.6601	0.645	0.6412	0.655	0.6652	0.6457	0.618	0.635	0.6623	0.645	0.6415	0.6543	0.6713	0.6272	0.646	0.6639	0.6784	0.6755	0.6757	0.6746	0.6772	0.6817	0.6737	0.655	0.6839	0.6758	0.675	0.6791	0.6735	0.6735	0.6702	0.6494	0.6287	0.6417	0.6395	0.6288	0.6716	0.6364	0.6749	0.6393	0.6433	0.6447	0.6464	0.6388	0.6447	0.6303	0.6298	0.6454
FJ180	0.6328	0.6548	0.6496	0.6562	0.6578	0.6553	0.6249	0.6128	0.6275	0.6605	0.6281	0.6534	0.6589	0.671	0.6312	0.6517	0.6817	0.6641	0.6722	0.6692	0.6616	0.681	0.6646	0.6782	0.6755	0.6864	0.6807	0.6722	0.6838	0.6833	0.666	0.6743	0.6961	0.639	0.6485	0.645	0.6337	0.6506	0.6885	0.6774	0.6861	0.7003	0.7009	0.6899	0.6867	0.671	0.6793	0.7214	0.6513
FJ181	0.6128	0.645	0.6402	0.6161	0.6382	0.632	0.6339	0.6178	0.6546	0.6521	0.6336	0.6521	0.6567	0.6441	0.6596	0.6557	0.6524	0.6535	0.6566	0.6541	0.6578	0.6608	0.6533	0.652	0.6452	0.6558	0.6625	0.6545	0.6545	0.6625	0.6592	0.6646	0.6407	0.6366	0.6234	0.6119	0.6504	0.635	0.6522	0.6651	0.6397	0.642	0.6363	0.6372	0.6456	0.6453	0.6459	0.6326	0.6408
FJ182	0.6527	0.6684	0.6605	0.632	0.6625	0.6681	0.6457	0.6137	0.6505	0.6769	0.6456	0.654	0.6662	0.6741	0.647	0.6659	0.6775	0.6756	0.6839	0.6816	0.6767	0.6863	0.6825	0.6894	0.6683	0.6954	0.6813	0.6837	0.697	0.6859	0.6885	0.6886	0.6623	0.6495	0.6514	0.645	0.6508	0.6714	0.6587	0.691	0.656	0.6599	0.6592	0.6437	0.6461	0.6646	0.6485	0.6462	0.6621
FJ183	0.6296	0.6313	0.6291	0.6611	0.6426	0.6486	0.6247	0.6312	0.6065	0.6381	0.6243	0.6432	0.6293	0.6642	0.6115	0.6271	0.6594	0.6444	0.6514	0.6413	0.643	0.6588	0.6513	0.6561	0.6808	0.6591	0.6547	0.6508	0.6541	0.6602	0.6438	0.6511	0.6774	0.6238	0.6388	0.6307	0.6185	0.6448	0.6899	0.6569	0.6812	0.6559	0.6667	0.702	0.672	0.6597	0.6745	0.6615	0.6447
FJ184	0.6213	0.6425	0.6383	0.6574	0.6454	0.6439	0.6202	0.6213	0.6158	0.6473	0.6206	0.6556	0.6427	0.6608	0.6184	0.6464	0.6617	0.6525	0.6624	0.6562	0.6492	0.6611	0.6591	0.6579	0.6786	0.665	0.6595	0.6559	0.6641	0.6626	0.6596	0.6579	0.7653	0.6242	0.635	0.6281	0.6188	0.6382	0.7358	0.6659	0.6966	0.6991	0.6976	0.694	0.7267	0.6733	0.732	0.7189	0.6488
FJ185	0.6165	0.6296	0.6348	0.6393	0.6383	0.6339	0.6158	0.6138	0.6145	0.6399	0.6137	0.6543	0.6449	0.6479	0.6144	0.6447	0.656	0.6496	0.6604	0.6408	0.6443	0.6483	0.6538	0.6572	0.6835	0.6788	0.6562	0.6472	0.6564	0.6608	0.6525	0.6575	0.7945	0.6216	0.6252	0.6203	0.6214	0.633	0.7555	0.6589	0.6887	0.6897	0.6664	0.6734	0.7881	0.669	0.7868	0.6922	0.6425
FJ186	0.629	0.6311	0.628	0.6598	0.6416	0.6468	0.6252	0.6288	0.6067	0.6365	0.6242	0.6431	0.6302	0.6639	0.6094	0.6284	0.6577	0.6431	0.6504	0.6391	0.641	0.659	0.6496	0.658	0.68	0.6589	0.6516	0.6506	0.6526	0.6602	0.646	0.6525	0.6768	0.6214	0.6375	0.629	0.6151	0.6456	0.6905	0.6572	0.6801	0.6538	0.6622	0.702	0.6729	0.6587	0.6745	0.6601	0.6424
FJ187	0.6382	0.6249	0.6181	0.6587	0.6237	0.6388	0.6184	0.6191	0.6006	0.6352	0.6214	0.6164	0.6271	0.6518	0.5939	0.6126	0.6543	0.6415	0.6365	0.6424	0.6392	0.65	0.6482	0.6492	0.6381	0.6407	0.6465	0.6436	0.6493	0.6515	0.6371	0.6409	0.6416	0.6061	0.6291	0.6316	0.6086	0.6475	0.6296	0.6479	0.6447	0.6793	0.6955	0.6671	0.6321	0.6306	0.6257	0.6497	0.623
FJ188	0.6296	0.6442	0.645	0.6271	0.6591	0.6516	0.6231	0.593	0.6294	0.6619	0.6235	0.6459	0.6621	0.656	0.6289	0.649	0.6702	0.6679	0.6618	0.6534	0.6627	0.6713	0.6662	0.6692	0.6672	0.6647	0.6678	0.667	0.6722	0.67	0.6707	0.6609	0.6733	0.6301	0.6434	0.6422	0.6346	0.6596	0.6708	0.6642	0.6891	0.7268	0.7933	0.6526	0.691	0.6927	0.6781	0.6635	0.6504
FJ189	0.6342	0.6579	0.6547	0.6387	0.6687	0.6667	0.634	0.6019	0.6335	0.6685	0.6359	0.656	0.6626	0.6716	0.6364	0.6548	0.6731	0.6696	0.6747	0.6639	0.6746	0.6806	0.675	0.6812	0.6631	0.6679	0.6823	0.6707	0.6798	0.6821	0.6727	0.6708	0.6703	0.6391	0.6562	0.6438	0.6391	0.6784	0.6694	0.6768	0.7012	0.6551	0.687	0.6463	0.6727	0.7912	0.6813	0.6477	0.65
FJ19	0.6475	0.6701	0.6662	0.6397	0.676	0.6822	0.6461	0.6099	0.643	0.6786	0.6463	0.6582	0.6699	0.6708	0.6517	0.668	0.692	0.693	0.6927	0.691	0.7017	0.7033	0.6945	0.6976	0.6681	0.6946	0.6957	0.69	0.6974	0.6956	0.6977	0.6988	0.6659	0.6491	0.662	0.6527	0.6443	0.6803	0.6593	0.7069	0.6456	0.6612	0.6566	0.6427	0.6508	0.6619	0.6498	0.6447	0.6556
FJ190	0.6366	0.6584	0.6559	0.6403	0.6711	0.6698	0.6365	0.6019	0.6347	0.6702	0.6378	0.6583	0.6643	0.6729	0.6372	0.6541	0.678	0.6748	0.6755	0.6659	0.6755	0.6826	0.6772	0.6837	0.6651	0.6711	0.6845	0.6752	0.6836	0.6842	0.6727	0.6716	0.6741	0.6423	0.6589	0.6455	0.6414	0.6792	0.6719	0.6794	0.7043	0.6581	0.6901	0.6485	0.6758	0.7945	0.6833	0.6519	0.6538
FJ191	0.6186	0.6211	0.6164	0.6603	0.6314	0.6324	0.6061	0.622	0.6135	0.6314	0.6075	0.6289	0.6322	0.6448	0.606	0.6206	0.6527	0.6389	0.636	0.6388	0.6352	0.6511	0.6383	0.6448	0.6521	0.6474	0.6418	0.6419	0.6483	0.6501	0.6404	0.6436	0.6714	0.611	0.623	0.6196	0.6174	0.6365	0.6626	0.6519	0.6842	0.7737	0.7641	0.68	0.6635	0.6462	0.6551	0.7107	0.6287
FJ192	0.6501	0.6503	0.6575	0.6284	0.6518	0.6692	0.6399	0.6124	0.6389	0.6607	0.6381	0.6459	0.651	0.6632	0.6359	0.649	0.6687	0.6688	0.6756	0.6754	0.6708	0.6739	0.6796	0.6787	0.6592	0.6718	0.6764	0.6716	0.6817	0.669	0.6716	0.6806	0.6519	0.6385	0.6483	0.6447	0.6433	0.6551	0.6499	0.6857	0.6458	0.6458	0.6486	0.6415	0.641	0.6488	0.6409	0.6354	0.64
FJ193	0.6901	0.6368	0.7198	0.6326	0.7273	0.6774	0.609	0.5869	0.6043	0.6382	0.6089	0.6199	0.6361	0.6755	0.5998	0.6176	0.6434	0.6501	0.6406	0.6463	0.6451	0.6605	0.6428	0.65	0.6383	0.642	0.6397	0.6454	0.6438	0.6544	0.6431	0.6384	0.6425	0.7137	0.9755	0.815	0.6981	0.6603	0.6249	0.6463	0.6236	0.6263	0.6263	0.6199	0.6158	0.6333	0.6115	0.6638	0.6882
FJ194	0.6092	0.5989	0.5931	0.6499	0.5969	0.6125	0.5972	0.6155	0.5635	0.6008	0.5902	0.6017	0.6124	0.6128	0.566	0.5811	0.6145	0.6185	0.6056	0.6124	0.6134	0.598	0.608	0.6133	0.6423	0.6306	0.6138	0.5978	0.611	0.6078	0.6116	0.6027	0.6826	0.583	0.6033	0.6103	0.5927	0.617	0.6903	0.6102	0.7222	0.6331	0.7261	0.6752	0.8122	0.6748	0.7967	0.6114	0.6058
FJ195	0.6526	0.6639	0.6501	0.6306	0.6706	0.6697	0.6347	0.5972	0.641	0.6665	0.6356	0.6506	0.6677	0.6775	0.6355	0.6651	0.6824	0.6777	0.6849	0.683	0.6908	0.694	0.6872	0.693	0.6584	0.6897	0.6855	0.6852	0.6953	0.6928	0.6796	0.6788	0.6675	0.6408	0.6534	0.6518	0.6352	0.6645	0.6552	0.682	0.6392	0.6535	0.6465	0.6345	0.6445	0.6594	0.6379	0.6352	0.6493
FJ196	0.6603	0.6859	0.6787	0.6417	0.6802	0.6864	0.6671	0.616	0.6685	0.69	0.6657	0.6585	0.682	0.6898	0.663	0.6891	0.6851	0.6851	0.6995	0.6819	0.6991	0.7004	0.6939	0.6975	0.6742	0.688	0.6966	0.6862	0.6876	0.7003	0.6893	0.6877	0.6781	0.6587	0.6691	0.658	0.6544	0.6779	0.6619	0.7006	0.6376	0.6702	0.6644	0.6517	0.6464	0.6657	0.6488	0.6529	0.667
FJ197	0.6381	0.6507	0.6424	0.6394	0.6445	0.646	0.632	0.608	0.6371	0.663	0.6333	0.6419	0.6559	0.6654	0.6373	0.6481	0.6705	0.6567	0.666	0.6603	0.6567	0.6716	0.6697	0.6694	0.6538	0.6642	0.6723	0.6713	0.6756	0.6693	0.6698	0.6629	0.6646	0.6328	0.64	0.6356	0.6365	0.6533	0.6592	0.6716	0.6524	0.7113	0.7225	0.6554	0.65	0.6483	0.6435	0.6674	0.6475
FJ198	0.6524	0.6668	0.6647	0.6316	0.6645	0.6864	0.6472	0.604	0.6466	0.6812	0.6483	0.6549	0.6775	0.6791	0.6556	0.6676	0.6819	0.6796	0.6914	0.6827	0.69	0.6932	0.6844	0.7018	0.6712	0.6921	0.6941	0.6801	0.7034	0.6904	0.693	0.6849	0.6713	0.6447	0.6524	0.6433	0.6429	0.6661	0.6616	0.6875	0.6433	0.6604	0.6561	0.6324	0.6414	0.6571	0.6403	0.6468	0.6507
FJ199	0.6515	0.6694	0.6665	0.634	0.6935	0.6904	0.6312	0.5931	0.6423	0.6775	0.6342	0.6544	0.6692	0.692	0.6406	0.6618	0.6767	0.6817	0.6785	0.6767	0.6824	0.6849	0.6863	0.6905	0.6667	0.6852	0.6898	0.6934	0.6902	0.6927	0.6829	0.6839	0.6844	0.6488	0.6812	0.6731	0.6509	0.6815	0.6687	0.6919	0.6453	0.6546	0.6625	0.6479	0.651	0.6698	0.6545	0.6511	0.6564
FJ2	0.6508	0.6615	0.6566	0.6286	0.6662	0.6667	0.6329	0.5941	0.6429	0.6767	0.6348	0.6536	0.6674	0.6727	0.6417	0.6668	0.6833	0.6885	0.6856	0.6833	0.6937	0.6947	0.6929	0.6988	0.6712	0.6882	0.689	0.6851	0.6957	0.6912	0.6816	0.6795	0.6649	0.6415	0.6541	0.6457	0.6474	0.6646	0.66	0.6993	0.6468	0.6563	0.6569	0.6407	0.6526	0.6588	0.6519	0.6432	0.6464
FJ20	0.6609	0.6745	0.6738	0.6391	0.6748	0.6785	0.6484	0.611	0.6478	0.6774	0.6466	0.6686	0.6712	0.6783	0.6523	0.6707	0.6824	0.6904	0.6892	0.703	0.6953	0.6947	0.6957	0.6992	0.6784	0.6941	0.6975	0.6965	0.6986	0.6993	0.6882	0.6914	0.6706	0.6486	0.6631	0.6593	0.6485	0.6628	0.6625	0.7084	0.6474	0.6662	0.656	0.6542	0.6513	0.6638	0.6528	0.6486	0.6577
FJ200	0.6182	0.6235	0.6214	0.6555	0.637	0.6364	0.609	0.6199	0.6149	0.6372	0.6101	0.6288	0.6321	0.6468	0.6076	0.6264	0.6517	0.6411	0.638	0.6366	0.6363	0.6544	0.6384	0.646	0.6557	0.6513	0.6443	0.6421	0.6518	0.6523	0.643	0.6446	0.6733	0.6161	0.6269	0.6227	0.6211	0.6361	0.667	0.6543	0.6822	0.7736	0.7612	0.6817	0.6625	0.6492	0.6553	0.7097	0.6309
FJ201	0.6487	0.6724	0.6532	0.6259	0.6613	0.6712	0.6428	0.5969	0.6454	0.6825	0.6432	0.6536	0.6622	0.6773	0.6492	0.668	0.6796	0.683	0.688	0.6831	0.6894	0.7001	0.6915	0.6915	0.6652	0.6873	0.6839	0.6807	0.6981	0.6894	0.6809	0.6864	0.6711	0.6476	0.6556	0.6456	0.6434	0.6556	0.6567	0.7003	0.6513	0.6616	0.6539	0.6308	0.6456	0.6655	0.646	0.6399	0.6529
FJ202	0.6244	0.6564	0.6523	0.6837	0.6484	0.649	0.6331	0.6146	0.6373	0.6635	0.634	0.6642	0.6543	0.6632	0.6362	0.6637	0.6754	0.67	0.6625	0.6669	0.6658	0.6678	0.6678	0.675	0.9818	0.6774	0.6677	0.6713	0.6742	0.6754	0.6671	0.6735	0.6747	0.6408	0.6429	0.6329	0.6405	0.6508	0.6729	0.6698	0.6551	0.6686	0.6581	0.6831	0.6675	0.6645	0.6632	0.6597	0.6657
FJ203	0.6353	0.6513	0.6499	0.6604	0.6663	0.6649	0.6286	0.6245	0.6333	0.6525	0.6284	0.66	0.6497	0.661	0.6325	0.6485	0.6767	0.6593	0.6653	0.6637	0.6639	0.6651	0.6666	0.6689	0.6835	0.6747	0.6705	0.6668	0.681	0.6789	0.6577	0.6625	0.685	0.6346	0.644	0.6422	0.6374	0.6457	0.6905	0.6771	0.6763	0.6684	0.6761	0.6886	0.6751	0.6882	0.6829	0.6645	0.6562
FJ204	0.6187	0.6287	0.6263	0.6585	0.6412	0.6362	0.6129	0.6216	0.6202	0.6404	0.6132	0.6355	0.6392	0.6486	0.614	0.6309	0.6591	0.6467	0.6438	0.6464	0.6416	0.6598	0.6452	0.6509	0.6592	0.6536	0.6502	0.6504	0.6536	0.6566	0.6471	0.6453	0.6783	0.6211	0.6297	0.6294	0.6271	0.6382	0.6696	0.6584	0.6872	0.7765	0.764	0.68	0.6671	0.6528	0.6627	0.7139	0.6387
FJ205	0.6233	0.6558	0.6528	0.5882	0.6601	0.6585	0.6215	0.565	0.6436	0.6629	0.6143	0.6502	0.655	0.6593	0.6478	0.6603	0.6593	0.6759	0.6766	0.6537	0.6804	0.6761	0.6686	0.6824	0.6511	0.6741	0.6679	0.671	0.674	0.6726	0.6738	0.6581	0.6659	0.6446	0.6553	0.6337	0.6333	0.6424	0.6497	0.6806	0.6252	0.6413	0.6445	0.6029	0.6318	0.6494	0.63	0.6389	0.6408
FJ21	0.6479	0.7073	0.6825	0.6221	0.6538	0.6513	0.7066	0.6367	0.7041	0.7124	0.7093	0.6816	0.6911	0.6636	0.7049	0.7222	0.6654	0.6757	0.6765	0.6731	0.6779	0.6802	0.6742	0.6781	0.6587	0.6774	0.6792	0.6776	0.68	0.6797	0.6731	0.6715	0.657	0.6699	0.6365	0.6271	0.6638	0.648	0.6537	0.6764	0.6293	0.6687	0.6449	0.6201	0.6435	0.6529	0.6405	0.6449	0.6573
FJ22	0.6675	0.6799	0.6725	0.6399	0.6843	0.6903	0.6482	0.6095	0.6503	0.6883	0.6504	0.6626	0.6739	0.6928	0.6562	0.6772	0.6869	0.7084	0.707	0.689	0.6909	0.7008	0.6981	0.6982	0.6713	0.7001	0.6982	0.6957	0.703	0.7028	0.696	0.6997	0.6873	0.6497	0.6744	0.656	0.6486	0.6755	0.6705	0.7069	0.6554	0.6673	0.6643	0.6498	0.6502	0.6699	0.6513	0.6462	0.6601
FJ23	0.6508	0.6702	0.6648	0.6336	0.6691	0.6709	0.6397	0.6075	0.6499	0.6746	0.6421	0.6637	0.6634	0.6884	0.6496	0.6622	0.6932	0.6924	0.6927	0.6807	0.6826	0.6934	0.6949	0.6964	0.6838	0.6937	0.6919	0.6986	0.6974	0.6904	0.6882	0.6883	0.679	0.6498	0.6598	0.6495	0.6496	0.6653	0.6609	0.6966	0.6528	0.6548	0.6615	0.6397	0.6519	0.6603	0.6557	0.6477	0.6557
FJ24	0.6576	0.6724	0.6597	0.65	0.6668	0.6748	0.6374	0.6255	0.6414	0.6757	0.6381	0.6578	0.6651	0.6801	0.647	0.6619	0.6881	0.692	0.6917	0.69	0.6898	0.6891	0.6904	0.6951	0.6791	0.6902	0.698	0.6862	0.6953	0.6884	0.6765	0.6813	0.6864	0.6446	0.6558	0.6516	0.6517	0.6702	0.6656	0.6905	0.6655	0.6808	0.6705	0.6588	0.6575	0.6684	0.6547	0.6602	0.6591
FJ25	0.6492	0.6747	0.6639	0.6274	0.6817	0.6775	0.6444	0.6028	0.6501	0.6786	0.644	0.6663	0.6681	0.6881	0.6563	0.6754	0.6812	0.7012	0.703	0.6936	0.6938	0.6965	0.694	0.6957	0.6743	0.6991	0.6988	0.6984	0.7148	0.6921	0.6939	0.6964	0.667	0.654	0.6659	0.6549	0.6508	0.6743	0.6694	0.7041	0.6491	0.66	0.6484	0.6376	0.6496	0.668	0.6438	0.6489	0.6607
FJ26	0.6556	0.6766	0.664	0.6336	0.6678	0.6748	0.6387	0.608	0.6499	0.679	0.6387	0.6568	0.6656	0.6832	0.653	0.6685	0.678	0.6886	0.6884	0.6897	0.6893	0.6948	0.6925	0.7041	0.6721	0.6949	0.6891	0.6878	0.6997	0.694	0.6832	0.6882	0.6759	0.6509	0.6631	0.6561	0.6537	0.6648	0.6573	0.7009	0.6481	0.6567	0.6581	0.6415	0.649	0.6639	0.6503	0.6446	0.6541
FJ27	0.673	0.6848	0.6824	0.6404	0.6887	0.6856	0.6506	0.6026	0.6622	0.6914	0.6505	0.6673	0.6835	0.692	0.661	0.6841	0.6866	0.6976	0.7063	0.685	0.6958	0.6982	0.6977	0.6939	0.676	0.6973	0.6897	0.6913	0.707	0.7098	0.6904	0.6986	0.6796	0.6575	0.6769	0.6653	0.668	0.6747	0.6668	0.7092	0.6486	0.6701	0.666	0.6413	0.6619	0.6674	0.6546	0.6516	0.6661
FJ28	0.6473	0.6715	0.672	0.6292	0.6739	0.6749	0.6474	0.6054	0.6503	0.6872	0.6493	0.666	0.6756	0.6709	0.6539	0.6762	0.6817	0.6908	0.6934	0.6895	0.6809	0.6915	0.6829	0.6926	0.672	0.6912	0.6847	0.6876	0.6986	0.69	0.6916	0.6843	0.6686	0.6537	0.6573	0.6472	0.6523	0.6665	0.6576	0.6908	0.6461	0.661	0.6539	0.6417	0.6483	0.6593	0.6513	0.6406	0.6538
FJ29	0.6181	0.6306	0.6287	0.6273	0.637	0.6354	0.6108	0.594	0.6177	0.6415	0.6112	0.6467	0.6471	0.6435	0.6179	0.6404	0.6519	0.6595	0.6581	0.6498	0.6552	0.647	0.6521	0.66	0.67	0.6668	0.6588	0.6493	0.6644	0.658	0.6562	0.6563	0.717	0.6203	0.6261	0.6233	0.6276	0.6378	0.7265	0.6533	0.7366	0.6599	0.7385	0.6712	0.8335	0.7023	0.8184	0.6485	0.6416
FJ3	0.6519	0.6664	0.6663	0.6172	0.6692	0.6643	0.6433	0.6017	0.6549	0.6797	0.6434	0.662	0.6678	0.6729	0.6485	0.6742	0.6853	0.6908	0.6852	0.6822	0.6903	0.688	0.691	0.6913	0.6692	0.6873	0.6823	0.6881	0.6959	0.6926	0.6816	0.6862	0.6649	0.6466	0.6494	0.648	0.6418	0.667	0.6601	0.7001	0.6442	0.6616	0.6587	0.6388	0.6529	0.6636	0.6496	0.6514	0.6534
FJ30	0.662	0.6777	0.6756	0.6402	0.6803	0.6828	0.6438	0.6025	0.6517	0.6817	0.646	0.6648	0.679	0.693	0.6521	0.6738	0.686	0.7037	0.7114	0.6925	0.6995	0.7021	0.6835	0.7041	0.6758	0.6996	0.6993	0.6942	0.7062	0.7122	0.6902	0.6979	0.6823	0.658	0.6682	0.657	0.6536	0.6802	0.6662	0.7025	0.6589	0.6623	0.6659	0.6457	0.6539	0.6741	0.6586	0.6567	0.6735
FJ31	0.6801	0.6583	0.7244	0.6267	0.7445	0.6972	0.6236	0.576	0.6326	0.671	0.6235	0.6478	0.6712	0.6905	0.6304	0.658	0.6708	0.6738	0.6835	0.677	0.6758	0.6875	0.6886	0.687	0.6593	0.6746	0.6777	0.6808	0.6872	0.6874	0.6712	0.6745	0.6792	0.7121	0.7687	0.7791	0.7129	0.6728	0.6654	0.6831	0.6456	0.6556	0.6474	0.6276	0.6535	0.663	0.6527	0.6814	0.6923
FJ32	0.6563	0.6715	0.6728	0.637	0.6995	0.6922	0.6358	0.597	0.6446	0.68	0.6381	0.661	0.6727	0.6981	0.6426	0.6662	0.68	0.6845	0.6825	0.6847	0.6888	0.6919	0.6931	0.6954	0.6709	0.6921	0.6925	0.6968	0.6955	0.6975	0.6861	0.6919	0.6899	0.6551	0.6863	0.6789	0.6555	0.6854	0.6733	0.7004	0.6516	0.6584	0.6643	0.6543	0.6577	0.6761	0.661	0.6578	0.6625
FJ33	0.6637	0.688	0.6824	0.6382	0.683	0.6871	0.6683	0.6163	0.6709	0.6952	0.6687	0.6608	0.6852	0.6929	0.6642	0.6913	0.6866	0.6875	0.7043	0.686	0.7012	0.7032	0.6939	0.7021	0.6755	0.6921	0.6988	0.6925	0.6938	0.7057	0.6929	0.6908	0.6829	0.662	0.6727	0.6604	0.6545	0.6787	0.6674	0.7036	0.6401	0.6727	0.6631	0.6514	0.6505	0.6683	0.6511	0.6556	0.6689
FJ34	0.6601	0.6732	0.6688	0.628	0.6782	0.6816	0.647	0.6146	0.6543	0.6877	0.65	0.666	0.6718	0.6912	0.6527	0.681	0.6869	0.695	0.7005	0.694	0.6981	0.7045	0.6937	0.6983	0.6818	0.6874	0.6953	0.6985	0.7084	0.7042	0.6853	0.6914	0.6752	0.6574	0.6642	0.6591	0.6548	0.676	0.6697	0.7052	0.6478	0.664	0.6596	0.643	0.6589	0.6674	0.6516	0.6559	0.6641
FJ35	0.6498	0.6706	0.6599	0.636	0.6703	0.676	0.6411	0.6104	0.6518	0.6837	0.6444	0.6651	0.6736	0.6777	0.6506	0.669	0.6856	0.692	0.7009	0.6772	0.6918	0.6924	0.6871	0.6967	0.6694	0.6976	0.6944	0.6922	0.7017	0.6988	0.6865	0.6904	0.6741	0.6449	0.6523	0.6491	0.6522	0.6718	0.6635	0.6993	0.6537	0.6638	0.6668	0.6479	0.6477	0.672	0.6516	0.6502	0.6647
FJ36	0.6591	0.6796	0.6749	0.6388	0.681	0.68	0.6416	0.6041	0.6559	0.6827	0.6445	0.6649	0.6776	0.68	0.6507	0.672	0.6888	0.7012	0.6968	0.6878	0.6958	0.7012	0.6924	0.6947	0.6847	0.698	0.6883	0.6881	0.7059	0.6942	0.7023	0.6954	0.6853	0.6577	0.6731	0.6665	0.6614	0.6672	0.6676	0.6968	0.6543	0.6666	0.66	0.6396	0.6522	0.6663	0.6605	0.6499	0.6635
FJ37	0.6573	0.6757	0.6733	0.6306	0.6804	0.6756	0.6499	0.6022	0.6528	0.6868	0.6532	0.6715	0.6806	0.6806	0.6547	0.676	0.6907	0.6899	0.694	0.6908	0.7014	0.6974	0.6942	0.7011	0.6806	0.6953	0.6862	0.689	0.7063	0.6983	0.6898	0.6905	0.6864	0.6631	0.6693	0.6636	0.6609	0.6747	0.6618	0.7024	0.6529	0.6656	0.661	0.6415	0.6571	0.6641	0.6563	0.6564	0.6703
FJ38	0.6491	0.6766	0.6702	0.6298	0.6681	0.6726	0.6519	0.6114	0.6563	0.6802	0.6528	0.6637	0.6727	0.6797	0.6551	0.6705	0.6717	0.6865	0.689	0.6876	0.6901	0.6824	0.6894	0.6863	0.6776	0.6872	0.6956	0.6892	0.6925	0.6889	0.686	0.6882	0.6635	0.6488	0.6546	0.6459	0.6489	0.6674	0.6561	0.6948	0.6497	0.6589	0.6592	0.6452	0.6477	0.6506	0.6464	0.6376	0.6572
FJ39	0.6615	0.67	0.6662	0.6353	0.6735	0.6774	0.644	0.6077	0.6464	0.6743	0.6456	0.6594	0.6749	0.6765	0.6412	0.6687	0.6886	0.6936	0.698	0.6848	0.69	0.7037	0.6935	0.7033	0.6735	0.7023	0.6942	0.6892	0.6933	0.6925	0.6936	0.687	0.6721	0.6549	0.6642	0.6546	0.6476	0.6682	0.6608	0.6973	0.6545	0.6653	0.6566	0.646	0.6593	0.662	0.6582	0.6477	0.6557
FJ4	0.6504	0.6631	0.6621	0.6253	0.668	0.6659	0.6357	0.599	0.6457	0.6737	0.6393	0.6608	0.6662	0.6711	0.6538	0.6697	0.6784	0.6849	0.6811	0.6831	0.6807	0.6821	0.6922	0.6916	0.6721	0.692	0.6921	0.681	0.6931	0.6828	0.688	0.6907	0.6658	0.654	0.6545	0.6523	0.6517	0.6608	0.6641	0.6833	0.6485	0.6526	0.6491	0.6374	0.6534	0.6696	0.6513	0.647	0.6543
FJ40	0.6317	0.6407	0.6464	0.6507	0.655	0.6511	0.6204	0.6071	0.6284	0.6584	0.6226	0.6535	0.6515	0.6683	0.6267	0.646	0.6861	0.6628	0.6725	0.6643	0.6629	0.6825	0.6774	0.6831	0.678	0.6908	0.6709	0.6687	0.6817	0.6834	0.6676	0.6683	0.6895	0.627	0.6452	0.637	0.6321	0.6482	0.683	0.6799	0.6871	0.6888	0.6906	0.6833	0.6795	0.6764	0.6901	0.7184	0.6508
FJ41	0.6304	0.6841	0.6593	0.6115	0.6336	0.6337	0.6944	0.6387	0.7122	0.6865	0.6984	0.6699	0.6771	0.651	0.7036	0.7061	0.6578	0.6613	0.6594	0.6543	0.6502	0.6569	0.6562	0.6674	0.6493	0.6582	0.6613	0.6593	0.6693	0.6636	0.6658	0.6631	0.6423	0.6546	0.6237	0.6028	0.6623	0.6312	0.6376	0.6592	0.6191	0.6596	0.6338	0.6205	0.6272	0.6435	0.6258	0.6293	0.6538
FJ42	0.6501	0.6708	0.66	0.6226	0.6688	0.6687	0.649	0.6161	0.6569	0.6793	0.6516	0.6602	0.6662	0.6792	0.6546	0.671	0.6814	0.6867	0.6873	0.6862	0.6843	0.6854	0.68	0.6953	0.6687	0.6861	0.6944	0.6882	0.6917	0.6871	0.6869	0.6826	0.6618	0.652	0.649	0.6481	0.6463	0.6612	0.6603	0.6918	0.6467	0.6641	0.6547	0.6379	0.6409	0.666	0.6453	0.6451	0.6535
FJ43	0.6444	0.6525	0.6357	0.6319	0.6412	0.6668	0.6254	0.6241	0.6306	0.6568	0.6269	0.6398	0.6447	0.6704	0.6288	0.6339	0.663	0.6746	0.6697	0.6621	0.6721	0.6718	0.674	0.6669	0.6533	0.6613	0.6624	0.6586	0.6711	0.6714	0.6653	0.6649	0.6506	0.6318	0.637	0.6331	0.6304	0.659	0.6393	0.6722	0.6441	0.6424	0.6424	0.6422	0.6177	0.6411	0.6252	0.6273	0.6402
FJ44	0.6439	0.6616	0.6664	0.6341	0.6713	0.6767	0.6376	0.6045	0.65	0.6725	0.6352	0.6651	0.6664	0.6869	0.6448	0.6665	0.6765	0.6854	0.6879	0.6766	0.688	0.6846	0.6776	0.6875	0.6791	0.6767	0.6754	0.6867	0.6854	0.6871	0.6796	0.6872	0.6848	0.6502	0.6677	0.6551	0.6472	0.665	0.6744	0.687	0.6499	0.6648	0.6577	0.6517	0.6512	0.6783	0.656	0.6478	0.663
FJ45	0.6585	0.6706	0.6601	0.6348	0.6731	0.6771	0.643	0.6107	0.6536	0.6838	0.6435	0.6619	0.6738	0.6791	0.6494	0.6717	0.6822	0.6932	0.6996	0.6864	0.6919	0.6929	0.688	0.6969	0.6709	0.6863	0.6928	0.6933	0.7003	0.6996	0.6924	0.6897	0.6748	0.6532	0.6645	0.6559	0.6552	0.6685	0.657	0.696	0.6504	0.6599	0.6668	0.6481	0.6532	0.6653	0.6509	0.6432	0.6637
FJ46	0.6513	0.6726	0.668	0.6328	0.6712	0.6681	0.643	0.5996	0.6544	0.6729	0.6465	0.6604	0.6722	0.6827	0.6498	0.6804	0.6844	0.6919	0.6997	0.6836	0.6901	0.7082	0.6942	0.6974	0.6689	0.688	0.694	0.6944	0.7005	0.7005	0.6932	0.6917	0.6653	0.6554	0.6617	0.6549	0.653	0.6691	0.6578	0.693	0.6543	0.6596	0.6586	0.6392	0.6542	0.663	0.656	0.6496	0.6634
FJ47	0.6518	0.6607	0.6671	0.6295	0.6686	0.6726	0.6421	0.5988	0.6524	0.6725	0.6412	0.6653	0.6718	0.6716	0.6522	0.668	0.6748	0.6887	0.6842	0.6862	0.6876	0.6946	0.6898	0.6975	0.6619	0.6918	0.6884	0.6902	0.6982	0.6933	0.6848	0.6859	0.6729	0.6463	0.6611	0.6516	0.6448	0.667	0.6662	0.7031	0.6473	0.6664	0.6643	0.6381	0.6406	0.6583	0.6377	0.6419	0.6594
FJ48	0.6545	0.6697	0.6677	0.6303	0.6653	0.6706	0.6525	0.6092	0.6553	0.6787	0.6528	0.66	0.6655	0.6802	0.6551	0.6727	0.6843	0.6866	0.6922	0.6942	0.6887	0.6912	0.679	0.6971	0.6644	0.6874	0.9894	0.6901	0.6924	0.6941	0.6854	0.6902	0.6752	0.6492	0.6475	0.6439	0.6519	0.6657	0.6724	0.6875	0.6486	0.6655	0.6602	0.6425	0.6498	0.6561	0.6494	0.6437	0.6595
FJ49	0.6497	0.6657	0.665	0.6318	0.6725	0.6758	0.6376	0.6059	0.6533	0.6805	0.6374	0.6541	0.6679	0.6776	0.6532	0.6734	0.6831	0.6997	0.6897	0.6951	0.6939	0.6955	0.6944	0.6937	0.676	0.689	0.6985	0.6886	0.7016	0.6989	0.6867	0.6857	0.6787	0.6524	0.6523	0.646	0.6507	0.6658	0.6695	0.7034	0.6469	0.6624	0.6555	0.6439	0.6552	0.6679	0.6575	0.6386	0.66
FJ5	0.6551	0.6708	0.6639	0.6458	0.6679	0.6715	0.6493	0.612	0.6574	0.6838	0.6525	0.6642	0.6739	0.6838	0.652	0.6707	0.6868	0.6951	0.6919	0.6924	0.692	0.6875	0.6938	0.6964	0.6706	0.6913	0.6866	0.6958	0.6941	0.6936	0.6972	0.6935	0.681	0.6534	0.6646	0.659	0.6504	0.6665	0.6619	0.7034	0.646	0.661	0.6543	0.645	0.6449	0.6542	0.6442	0.6494	0.6687
FJ50	0.6381	0.6511	0.6395	0.6428	0.6414	0.6474	0.6296	0.613	0.6348	0.661	0.6337	0.6403	0.6546	0.6647	0.6315	0.6475	0.6711	0.6536	0.6616	0.656	0.6593	0.6694	0.6696	0.6661	0.6552	0.6626	0.6713	0.6708	0.6725	0.6702	0.6667	0.6619	0.6608	0.6294	0.6379	0.6368	0.6284	0.6507	0.6548	0.6707	0.6501	0.7072	0.7223	0.6557	0.6475	0.644	0.6399	0.6656	0.6441
FJ51	0.6442	0.6647	0.6654	0.621	0.6686	0.6632	0.6405	0.6041	0.6491	0.6728	0.6406	0.6642	0.6683	0.6753	0.6529	0.664	0.6828	0.6834	0.6798	0.6926	0.6882	0.6982	0.6952	0.6903	0.6714	0.6879	0.6865	0.6901	0.6905	0.6935	0.6944	0.6776	0.6692	0.6518	0.654	0.6491	0.6565	0.6635	0.664	0.6887	0.647	0.6568	0.6431	0.6296	0.6483	0.6558	0.6441	0.6555	0.6599
FJ52	0.6397	0.6283	0.6411	0.6507	0.6336	0.6351	0.6207	0.6215	0.6065	0.6202	0.6155	0.617	0.6342	0.6458	0.6092	0.6139	0.6415	0.6368	0.6405	0.6365	0.6302	0.6325	0.6407	0.638	0.6391	0.6485	0.6434	0.6298	0.6462	0.6385	0.636	0.6355	0.6727	0.6829	0.6484	0.657	0.6275	0.6329	0.6496	0.6326	0.6452	0.645	0.6268	0.6362	0.664	0.6201	0.6399	0.6844	0.6513
FJ53	0.6483	0.674	0.6614	0.6278	0.6689	0.6755	0.6471	0.6081	0.6475	0.6779	0.6441	0.6681	0.6741	0.6787	0.6463	0.6765	0.679	0.6897	0.6951	0.6892	0.6868	0.6963	0.6777	0.6923	0.6628	0.6939	0.6882	0.693	0.6948	0.6941	0.6802	0.6884	0.6701	0.6479	0.6605	0.6537	0.6485	0.6651	0.6557	0.6882	0.6472	0.6705	0.6558	0.6344	0.6536	0.6609	0.6485	0.6525	0.6534
FJ54	0.6544	0.6709	0.6687	0.627	0.679	0.6747	0.6483	0.6037	0.6503	0.675	0.6469	0.6609	0.6661	0.6804	0.6473	0.6703	0.6862	0.6954	0.6962	0.6926	0.6923	0.7007	0.6899	0.6943	0.6726	0.689	0.6891	0.6863	0.7052	0.6952	0.689	0.6881	0.6719	0.6509	0.6581	0.6566	0.6518	0.6694	0.6583	0.699	0.6502	0.658	0.6541	0.6381	0.6484	0.6634	0.645	0.6531	0.6597
FJ55	0.6572	0.6733	0.6669	0.6421	0.6754	0.6768	0.6368	0.6051	0.6488	0.6767	0.6378	0.6579	0.6702	0.6901	0.6499	0.6641	0.68	0.6919	0.7008	0.6806	0.6912	0.7019	0.6859	0.7061	0.6707	0.689	0.6953	0.6868	0.7035	0.6896	0.694	0.6955	0.679	0.643	0.6586	0.6566	0.6501	0.6671	0.6619	0.7079	0.6488	0.6642	0.6554	0.6386	0.6453	0.6552	0.645	0.6458	0.6466
FJ56	0.6529	0.6689	0.6622	0.6283	0.669	0.6704	0.6437	0.6094	0.6463	0.6758	0.6463	0.6691	0.6725	0.6879	0.6518	0.6756	0.6812	0.6929	0.6904	0.6948	0.6919	0.691	0.6893	0.6957	0.6802	0.6869	0.6964	0.6928	0.7099	0.7061	0.6858	0.6929	0.6775	0.6519	0.6581	0.6475	0.6451	0.6694	0.6665	0.6889	0.6448	0.662	0.6632	0.6448	0.6624	0.6625	0.6577	0.6462	0.6609
FJ57	0.641	0.6642	0.6612	0.6287	0.6628	0.6688	0.6403	0.5994	0.6475	0.6714	0.6426	0.6559	0.6636	0.6746	0.6495	0.6702	0.6843	0.6885	0.6846	0.6884	0.6833	0.6857	0.6934	0.6891	0.6713	0.6884	0.6923	0.6853	0.6943	0.6914	0.6874	0.6839	0.6637	0.6464	0.6532	0.6475	0.6442	0.6613	0.6556	0.688	0.6441	0.6596	0.6541	0.6367	0.6515	0.6515	0.644	0.6473	0.6553
FJ58	0.6558	0.6714	0.6733	0.6366	0.6733	0.6849	0.6493	0.6063	0.6498	0.6829	0.6479	0.6579	0.6809	0.6907	0.65	0.6737	0.6818	0.6951	0.6981	0.6932	0.6949	0.7121	0.7002	0.7009	0.6667	0.6827	0.697	0.6936	0.7006	0.6928	0.6865	0.689	0.6884	0.6557	0.6692	0.656	0.6534	0.6798	0.6658	0.6969	0.6551	0.6598	0.6561	0.6447	0.6493	0.6659	0.6547	0.6548	0.6637
FJ59	0.6588	0.6702	0.6626	0.6364	0.6746	0.6782	0.6421	0.6127	0.6533	0.6737	0.6435	0.662	0.6781	0.6782	0.6527	0.6743	0.6894	0.6956	0.6906	0.6933	0.7027	0.6983	0.7039	0.7055	0.672	0.6909	0.6971	0.6989	0.6962	0.6901	0.6868	0.6894	0.6773	0.658	0.6529	0.6528	0.6479	0.6673	0.6617	0.7015	0.6508	0.6652	0.6658	0.6464	0.6587	0.6641	0.6562	0.6534	0.6651
FJ6	0.6513	0.6776	0.674	0.6417	0.6777	0.6855	0.6469	0.6095	0.6591	0.6831	0.6523	0.6632	0.6795	0.686	0.6583	0.682	0.6898	0.6999	0.7039	0.6964	0.7058	0.7095	0.7074	0.7011	0.673	0.6981	0.6875	0.7058	0.7044	0.7082	0.6914	0.7007	0.6764	0.6624	0.6614	0.6592	0.6557	0.6741	0.6701	0.7102	0.6569	0.6693	0.6626	0.6437	0.667	0.6792	0.6643	0.6629	0.6747
FJ60	0.6498	0.6636	0.6628	0.6378	0.6696	0.668	0.6345	0.6107	0.6444	0.6838	0.6358	0.6587	0.666	0.6765	0.6415	0.6705	0.6844	0.6862	0.6862	0.6837	0.6832	0.6949	0.6883	0.6874	0.6702	0.6908	0.6932	0.688	0.7002	0.6886	0.6881	0.6919	0.6767	0.6463	0.6569	0.652	0.6444	0.6722	0.6707	0.6943	0.6536	0.6774	0.6687	0.6413	0.6515	0.6608	0.6466	0.6494	0.6539
FJ61	0.6569	0.6654	0.6615	0.6238	0.6659	0.671	0.6438	0.6155	0.6557	0.6816	0.6465	0.6567	0.6684	0.667	0.652	0.6682	0.6678	0.6802	0.6888	0.6758	0.688	0.6835	0.6825	0.6909	0.658	0.6845	0.6969	0.6765	0.6834	0.6895	0.6818	0.676	0.6638	0.6547	0.6575	0.6467	0.6509	0.6666	0.6666	0.684	0.6533	0.6566	0.6676	0.6405	0.6523	0.6615	0.6512	0.6483	0.6586
FJ62	0.664	0.6765	0.6613	0.6372	0.673	0.6675	0.6382	0.6109	0.6486	0.6748	0.6414	0.6572	0.6753	0.682	0.6433	0.663	0.6784	0.688	0.6912	0.6836	0.6893	0.6969	0.6907	0.6993	0.675	0.6976	0.6795	0.689	0.7009	0.6896	0.6852	0.6894	0.6802	0.6565	0.6663	0.6553	0.6502	0.6676	0.6603	0.6905	0.6487	0.6641	0.6516	0.6431	0.6446	0.662	0.651	0.6567	0.6572
FJ63	0.6396	0.6343	0.6305	0.6613	0.6362	0.6444	0.6239	0.6224	0.6046	0.6427	0.6262	0.6239	0.6328	0.6597	0.5974	0.6203	0.6604	0.6499	0.645	0.6499	0.6448	0.6597	0.6572	0.6575	0.6432	0.6505	0.6506	0.6523	0.6574	0.6617	0.6432	0.6495	0.643	0.6143	0.6374	0.6375	0.6137	0.6514	0.6317	0.6569	0.645	0.6728	0.6864	0.6632	0.6347	0.6361	0.6253	0.6506	0.6249
FJ64	0.6597	0.6791	0.6665	0.6345	0.6749	0.6824	0.6438	0.6026	0.654	0.6819	0.6428	0.6645	0.6775	0.6862	0.6542	0.6769	0.6972	0.6965	0.6975	0.699	0.6916	0.7026	0.6995	0.7048	0.6868	0.6997	0.7049	0.6946	0.7066	0.7071	0.6891	0.686	0.6793	0.6526	0.6619	0.6527	0.6544	0.6735	0.6695	0.7052	0.645	0.6659	0.661	0.6384	0.6592	0.6689	0.6545	0.651	0.6607
FJ65	0.6559	0.6714	0.6642	0.6343	0.6725	0.6751	0.6541	0.6135	0.6587	0.6797	0.6546	0.6669	0.6691	0.679	0.6518	0.67	0.6805	0.6915	0.6936	0.694	0.6965	0.69	0.6959	0.6949	0.6751	0.6879	0.6981	0.6905	0.7015	0.6962	0.6945	0.6951	0.6838	0.6565	0.6603	0.652	0.6568	0.664	0.6672	0.7006	0.6504	0.6555	0.6599	0.6455	0.655	0.6595	0.6625	0.649	0.6596
FJ66	0.6546	0.6742	0.6639	0.6396	0.6745	0.681	0.6463	0.614	0.6474	0.6842	0.6451	0.664	0.6718	0.6784	0.6552	0.6737	0.6934	0.6993	0.7045	0.6912	0.6939	0.7034	0.7023	0.7047	0.6783	0.6997	0.6967	0.6982	0.7065	0.6969	0.6951	0.6998	0.6853	0.6488	0.6615	0.6564	0.6536	0.6779	0.6691	0.7022	0.6454	0.6663	0.6578	0.6463	0.6578	0.6668	0.658	0.6539	0.6599
FJ67	0.6516	0.6749	0.6681	0.6232	0.6737	0.677	0.6572	0.6105	0.6495	0.6801	0.6568	0.6588	0.6736	0.6789	0.6591	0.6745	0.6809	0.6915	0.6825	0.6861	0.6818	0.6898	0.6859	0.6967	0.671	0.6833	0.687	0.6861	0.6926	0.6907	0.6906	0.6907	0.676	0.6499	0.6588	0.6486	0.6486	0.6747	0.6544	0.6926	0.6396	0.6608	0.6473	0.6323	0.6447	0.6632	0.6439	0.6408	0.6662
FJ68	0.6446	0.6664	0.6541	0.6234	0.6638	0.6689	0.6365	0.6094	0.6477	0.6716	0.6362	0.6641	0.6608	0.6841	0.6521	0.6643	0.6841	0.6819	0.6928	0.6888	0.6936	0.6941	0.6867	0.6949	0.6712	0.6906	0.6916	0.6815	0.6979	0.6942	0.6913	0.6843	0.6636	0.655	0.6571	0.6516	0.6485	0.6693	0.6635	0.6894	0.6481	0.6557	0.6574	0.6395	0.653	0.6613	0.654	0.6513	0.6625
FJ69	0.6239	0.6433	0.6416	0.6595	0.6569	0.6539	0.6204	0.6103	0.6363	0.6581	0.6212	0.662	0.6546	0.6571	0.6357	0.6517	0.659	0.6614	0.6634	0.6599	0.6648	0.6711	0.6626	0.668	0.7071	0.6677	0.6608	0.6675	0.6691	0.6742	0.661	0.6607	0.6723	0.6437	0.6383	0.6299	0.6382	0.648	0.6892	0.6714	0.6675	0.6557	0.6716	0.7167	0.6739	0.6666	0.6743	0.6568	0.6751
FJ7	0.6574	0.6757	0.6709	0.6409	0.6774	0.6796	0.6515	0.6039	0.6556	0.6852	0.6551	0.672	0.6684	0.6842	0.656	0.6771	0.6885	0.7039	0.7015	0.694	0.7018	0.7062	0.7015	0.699	0.669	0.7019	0.6974	0.7051	0.703	0.7036	0.689	0.6967	0.6728	0.6643	0.66	0.6582	0.657	0.6713	0.6711	0.7099	0.6625	0.6678	0.6616	0.6454	0.6661	0.677	0.6592	0.6666	0.6706
FJ70	0.636	0.6519	0.6522	0.6601	0.6682	0.6648	0.6275	0.6263	0.6354	0.6539	0.6282	0.6643	0.6498	0.6608	0.6311	0.6505	0.676	0.6619	0.6671	0.6656	0.6668	0.6674	0.6674	0.669	0.6869	0.677	0.6714	0.6693	0.6813	0.6818	0.6588	0.6647	0.6833	0.6364	0.6442	0.6424	0.6417	0.6471	0.6897	0.679	0.6764	0.6694	0.6776	0.6892	0.6764	0.6872	0.6826	0.6667	0.658
FJ71	0.6512	0.6765	0.67	0.6224	0.6758	0.6767	0.6576	0.6121	0.652	0.6832	0.657	0.6603	0.6751	0.6791	0.6606	0.6743	0.6815	0.6928	0.6852	0.6887	0.6826	0.6919	0.6881	0.6978	0.6724	0.6836	0.6903	0.6869	0.6937	0.6921	0.6904	0.6915	0.6747	0.6524	0.6587	0.6496	0.6514	0.6756	0.6549	0.6943	0.6407	0.6608	0.6495	0.6342	0.6475	0.6654	0.6456	0.6434	0.6683
FJ72	0.6538	0.6715	0.6676	0.6254	0.6724	0.6759	0.6481	0.6007	0.653	0.6766	0.6487	0.6605	0.6706	0.6849	0.6516	0.6716	0.6832	0.6888	0.6889	0.686	0.6948	0.7027	0.6937	0.7043	0.6742	0.6873	0.6935	0.6905	0.7011	0.6869	0.6857	0.6913	0.6748	0.6519	0.6592	0.6513	0.6541	0.6661	0.6613	0.6937	0.6379	0.6578	0.6509	0.6396	0.6476	0.6566	0.6394	0.6457	0.6597
FJ73	0.6232	0.6321	0.6282	0.6599	0.6429	0.6397	0.6157	0.6233	0.6217	0.6427	0.6163	0.6413	0.6407	0.6543	0.6149	0.6345	0.6642	0.6484	0.648	0.6517	0.6457	0.663	0.6489	0.6566	0.6643	0.6599	0.6516	0.6534	0.6582	0.6608	0.6523	0.6523	0.6812	0.6234	0.6313	0.6278	0.6261	0.6413	0.6753	0.6631	0.6901	0.7818	0.7648	0.6854	0.6716	0.6579	0.6651	0.7195	0.6383
FJ74	0.6632	0.6712	0.6718	0.6401	0.6846	0.6797	0.6512	0.6109	0.6551	0.6895	0.6524	0.6656	0.6778	0.6848	0.6496	0.6837	0.6889	0.7013	0.6966	0.6944	0.695	0.6941	0.6965	0.6994	0.675	0.6959	0.6952	0.6915	0.7046	0.7023	0.6885	0.6893	0.6866	0.6577	0.6649	0.6573	0.6602	0.6702	0.6642	0.7034	0.6473	0.6703	0.6606	0.6458	0.6537	0.6687	0.6582	0.6514	0.6631
FJ75	0.661	0.6683	0.6714	0.6305	0.6826	0.6817	0.6406	0.6045	0.6546	0.6806	0.641	0.6628	0.6709	0.6834	0.6535	0.6725	0.6915	0.6997	0.6997	0.6922	0.696	0.6951	0.6976	0.7007	0.6667	0.6974	0.6923	0.6945	0.7005	0.7033	0.6853	0.6832	0.6749	0.6519	0.6629	0.6571	0.6525	0.6714	0.655	0.7008	0.6421	0.6625	0.6545	0.6468	0.6476	0.6577	0.6428	0.6469	0.6641
FJ76	0.6537	0.673	0.6594	0.6349	0.6661	0.6767	0.6517	0.6205	0.6511	0.6764	0.6514	0.6608	0.6705	0.6828	0.6527	0.6758	0.678	0.6896	0.686	0.6851	0.6826	0.6929	0.6865	0.6846	0.675	0.6854	0.6879	0.683	0.6926	0.6849	0.6948	0.6904	0.6774	0.6567	0.6557	0.6468	0.6487	0.6672	0.6675	0.6956	0.6458	0.6637	0.6644	0.6408	0.6577	0.6547	0.6571	0.6492	0.6592
FJ77	0.6549	0.6713	0.6603	0.6321	0.6658	0.675	0.6533	0.6206	0.6528	0.6765	0.6532	0.661	0.67	0.6811	0.6535	0.6762	0.6802	0.688	0.6882	0.6865	0.6828	0.6948	0.6884	0.6857	0.6747	0.6857	0.6893	0.6839	0.6947	0.6856	0.6944	0.6908	0.6772	0.6576	0.6545	0.6462	0.6517	0.6669	0.668	0.6941	0.6462	0.6645	0.6639	0.6406	0.6579	0.6562	0.6571	0.65	0.6596
FJ78	0.6497	0.6755	0.6683	0.634	0.6722	0.6755	0.6463	0.6097	0.6621	0.6888	0.6466	0.6571	0.6715	0.6743	0.6616	0.6724	0.6868	0.6912	0.691	0.6948	0.6869	0.6969	0.6867	0.6923	0.6703	0.6874	0.6994	0.6911	0.7055	0.6874	0.6889	0.6766	0.6704	0.6566	0.6617	0.6529	0.664	0.6743	0.6618	0.6944	0.6428	0.6627	0.6527	0.6406	0.6494	0.6652	0.6546	0.6529	0.6604
FJ79	0.6563	0.6727	0.667	0.6345	0.6805	0.6746	0.647	0.602	0.6573	0.6871	0.6486	0.6684	0.677	0.6785	0.658	0.6685	0.6866	0.6964	0.7006	0.6965	0.6946	0.7032	0.6927	0.6933	0.6768	0.6884	0.6909	0.6961	0.7048	0.6992	0.6938	0.694	0.6772	0.6605	0.6654	0.6527	0.6539	0.6752	0.6666	0.6984	0.6461	0.669	0.6554	0.6371	0.6606	0.6628	0.6548	0.6557	0.669
FJ8	0.6614	0.6742	0.6823	0.6362	0.68	0.6841	0.6534	0.6105	0.6573	0.6902	0.651	0.667	0.6744	0.6888	0.6579	0.6801	0.6872	0.7006	0.6989	0.6999	0.6919	0.7017	0.7015	0.7054	0.6814	0.694	0.7007	0.6898	0.7086	0.7071	0.6947	0.6986	0.676	0.6624	0.6719	0.6618	0.6573	0.6691	0.6714	0.7051	0.6417	0.6679	0.6685	0.6478	0.6575	0.6596	0.6536	0.6626	0.6715
FJ80	0.6468	0.6687	0.6618	0.6253	0.6696	0.6687	0.6437	0.6055	0.6488	0.6739	0.6447	0.6612	0.6712	0.6727	0.6448	0.6705	0.6777	0.6862	0.6909	0.686	0.6878	0.6989	0.6874	0.6968	0.6662	0.6837	0.6916	0.6897	0.6976	0.6846	0.689	0.6894	0.6729	0.6461	0.6579	0.6416	0.6402	0.6623	0.6602	0.6965	0.644	0.6646	0.6512	0.6286	0.6506	0.6653	0.6514	0.6438	0.6545
FJ81	0.6574	0.6753	0.676	0.6405	0.6769	0.6688	0.6499	0.6055	0.6582	0.6801	0.6513	0.6679	0.6765	0.6778	0.6592	0.6744	0.6836	0.6963	0.6982	0.6873	0.6871	0.6958	0.7063	0.704	0.6745	0.6984	0.6989	0.693	0.6999	0.7061	0.6862	0.6884	0.6755	0.6566	0.6551	0.6536	0.6588	0.6731	0.6661	0.7063	0.6535	0.6663	0.6677	0.648	0.661	0.6631	0.661	0.66	0.6655
FJ82	0.6507	0.6697	0.6619	0.6345	0.6745	0.6695	0.6417	0.6081	0.6489	0.6756	0.6405	0.6611	0.6686	0.674	0.6517	0.6645	0.6809	0.6872	0.6941	0.6851	0.6827	0.6985	0.6909	0.6904	0.6788	0.688	0.695	0.6914	0.694	0.6877	0.6902	0.6901	0.6751	0.6486	0.6585	0.6449	0.6499	0.6709	0.6624	0.6984	0.6492	0.6564	0.6661	0.6466	0.6446	0.6577	0.6477	0.6422	0.658
FJ83	0.6502	0.6704	0.6651	0.6355	0.6748	0.6746	0.6442	0.6109	0.6538	0.6807	0.6432	0.6645	0.678	0.686	0.6581	0.6739	0.6912	0.6947	0.6968	0.6972	0.6944	0.702	0.6993	0.7054	0.6737	0.6996	0.6902	0.692	0.7066	0.6967	0.6905	0.6896	0.6802	0.6562	0.657	0.6498	0.6537	0.6753	0.6634	0.6956	0.6457	0.6644	0.6659	0.6428	0.6487	0.6662	0.6523	0.6516	0.6683
FJ84	0.6234	0.6318	0.627	0.6612	0.6443	0.64	0.615	0.6216	0.6225	0.6428	0.6158	0.6413	0.6409	0.6539	0.6164	0.6334	0.6658	0.6489	0.6475	0.6518	0.6456	0.6629	0.6483	0.6573	0.6643	0.6605	0.6511	0.6543	0.6592	0.6585	0.6523	0.6534	0.681	0.6228	0.6333	0.6284	0.6283	0.6443	0.6729	0.6633	0.6893	0.7825	0.7666	0.6872	0.6713	0.6571	0.6657	0.7204	0.6391
FJ85	0.6547	0.673	0.6652	0.6332	0.6761	0.6777	0.6424	0.6058	0.6461	0.6819	0.6385	0.6594	0.6672	0.6814	0.6478	0.6728	0.686	0.693	0.7007	0.6919	0.696	0.6913	0.6917	0.7003	0.6754	0.6955	0.6888	0.6873	0.7033	0.7026	0.6808	0.6897	0.6729	0.6508	0.6592	0.6529	0.6469	0.6737	0.6645	0.6968	0.6487	0.6592	0.6566	0.6423	0.6472	0.662	0.6434	0.6516	0.6558
FJ86	0.633	0.6609	0.6512	0.6543	0.6609	0.6567	0.6305	0.6147	0.6385	0.6687	0.6317	0.6702	0.6614	0.6671	0.6401	0.6616	0.6734	0.6699	0.6728	0.6787	0.6682	0.674	0.6671	0.6746	0.7149	0.6769	0.6777	0.6734	0.6792	0.6806	0.6642	0.6696	0.683	0.6451	0.6479	0.6403	0.6451	0.6522	0.6908	0.6844	0.6658	0.6622	0.6698	0.7222	0.6671	0.6732	0.6708	0.6626	0.6821
FJ87	0.6539	0.6709	0.6651	0.6359	0.6695	0.6673	0.6457	0.6214	0.6513	0.678	0.6469	0.6531	0.6749	0.6733	0.6518	0.6685	0.6865	0.692	0.6872	0.6883	0.6884	0.701	0.6891	0.6995	0.6718	0.6872	0.6944	0.6933	0.6999	0.6955	0.6927	0.6829	0.6757	0.6515	0.6544	0.6483	0.6565	0.67	0.6575	0.6987	0.6528	0.6651	0.6624	0.6517	0.6583	0.6652	0.6498	0.6553	0.664
FJ88	0.6594	0.6786	0.6632	0.6327	0.6781	0.6828	0.6446	0.6122	0.6534	0.6753	0.6466	0.6654	0.68	0.6863	0.6564	0.6724	0.6947	0.6957	0.6955	0.6903	0.7054	0.7028	0.6959	0.7031	0.6764	0.7006	0.6983	0.6947	0.7124	0.7034	0.6916	0.696	0.6732	0.6525	0.6597	0.6537	0.6567	0.6728	0.6731	0.7073	0.6556	0.6658	0.663	0.6447	0.6529	0.6728	0.6566	0.6518	0.6623
FJ89	0.6516	0.6758	0.6639	0.6335	0.665	0.67	0.6497	0.6102	0.6527	0.6858	0.6509	0.6682	0.6742	0.6778	0.6525	0.6705	0.6812	0.6943	0.6872	0.6848	0.6975	0.6937	0.6878	0.6968	0.6682	0.6919	0.6926	0.6967	0.6972	0.6978	0.6894	0.6932	0.6771	0.6476	0.663	0.6513	0.6483	0.6727	0.6671	0.7017	0.6542	0.6598	0.6608	0.642	0.6583	0.6631	0.6612	0.6445	0.6586
FJ9	0.6514	0.6693	0.6681	0.6247	0.6806	0.68	0.6425	0.5982	0.653	0.6819	0.6449	0.6567	0.6758	0.6891	0.6534	0.683	0.6913	0.6999	0.6966	0.6905	0.6964	0.7073	0.7016	0.7031	0.6705	0.6917	0.6943	0.6968	0.7051	0.7014	0.684	0.6959	0.6745	0.6577	0.6641	0.6585	0.6556	0.6731	0.6658	0.7002	0.6454	0.6615	0.6547	0.6389	0.6513	0.6577	0.6536	0.6527	0.6683
FJ90	0.6513	0.6726	0.6634	0.6368	0.6684	0.6709	0.6531	0.6099	0.6566	0.6868	0.6533	0.6614	0.6742	0.6785	0.6572	0.6798	0.6804	0.6863	0.692	0.6913	0.6898	0.6981	0.6897	0.7045	0.6746	0.6929	0.6851	0.6887	0.6915	0.6949	0.6814	0.6889	0.6692	0.6493	0.654	0.646	0.647	0.6628	0.6653	0.6924	0.6476	0.6706	0.6561	0.6453	0.6483	0.6562	0.654	0.645	0.6526
FJ91	0.655	0.6657	0.672	0.6308	0.6693	0.6782	0.6483	0.6106	0.6528	0.6751	0.6474	0.6616	0.6648	0.677	0.6541	0.6675	0.6781	0.6879	0.6937	0.6907	0.6844	0.6879	0.6945	0.6951	0.6747	0.687	0.6877	0.6888	0.6997	0.6875	0.6887	0.6916	0.6697	0.6549	0.6598	0.6531	0.6569	0.6667	0.6671	0.701	0.653	0.6607	0.6555	0.6453	0.6522	0.6582	0.6511	0.6491	0.6534
FJ92	0.6575	0.6861	0.67	0.6432	0.6727	0.6779	0.6559	0.6149	0.6567	0.6865	0.6579	0.6717	0.6726	0.6754	0.6578	0.68	0.6835	0.6979	0.6891	0.6858	0.6868	0.7067	0.6911	0.7002	0.6812	0.6912	0.6963	0.6844	0.7052	0.6931	0.6895	0.6861	0.6806	0.658	0.6658	0.6564	0.6514	0.6783	0.6684	0.7037	0.6515	0.664	0.6593	0.6467	0.6523	0.6632	0.653	0.6526	0.6626
FJ93	0.6493	0.6688	0.662	0.6322	0.6743	0.6691	0.6406	0.6068	0.6472	0.6754	0.6398	0.6616	0.6687	0.671	0.6519	0.6624	0.6814	0.6865	0.6954	0.6846	0.6819	0.6979	0.6906	0.689	0.6773	0.6884	0.6921	0.6887	0.6939	0.6859	0.6895	0.6905	0.6732	0.65	0.6572	0.6441	0.6498	0.6715	0.6607	0.6988	0.6485	0.6541	0.6653	0.645	0.6433	0.6566	0.6474	0.6415	0.6571
FJ94	0.6577	0.6713	0.6617	0.634	0.6627	0.6728	0.644	0.6111	0.6502	0.6809	0.6455	0.6606	0.6641	0.6739	0.6494	0.6719	0.6771	0.6853	0.7041	0.6884	0.6901	0.7044	0.6861	0.7028	0.6701	0.6905	0.6854	0.6897	0.7058	0.7005	0.6866	0.6866	0.6672	0.6511	0.6626	0.6519	0.6447	0.6635	0.6556	0.6989	0.6534	0.6577	0.6626	0.6417	0.6471	0.6644	0.6528	0.6516	0.6647
FJ95	0.6527	0.6639	0.6606	0.6334	0.6785	0.6779	0.6424	0.6057	0.6468	0.6832	0.6444	0.6586	0.6711	0.6807	0.6464	0.6713	0.684	0.6944	0.6913	0.6837	0.6909	0.699	0.6961	0.6999	0.6603	0.6909	0.6861	0.6934	0.702	0.6891	0.6942	0.6935	0.6792	0.6482	0.6535	0.6569	0.6529	0.6703	0.6586	0.6935	0.6464	0.6618	0.6547	0.6421	0.6505	0.6541	0.6462	0.6497	0.6618
FJ96	0.6196	0.641	0.6313	0.6619	0.6377	0.6364	0.6172	0.6611	0.6247	0.6499	0.6172	0.6604	0.6411	0.6552	0.62	0.6429	0.6643	0.6554	0.654	0.6565	0.6556	0.6545	0.6581	0.6656	0.6891	0.6762	0.666	0.6595	0.6599	0.6767	0.6548	0.6541	0.6951	0.6288	0.6301	0.6221	0.6198	0.6381	0.7103	0.6656	0.72	0.6925	0.6821	0.6952	0.6931	0.6685	0.697	0.7147	0.6491
FJ97	0.6598	0.6699	0.6647	0.6351	0.6774	0.6786	0.6443	0.6065	0.6583	0.6832	0.647	0.6559	0.6775	0.6803	0.6529	0.6737	0.6862	0.6882	0.6917	0.6907	0.6906	0.7012	0.7012	0.8165	0.6776	0.6932	0.6952	0.6928	0.7048	0.6989	0.6935	0.6928	0.6772	0.6538	0.6589	0.6478	0.6517	0.6685	0.6615	0.7001	0.6518	0.6627	0.6614	0.6486	0.6537	0.6722	0.6563	0.6576	0.6565
FJ98	0.6464	0.6387	0.6144	0.6456	0.6346	0.6492	0.6151	0.6137	0.5996	0.6323	0.6127	0.6089	0.625	0.6561	0.598	0.6147	0.6447	0.6465	0.6495	0.6402	0.6448	0.6544	0.6489	0.65	0.6422	0.6469	0.6401	0.6387	0.6511	0.6459	0.6434	0.6497	0.6351	0.611	0.6353	0.6339	0.6039	0.6571	0.6396	0.6575	0.6826	0.6253	0.6556	0.6419	0.6432	0.7248	0.6441	0.6158	0.6266
FJ99	0.6485	0.6785	0.6685	0.6285	0.6739	0.6774	0.6512	0.6059	0.6582	0.6847	0.6553	0.6624	0.6654	0.6839	0.6573	0.6757	0.6754	0.6917	0.6959	0.6859	0.6859	0.7022	0.6932	0.7005	0.672	0.6856	0.6826	0.6972	0.6987	0.6982	0.6955	0.6921	0.6659	0.6539	0.6606	0.6506	0.6566	0.6787	0.6614	0.7059	0.637	0.6644	0.6548	0.6441	0.649	0.6611	0.6433	0.6466	0.6619
GD1	0.5562	0.609	0.5998	0.5573	0.5922	0.582	0.5983	0.5749	0.6388	0.615	0.602	0.6266	0.6205	0.5976	0.6427	0.6283	0.6205	0.6092	0.6139	0.6177	0.6142	0.6085	0.6171	0.6138	0.627	0.6178	0.6225	0.6178	0.6191	0.6121	0.6258	0.6207	0.6083	0.607	0.5699	0.5547	0.6242	0.5846	0.6194	0.6144	0.6065	0.608	0.6156	0.5902	0.6137	0.6136	0.6153	0.5941	0.6075
GD10	0.5677	0.607	0.6006	0.5524	0.5894	0.5831	0.6038	0.5803	0.6455	0.6164	0.6051	0.6294	0.6235	0.5995	0.6448	0.6331	0.6178	0.6116	0.6227	0.6233	0.6213	0.6201	0.6242	0.6203	0.6253	0.6227	0.6195	0.6197	0.622	0.6173	0.6276	0.6241	0.6062	0.6157	0.5741	0.5547	0.6241	0.5973	0.6191	0.6262	0.6138	0.6152	0.6176	0.5994	0.6184	0.6197	0.6226	0.6049	0.6089
GD11	0.5698	0.6049	0.6013	0.5548	0.5953	0.5848	0.5972	0.5835	0.6503	0.6183	0.6005	0.6316	0.627	0.5997	0.648	0.6331	0.6192	0.613	0.6129	0.617	0.6185	0.6172	0.6197	0.6221	0.619	0.6188	0.6271	0.6201	0.622	0.6196	0.6283	0.6263	0.6106	0.6176	0.5708	0.5532	0.626	0.5887	0.6176	0.6178	0.6007	0.6117	0.6076	0.5809	0.618	0.6127	0.6169	0.6013	0.6102
GD12	0.5748	0.6066	0.5965	0.5626	0.594	0.589	0.6041	0.586	0.6434	0.621	0.6046	0.6293	0.6247	0.6012	0.6471	0.6248	0.6211	0.6137	0.6126	0.6202	0.6204	0.6249	0.6168	0.622	0.6267	0.621	0.6225	0.6193	0.6233	0.6241	0.6331	0.626	0.605	0.6171	0.5735	0.5552	0.6296	0.5931	0.6311	0.621	0.613	0.6144	0.6105	0.5889	0.6163	0.6142	0.6245	0.6043	0.609
GD13	0.584	0.6194	0.6172	0.5745	0.6158	0.6012	0.615	0.602	0.6525	0.6289	0.6179	0.6415	0.634	0.6139	0.6497	0.6357	0.6271	0.6328	0.6295	0.6299	0.6346	0.6463	0.6383	0.6308	0.6362	0.6282	0.6328	0.6306	0.6349	0.6277	0.6413	0.6382	0.6174	0.6275	0.5988	0.577	0.6457	0.6172	0.6339	0.6344	0.622	0.6245	0.6205	0.6091	0.6203	0.626	0.6244	0.6115	0.6231
GD14	0.5748	0.6149	0.6158	0.5719	0.6037	0.6016	0.6094	0.5953	0.6534	0.6318	0.6144	0.6315	0.6373	0.6114	0.6505	0.6396	0.6291	0.6218	0.6283	0.6363	0.625	0.6316	0.6367	0.6322	0.624	0.6327	0.6315	0.6322	0.6338	0.6255	0.6361	0.6341	0.6218	0.6243	0.5902	0.5723	0.6351	0.6071	0.625	0.6332	0.6098	0.6242	0.6212	0.6022	0.6252	0.6234	0.6235	0.6076	0.6199
GD15	0.6791	0.6653	0.7259	0.6225	0.7212	0.675	0.6422	0.594	0.6777	0.6634	0.6434	0.6466	0.6702	0.6791	0.669	0.6595	0.6516	0.6656	0.6692	0.6672	0.6614	0.6748	0.6646	0.6648	0.6523	0.6701	0.6692	0.6623	0.6695	0.673	0.666	0.6548	0.6488	0.7288	0.7373	0.7582	0.7282	0.6475	0.6436	0.6699	0.629	0.6472	0.6361	0.6244	0.6257	0.6441	0.6281	0.6786	0.6953
GD2	0.5638	0.6086	0.6098	0.5583	0.5943	0.5813	0.6082	0.5834	0.6537	0.6225	0.6122	0.6344	0.6318	0.5966	0.6536	0.6342	0.6229	0.6197	0.6263	0.624	0.6211	0.6229	0.6274	0.619	0.6238	0.6202	0.629	0.62	0.6248	0.6211	0.6321	0.6315	0.6111	0.6201	0.5723	0.5543	0.6284	0.5976	0.6224	0.6279	0.6018	0.6162	0.617	0.588	0.618	0.6123	0.6168	0.6009	0.616
GD3	0.5876	0.6295	0.6182	0.5821	0.5989	0.5963	0.6343	0.6195	0.6639	0.6381	0.636	0.6378	0.6377	0.6139	0.6712	0.65	0.6245	0.6212	0.6291	0.6302	0.6244	0.6299	0.6295	0.629	0.6307	0.6252	0.6297	0.6276	0.6277	0.6296	0.6324	0.6345	0.6077	0.6245	0.5817	0.5668	0.6349	0.6083	0.6253	0.6284	0.6145	0.6266	0.6144	0.6074	0.6137	0.6236	0.6199	0.6021	0.6158
GD4	0.5599	0.6023	0.5992	0.547	0.5834	0.5787	0.5953	0.5808	0.6543	0.6152	0.5986	0.6296	0.6255	0.5899	0.6501	0.6298	0.6164	0.6079	0.6135	0.6184	0.6181	0.6142	0.6127	0.6162	0.6168	0.6114	0.6172	0.6174	0.619	0.6162	0.6245	0.6187	0.5971	0.6113	0.5702	0.5436	0.6246	0.5914	0.6095	0.6218	0.599	0.6033	0.6078	0.5838	0.603	0.6064	0.6104	0.5828	0.602
GD5	0.577	0.6192	0.6151	0.577	0.6026	0.593	0.6142	0.5986	0.6505	0.6297	0.6144	0.6386	0.6305	0.6101	0.6524	0.6388	0.6251	0.6292	0.6295	0.6282	0.6289	0.6292	0.6301	0.6295	0.6364	0.6396	0.6346	0.6329	0.6323	0.6276	0.645	0.6296	0.6252	0.623	0.5924	0.5725	0.6346	0.6021	0.6358	0.6297	0.6221	0.6258	0.6254	0.6073	0.62	0.6238	0.6253	0.6065	0.6165
GD6	0.5571	0.599	0.601	0.5453	0.592	0.5728	0.5921	0.5742	0.6513	0.623	0.5974	0.629	0.6314	0.5927	0.6498	0.6287	0.6226	0.6148	0.6155	0.6189	0.6134	0.6183	0.6195	0.6135	0.619	0.6193	0.6169	0.6209	0.6182	0.6164	0.625	0.6208	0.6054	0.6139	0.5696	0.5501	0.6289	0.5937	0.6229	0.6249	0.5989	0.6087	0.6042	0.5798	0.6077	0.6125	0.6149	0.592	0.6111
GD7	0.5974	0.6266	0.6169	0.609	0.6231	0.6124	0.6282	0.6114	0.6513	0.644	0.6262	0.6503	0.6393	0.6243	0.6506	0.6377	0.6386	0.6368	0.6347	0.6367	0.6253	0.6406	0.6436	0.6357	0.6554	0.6484	0.6429	0.6374	0.6408	0.6368	0.6515	0.6426	0.6317	0.6316	0.6013	0.5881	0.64	0.6218	0.6409	0.6477	0.6441	0.6361	0.6373	0.6428	0.6426	0.6356	0.6503	0.6327	0.653
GD8	0.6006	0.623	0.6275	0.6098	0.62	0.617	0.6236	0.6241	0.643	0.6329	0.6221	0.6404	0.6426	0.6282	0.6475	0.64	0.6379	0.6335	0.6379	0.6377	0.6333	0.6355	0.6374	0.6409	0.6681	0.6425	0.6421	0.641	0.6448	0.6424	0.6481	0.6387	0.6428	0.6328	0.6122	0.5957	0.6401	0.6278	0.6576	0.6491	0.6488	0.6371	0.6512	0.6488	0.6545	0.655	0.6569	0.6346	0.6353
GD9	0.5521	0.5962	0.5909	0.5443	0.587	0.5698	0.5913	0.5765	0.6438	0.613	0.5944	0.6237	0.6222	0.5913	0.6437	0.6183	0.6133	0.6123	0.6111	0.6083	0.6147	0.6124	0.616	0.6086	0.6215	0.6126	0.61	0.6122	0.615	0.6091	0.6245	0.6177	0.5979	0.6168	0.568	0.5467	0.6319	0.5825	0.611	0.6221	0.6042	0.6055	0.6099	0.5815	0.6106	0.603	0.6108	0.5952	0.6082
GZ1	0.6331	0.7058	0.6524	0.615	0.6226	0.6222	0.7109	0.6636	0.7809	0.6822	0.7159	0.6811	0.7057	0.6391	0.7795	0.7032	0.6399	0.6386	0.6424	0.6445	0.6322	0.6416	0.6494	0.6446	0.6383	0.6482	0.6447	0.6441	0.6478	0.6466	0.6448	0.6489	0.6255	0.6938	0.6084	0.5951	0.7248	0.6224	0.6213	0.647	0.6127	0.6502	0.6167	0.6118	0.6178	0.6259	0.6159	0.63	0.6568
GZ2	0.6177	0.6395	0.6423	0.6223	0.6404	0.6345	0.6268	0.6126	0.6423	0.6525	0.6303	0.6562	0.6547	0.645	0.6404	0.6512	0.6555	0.6583	0.6607	0.6451	0.6528	0.6587	0.6569	0.6619	0.6677	0.6677	0.6594	0.6521	0.659	0.664	0.6631	0.6601	0.6895	0.632	0.6254	0.6197	0.6397	0.6429	0.6847	0.6593	0.6674	0.6634	0.6526	0.651	0.7047	0.6626	0.6988	0.6506	0.647
GZ3	0.6646	0.6786	0.673	0.6387	0.6258	0.6193	0.7148	0.6675	0.6734	0.6517	0.7137	0.6307	0.6442	0.636	0.6687	0.659	0.6069	0.6168	0.6104	0.6145	0.6091	0.6181	0.6116	0.6109	0.6092	0.6143	0.6157	0.6066	0.6114	0.6128	0.6156	0.608	0.5964	0.6695	0.6406	0.6546	0.6651	0.6173	0.5906	0.6083	0.5959	0.6247	0.5929	0.6117	0.5839	0.594	0.5827	0.618	0.6423
GZ4	0.6618	0.6715	0.7035	0.6278	0.7095	0.668	0.6545	0.6096	0.6742	0.6827	0.6538	0.6666	0.6804	0.6783	0.6603	0.6798	0.6653	0.6777	0.6717	0.6733	0.6659	0.6718	0.6754	0.6798	0.6664	0.6743	0.6756	0.6735	0.6837	0.6771	0.6781	0.6697	0.6622	0.7061	0.6952	0.7121	0.7095	0.6608	0.6418	0.6715	0.6375	0.6582	0.6439	0.6294	0.6438	0.6621	0.645	0.6533	0.6783
HB1	0.6713	0.6909	0.7294	0.6367	0.6959	0.6722	0.675	0.6212	0.6684	0.6889	0.6752	0.671	0.6774	0.6861	0.6702	0.694	0.6762	0.6649	0.6761	0.6695	0.6671	0.6756	0.6738	0.6782	0.6587	0.6729	0.6736	0.6773	0.6773	0.6847	0.6783	0.6692	0.6623	0.7041	0.7064	0.7067	0.6904	0.6547	0.6492	0.6832	0.629	0.6669	0.6431	0.6308	0.629	0.6548	0.6401	0.6822	0.6902
HB2	0.6523	0.645	0.6852	0.6826	0.6893	0.6627	0.6234	0.5962	0.6252	0.6543	0.6238	0.6648	0.6444	0.678	0.6242	0.6386	0.6639	0.6609	0.6586	0.6586	0.6575	0.667	0.656	0.6677	0.7159	0.6724	0.6596	0.6667	0.6673	0.6698	0.6628	0.6581	0.6596	0.6778	0.6998	0.6977	0.662	0.6505	0.6713	0.6643	0.6617	0.6535	0.6507	0.6898	0.6507	0.6605	0.65	0.6829	0.6845
HB3	0.6818	0.6973	0.7011	0.6396	0.6817	0.6784	0.677	0.6207	0.6697	0.6861	0.6786	0.6685	0.6744	0.6846	0.6628	0.6902	0.668	0.6697	0.6799	0.6662	0.673	0.6779	0.6741	0.6772	0.66	0.6701	0.6721	0.6748	0.6853	0.6831	0.6763	0.6767	0.6701	0.7023	0.7113	0.7033	0.6815	0.6607	0.6528	0.6774	0.6357	0.6618	0.6451	0.6324	0.6401	0.6627	0.6466	0.6605	0.6933
HB4	0.6799	0.6642	0.6966	0.6481	0.6878	0.6692	0.6484	0.6229	0.6165	0.6453	0.645	0.6286	0.6485	0.6726	0.6155	0.633	0.635	0.6395	0.6365	0.6405	0.6432	0.6459	0.6409	0.6396	0.6341	0.648	0.6329	0.6367	0.642	0.6435	0.6429	0.6391	0.6347	0.6793	0.7204	0.7387	0.6659	0.6522	0.6138	0.6475	0.6248	0.6289	0.6131	0.63	0.6177	0.628	0.6188	0.6414	0.6703
HN1	0.6837	0.6845	0.7456	0.6373	0.719	0.6523	0.6927	0.6295	0.6583	0.6684	0.6915	0.6548	0.6649	0.666	0.6615	0.6771	0.6403	0.6497	0.6516	0.6484	0.6478	0.6528	0.6538	0.6491	0.6404	0.6545	0.6513	0.6511	0.6563	0.6522	0.6565	0.6477	0.6419	0.7367	0.7219	0.746	0.7129	0.6488	0.629	0.6514	0.6222	0.6528	0.6233	0.6202	0.618	0.6334	0.6191	0.68	0.7017
HN10	0.6825	0.691	0.7279	0.6358	0.715	0.6765	0.6646	0.6086	0.6599	0.6829	0.6637	0.6568	0.6781	0.6877	0.6573	0.6805	0.6638	0.6744	0.6791	0.6771	0.6761	0.6792	0.6808	0.6819	0.6599	0.6835	0.6763	0.6757	0.6828	0.6831	0.6743	0.6756	0.6655	0.7091	0.7101	0.722	0.7046	0.6722	0.6613	0.6737	0.6487	0.6639	0.6468	0.6339	0.6487	0.6585	0.6466	0.6713	0.6966
HN11	0.68	0.6629	0.7438	0.631	0.7517	0.686	0.6274	0.588	0.6346	0.671	0.6274	0.6422	0.6657	0.6913	0.6356	0.6565	0.6625	0.668	0.6764	0.6658	0.6693	0.6772	0.6839	0.6805	0.6582	0.6767	0.6731	0.6703	0.6783	0.6768	0.6719	0.6697	0.6654	0.7252	0.7658	0.7798	0.7224	0.6722	0.6599	0.6734	0.6416	0.6544	0.6488	0.6317	0.6475	0.6688	0.6444	0.6825	0.7059
HN12	0.6449	0.6884	0.6668	0.6178	0.642	0.639	0.694	0.6517	0.7086	0.6895	0.6972	0.6706	0.677	0.657	0.7032	0.7027	0.6614	0.6626	0.665	0.6606	0.6637	0.6673	0.6639	0.6678	0.6552	0.6661	0.664	0.6641	0.6694	0.6606	0.6657	0.6694	0.6503	0.6649	0.6305	0.6136	0.6655	0.64	0.647	0.6678	0.6319	0.6661	0.6385	0.6246	0.6415	0.6518	0.6365	0.6432	0.6592
HN13	0.639	0.6888	0.6544	0.6216	0.6164	0.6173	0.7177	0.661	0.7181	0.675	0.7172	0.6607	0.6778	0.6372	0.7167	0.6999	0.6342	0.6414	0.6487	0.6418	0.6377	0.6386	0.6408	0.6459	0.642	0.6427	0.6514	0.6427	0.6443	0.6395	0.6445	0.6444	0.626	0.6572	0.6116	0.5962	0.6571	0.6242	0.6223	0.642	0.6093	0.6504	0.6139	0.6072	0.6065	0.62	0.612	0.6222	0.6414
HN14	0.6597	0.7131	0.6779	0.6778	0.6443	0.6477	0.7101	0.6529	0.6944	0.6946	0.7132	0.6729	0.6792	0.6592	0.6995	0.7097	0.6529	0.6647	0.6631	0.6612	0.6612	0.6694	0.6624	0.6763	0.651	0.6618	0.661	0.6664	0.6642	0.6689	0.6679	0.6627	0.6477	0.658	0.6335	0.6233	0.6567	0.6469	0.6332	0.6632	0.6299	0.671	0.6363	0.63	0.6233	0.647	0.631	0.6327	0.6482
HN15	0.632	0.6851	0.666	0.6044	0.6341	0.6352	0.6963	0.6382	0.7289	0.6831	0.699	0.6713	0.6867	0.6454	0.7225	0.7068	0.6491	0.6582	0.6639	0.658	0.653	0.6528	0.6558	0.6636	0.6525	0.6578	0.6668	0.6591	0.6624	0.6609	0.6599	0.6628	0.6393	0.6699	0.6226	0.6033	0.6712	0.6292	0.6399	0.661	0.6176	0.6576	0.6251	0.6043	0.6176	0.633	0.6245	0.6326	0.6517
HN16	0.6489	0.6675	0.6567	0.6544	0.6587	0.6556	0.6519	0.6396	0.6441	0.6568	0.6499	0.7002	0.6646	0.6727	0.6501	0.6506	0.6552	0.6549	0.6565	0.6541	0.6635	0.665	0.6659	0.6649	0.6569	0.6659	0.657	0.6679	0.6651	0.6683	0.6703	0.6622	0.6618	0.6449	0.6493	0.6438	0.6457	0.6579	0.653	0.6637	0.6484	0.6471	0.6429	0.6584	0.6453	0.6522	0.6496	0.6353	0.6482
HN17	0.6462	0.7115	0.7423	0.6303	0.6518	0.6391	0.7591	0.634	0.7102	0.6987	0.754	0.6803	0.686	0.6632	0.7105	0.7285	0.6611	0.6708	0.6685	0.6692	0.6621	0.6708	0.673	0.6761	0.6657	0.6723	0.6788	0.6754	0.6761	0.6785	0.6703	0.6697	0.6598	0.6726	0.6368	0.6222	0.6678	0.6414	0.6528	0.671	0.6194	0.6717	0.6373	0.6187	0.6357	0.6432	0.6285	0.6455	0.6652
HN18	0.6243	0.6837	0.6663	0.6045	0.6382	0.6336	0.6968	0.6285	0.7277	0.6833	0.7009	0.6726	0.6867	0.6488	0.7187	0.704	0.6552	0.6544	0.6622	0.6584	0.6516	0.6605	0.6505	0.6566	0.6494	0.6598	0.6624	0.6592	0.6578	0.6633	0.6609	0.6585	0.639	0.6738	0.6189	0.6021	0.6739	0.6296	0.6398	0.6577	0.6152	0.6598	0.6292	0.6103	0.6164	0.639	0.6218	0.6392	0.6551
HN19	0.6325	0.6443	0.6432	0.6401	0.6515	0.6548	0.6327	0.6044	0.6387	0.6543	0.6337	0.6519	0.6496	0.6674	0.6308	0.6474	0.6563	0.6667	0.6638	0.6596	0.6637	0.668	0.6656	0.6709	0.6824	0.6654	0.6713	0.6692	0.6768	0.6653	0.6652	0.6595	0.6588	0.63	0.6345	0.6282	0.6376	0.6533	0.718	0.6682	0.7341	0.6511	0.7156	0.688	0.7311	0.7277	0.7227	0.6416	0.6615
HN2	0.6472	0.7024	0.6798	0.6145	0.6519	0.6494	0.7013	0.6223	0.7088	0.7073	0.7029	0.6824	0.6839	0.6652	0.7113	0.7188	0.6662	0.6715	0.6783	0.6752	0.6679	0.6777	0.6714	0.6834	0.6604	0.6706	0.6737	0.6758	0.6818	0.6829	0.6773	0.6761	0.6579	0.6709	0.6325	0.618	0.6625	0.6419	0.6535	0.6781	0.6249	0.6749	0.6402	0.6173	0.6363	0.6475	0.6361	0.6434	0.6643
HN20	0.6561	0.704	0.6929	0.6465	0.611	0.6224	0.7678	0.6742	0.6816	0.6803	0.7618	0.6457	0.6598	0.6492	0.6743	0.6888	0.6259	0.6338	0.6312	0.6414	0.6292	0.6352	0.6337	0.6378	0.6238	0.6342	0.6399	0.6338	0.6326	0.6413	0.6337	0.6418	0.6181	0.6365	0.6129	0.6053	0.63	0.6342	0.6059	0.6307	0.6078	0.6491	0.5996	0.6148	0.602	0.6138	0.5963	0.6038	0.631
HN21	0.6424	0.7067	0.6786	0.6078	0.6551	0.6452	0.7452	0.6357	0.7101	0.7052	0.7555	0.6793	0.6862	0.6594	0.7119	0.7337	0.6608	0.67	0.669	0.6669	0.6649	0.6671	0.675	0.6721	0.6559	0.6731	0.6714	0.678	0.6795	0.6786	0.6727	0.6753	0.6506	0.6623	0.6337	0.6178	0.6466	0.6385	0.6444	0.6715	0.6234	0.6697	0.6289	0.611	0.6327	0.6454	0.635	0.6442	0.6561
HN22	0.658	0.707	0.7214	0.6342	0.6363	0.6361	0.7634	0.66	0.7065	0.6975	0.76	0.6722	0.685	0.6598	0.7033	0.7259	0.6453	0.6561	0.6621	0.6615	0.6524	0.6639	0.6537	0.6624	0.651	0.6578	0.6656	0.6608	0.6677	0.6637	0.6622	0.659	0.6476	0.6613	0.629	0.6235	0.6518	0.6419	0.6297	0.6532	0.6239	0.6696	0.6273	0.6208	0.6212	0.6324	0.6238	0.6338	0.6559
HN23	0.6288	0.6506	0.627	0.6438	0.6072	0.6175	0.6607	0.6576	0.6792	0.6378	0.6605	0.6405	0.6569	0.6386	0.6758	0.6276	0.6247	0.6242	0.6245	0.6197	0.6186	0.622	0.6259	0.621	0.6328	0.6259	0.6204	0.6244	0.6269	0.6252	0.6233	0.6247	0.617	0.6483	0.6033	0.6034	0.6708	0.6303	0.6127	0.6238	0.62	0.6231	0.6157	0.6373	0.6048	0.6162	0.6058	0.6197	0.654
HN24	0.6861	0.6568	0.7286	0.6178	0.7429	0.6927	0.6207	0.5858	0.6296	0.6671	0.6215	0.6425	0.6624	0.6884	0.6289	0.6557	0.6728	0.6691	0.6791	0.6701	0.6689	0.6815	0.675	0.6808	0.6557	0.6661	0.6702	0.6761	0.6819	0.6806	0.6692	0.6737	0.6685	0.6988	0.7657	0.7735	0.7032	0.6671	0.6512	0.6814	0.6304	0.6438	0.6366	0.6197	0.641	0.6573	0.6381	0.6769	0.6782
HN25	0.6219	0.6635	0.6445	0.6298	0.6491	0.645	0.6499	0.6144	0.6509	0.6634	0.6498	0.6638	0.6431	0.6599	0.6495	0.667	0.6669	0.6645	0.6673	0.6635	0.6493	0.661	0.6652	0.6646	0.6891	0.6631	0.6624	0.6613	0.6746	0.6635	0.6632	0.6551	0.6558	0.6345	0.631	0.6204	0.6309	0.6452	0.6624	0.6664	0.6504	0.6619	0.6617	0.676	0.6533	0.6517	0.6525	0.655	0.7713
HN26	0.6991	0.6818	0.7483	0.6322	0.7358	0.6692	0.6781	0.6141	0.6614	0.6785	0.6781	0.663	0.6672	0.682	0.6646	0.6814	0.6563	0.6695	0.6675	0.6622	0.6641	0.6645	0.6676	0.6729	0.6506	0.669	0.6612	0.6678	0.6736	0.6751	0.6695	0.6727	0.6544	0.7245	0.732	0.7583	0.7433	0.653	0.6492	0.664	0.6366	0.6551	0.6339	0.6205	0.638	0.6523	0.6371	0.6786	0.691
HN27	0.6306	0.6877	0.67	0.6011	0.6423	0.633	0.6979	0.632	0.7279	0.6898	0.7054	0.6759	0.6947	0.6491	0.7185	0.7117	0.6556	0.658	0.6631	0.6596	0.6588	0.6574	0.6585	0.6607	0.6547	0.6624	0.6612	0.6637	0.6644	0.6679	0.6634	0.6634	0.6422	0.6732	0.6233	0.6082	0.6774	0.6315	0.6395	0.6604	0.6159	0.6568	0.6269	0.6107	0.624	0.6373	0.6293	0.6358	0.6577
HN28	0.6478	0.7029	0.6817	0.617	0.6533	0.6501	0.7023	0.625	0.7088	0.7075	0.7028	0.684	0.6836	0.6657	0.7126	0.7181	0.6675	0.6728	0.6775	0.6742	0.6671	0.6783	0.673	0.6852	0.6617	0.6727	0.6728	0.676	0.6842	0.6833	0.6779	0.6775	0.6574	0.6725	0.6351	0.6195	0.6643	0.6447	0.654	0.68	0.6242	0.6763	0.641	0.618	0.6374	0.6476	0.6366	0.6444	0.6648
HN29	0.6944	0.6829	0.7563	0.6241	0.7313	0.6698	0.6637	0.6097	0.6577	0.6724	0.6656	0.6515	0.6738	0.6755	0.6553	0.6776	0.6445	0.6581	0.6635	0.6565	0.662	0.6637	0.664	0.6718	0.6454	0.6633	0.6633	0.6684	0.667	0.6628	0.6601	0.6655	0.6459	0.7372	0.7387	0.7543	0.7109	0.6493	0.6351	0.6661	0.6197	0.6468	0.628	0.6219	0.6264	0.6426	0.624	0.6768	0.695
HN3	0.654	0.7198	0.6724	0.6364	0.6352	0.6326	0.7269	0.6641	0.7	0.6968	0.7282	0.6674	0.6716	0.6503	0.7041	0.7129	0.6478	0.6552	0.6601	0.6605	0.6514	0.6582	0.6564	0.6624	0.6484	0.6572	0.6593	0.663	0.6676	0.6624	0.6603	0.6597	0.6387	0.659	0.6262	0.6117	0.6539	0.6383	0.63	0.6558	0.6144	0.6594	0.6264	0.628	0.6191	0.6334	0.6215	0.6267	0.6535
HN30	0.6618	0.6855	0.6777	0.6329	0.6931	0.6921	0.6489	0.594	0.6629	0.6986	0.6503	0.6702	0.6909	0.6905	0.6633	0.6899	0.6898	0.6959	0.7008	0.687	0.6972	0.7042	0.6924	0.7065	0.6799	0.7017	0.6978	0.6982	0.6991	0.7054	0.691	0.6935	0.6901	0.6664	0.6738	0.6677	0.6615	0.6782	0.6795	0.705	0.6514	0.6687	0.666	0.6354	0.6618	0.675	0.66	0.6599	0.671
HN4	0.6631	0.7241	0.6884	0.6302	0.658	0.6522	0.7305	0.6401	0.7052	0.7155	0.7281	0.6856	0.6886	0.6721	0.7116	0.7272	0.6719	0.6798	0.6834	0.6827	0.6748	0.6891	0.6778	0.6878	0.6656	0.6818	0.6792	0.6786	0.682	0.6822	0.6759	0.6797	0.6674	0.669	0.6387	0.6244	0.6616	0.6471	0.6536	0.683	0.6341	0.679	0.6492	0.627	0.6385	0.6543	0.6374	0.6438	0.6593
HN5	0.6806	0.6635	0.7448	0.633	0.7518	0.6881	0.6285	0.5882	0.6357	0.6722	0.6279	0.6436	0.6665	0.6922	0.636	0.657	0.6629	0.669	0.6767	0.6657	0.6693	0.6778	0.6844	0.681	0.6591	0.6778	0.6737	0.6699	0.6797	0.6779	0.6726	0.6703	0.666	0.7263	0.7663	0.7813	0.7232	0.6734	0.6604	0.6748	0.6428	0.6554	0.6491	0.6336	0.6477	0.6685	0.6456	0.6832	0.7071
HN6	0.6631	0.6853	0.6802	0.6444	0.6926	0.6911	0.648	0.6101	0.6532	0.6905	0.6477	0.6663	0.6818	0.6995	0.6562	0.678	0.6857	0.6901	0.7033	0.6914	0.6912	0.7041	0.7014	0.7002	0.6823	0.7019	0.6904	0.699	0.7093	0.7067	0.6985	0.6975	0.6853	0.6594	0.6794	0.6778	0.6584	0.6791	0.665	0.7019	0.6547	0.6683	0.6654	0.6521	0.6558	0.6712	0.6525	0.6553	0.6635
HN7	0.6933	0.6798	0.7516	0.6342	0.7376	0.6653	0.676	0.6098	0.6584	0.6738	0.6741	0.6616	0.6654	0.6795	0.657	0.6738	0.6581	0.6655	0.665	0.664	0.6619	0.667	0.6623	0.6691	0.6519	0.6632	0.6667	0.6675	0.674	0.6718	0.6689	0.6597	0.65	0.7274	0.7368	0.757	0.7122	0.6473	0.6486	0.666	0.628	0.6601	0.6338	0.6253	0.6259	0.6462	0.6239	0.6809	0.7034
HN8	0.6838	0.6919	0.7278	0.6344	0.7166	0.6761	0.6655	0.6093	0.6608	0.6822	0.6636	0.6564	0.6779	0.6891	0.6585	0.6822	0.6656	0.6764	0.679	0.6781	0.677	0.6798	0.6842	0.6824	0.6587	0.6836	0.6795	0.6796	0.6826	0.6854	0.6736	0.6775	0.668	0.7087	0.7102	0.7227	0.7062	0.6718	0.6611	0.6738	0.6499	0.6629	0.6446	0.6339	0.6487	0.6602	0.6471	0.6715	0.6965
HN9	0.6232	0.5985	0.6418	0.599	0.6152	0.5937	0.6136	0.6191	0.622	0.5972	0.6133	0.5948	0.6119	0.6085	0.6175	0.5854	0.5911	0.5918	0.5941	0.5994	0.5881	0.5979	0.6007	0.5908	0.6028	0.5941	0.5986	0.5886	0.5999	0.5862	0.6091	0.5972	0.5774	0.6524	0.633	0.6487	0.6602	0.6016	0.5897	0.5922	0.6117	0.5911	0.5989	0.6108	0.585	0.5952	0.5883	0.612	0.6236
JX1	0.65	0.7029	0.6763	0.6321	0.6553	0.6601	0.7052	0.6398	0.6942	0.7049	0.7033	0.6804	0.6828	0.6672	0.6927	0.7127	0.6657	0.6675	0.6811	0.6691	0.6697	0.6774	0.678	0.6816	0.6647	0.6801	0.6773	0.6826	0.6812	0.6768	0.6728	0.6792	0.6616	0.6599	0.6404	0.6354	0.6509	0.6486	0.6462	0.681	0.6339	0.6781	0.6431	0.6255	0.6349	0.6511	0.6426	0.6438	0.6564
SC1	0.6795	0.6926	0.71	0.6313	0.7083	0.6731	0.6746	0.6216	0.6669	0.6921	0.6771	0.6613	0.6739	0.6801	0.6662	0.6912	0.664	0.6652	0.6667	0.669	0.6693	0.6729	0.6675	0.6795	0.6621	0.6718	0.668	0.6789	0.6771	0.6822	0.6718	0.6696	0.6548	0.6791	0.6958	0.6996	0.6887	0.6681	0.6407	0.6724	0.6287	0.6578	0.6396	0.6229	0.6305	0.6503	0.6304	0.6508	0.6691
SC10	0.6643	0.6636	0.6674	0.6356	0.6894	0.9862	0.6307	0.5987	0.6244	0.6668	0.6306	0.6395	0.6628	0.7029	0.6255	0.6562	0.6672	0.676	0.6738	0.6683	0.6872	0.6844	0.6755	0.68	0.6471	0.6775	0.6698	0.6757	0.6817	0.6793	0.6721	0.6648	0.6629	0.6445	0.686	0.6878	0.6448	0.6818	0.6492	0.6806	0.636	0.6456	0.6367	0.631	0.6358	0.6537	0.6318	0.6337	0.6516
SC11	0.6964	0.6472	0.7306	0.6329	0.7386	0.6875	0.6151	0.5858	0.6171	0.6494	0.6121	0.6298	0.6529	0.6907	0.6136	0.6312	0.6531	0.6635	0.6553	0.6545	0.6612	0.6694	0.6608	0.6639	0.6448	0.673	0.6503	0.6635	0.663	0.6656	0.66	0.6505	0.6554	0.7248	0.9775	0.8206	0.7086	0.6711	0.6435	0.6659	0.6336	0.6356	0.6307	0.6249	0.6274	0.6471	0.6259	0.6762	0.706
SC12	0.6637	0.6633	0.668	0.6368	0.6898	0.9836	0.6303	0.5997	0.6237	0.6674	0.6307	0.6405	0.6614	0.7029	0.625	0.6559	0.6694	0.6761	0.674	0.6689	0.6867	0.6845	0.6754	0.6788	0.647	0.6773	0.6718	0.6761	0.6804	0.6797	0.6731	0.666	0.662	0.6443	0.6855	0.6882	0.6446	0.681	0.6487	0.6804	0.6378	0.6467	0.6382	0.6316	0.6362	0.6533	0.633	0.6338	0.6509
SC13	0.6812	0.6627	0.6931	0.6306	0.6693	0.6308	0.6764	0.6402	0.6675	0.6456	0.6748	0.6213	0.6581	0.6398	0.6634	0.6479	0.6075	0.625	0.6184	0.6232	0.6177	0.6287	0.6247	0.6222	0.6105	0.6189	0.6219	0.6134	0.6208	0.6265	0.6255	0.6161	0.6028	0.7196	0.6843	0.7056	0.7314	0.6291	0.6003	0.6181	0.6077	0.6212	0.5967	0.6141	0.5969	0.6076	0.5941	0.6457	0.6816
SC14	0.6628	0.6637	0.6678	0.6361	0.6895	0.9883	0.6303	0.5994	0.6237	0.6662	0.6304	0.6396	0.6611	0.7023	0.6263	0.6549	0.6688	0.677	0.6732	0.6696	0.6871	0.6831	0.6756	0.6803	0.6487	0.6774	0.6711	0.6758	0.6832	0.6797	0.6724	0.6656	0.663	0.646	0.6868	0.6877	0.6459	0.6818	0.65	0.6809	0.6369	0.648	0.6376	0.6316	0.6367	0.6538	0.6333	0.635	0.6523
SC15	0.6536	0.7124	0.6806	0.6188	0.6556	0.6483	0.7151	0.6325	0.7028	0.7167	0.7186	0.675	0.6838	0.6664	0.7059	0.7507	0.6656	0.6675	0.6764	0.6755	0.6703	0.6737	0.6695	0.6828	0.66	0.6755	0.6777	0.6837	0.6825	0.6841	0.6705	0.6775	0.6587	0.6663	0.6357	0.6208	0.656	0.6444	0.6527	0.6715	0.6267	0.6768	0.6402	0.6197	0.6418	0.6482	0.6445	0.6467	0.6592
SC16	0.6433	0.7059	0.6746	0.6192	0.645	0.6508	0.7074	0.6376	0.7032	0.7153	0.7075	0.6844	0.6833	0.6563	0.7091	0.7429	0.666	0.665	0.6706	0.675	0.667	0.6657	0.6631	0.6754	0.6609	0.6712	0.6781	0.6736	0.6702	0.674	0.6674	0.6761	0.6513	0.6609	0.6292	0.611	0.6524	0.6369	0.6475	0.6683	0.6186	0.6773	0.6378	0.6166	0.6307	0.6427	0.6327	0.6395	0.6552
SC17	0.6333	0.6988	0.673	0.609	0.643	0.6444	0.7101	0.6353	0.7134	0.6968	0.7148	0.67	0.6856	0.6621	0.7125	0.7257	0.6569	0.6528	0.6696	0.6593	0.6622	0.6709	0.6616	0.6745	0.6546	0.6646	0.6677	0.6664	0.6649	0.673	0.668	0.6644	0.6477	0.6633	0.6261	0.6129	0.6601	0.6346	0.645	0.6735	0.6214	0.6626	0.6309	0.6081	0.6267	0.6409	0.6285	0.6443	0.6558
SC18	0.6298	0.6867	0.6653	0.6057	0.6412	0.6335	0.6965	0.6302	0.7233	0.6876	0.6996	0.6703	0.6864	0.6531	0.7212	0.71	0.6528	0.6587	0.6655	0.6649	0.6599	0.6634	0.6593	0.6684	0.6546	0.6608	0.6665	0.6629	0.6713	0.6691	0.6629	0.6629	0.6449	0.6678	0.6231	0.6073	0.679	0.6262	0.6459	0.6671	0.6181	0.658	0.6316	0.6189	0.6268	0.6384	0.6267	0.6384	0.6527
SC19	0.6655	0.6646	0.6697	0.6369	0.6897	0.9862	0.6311	0.6008	0.6237	0.6698	0.6308	0.6397	0.6625	0.7022	0.6269	0.6572	0.67	0.6773	0.675	0.6701	0.6881	0.6849	0.6747	0.6822	0.6488	0.6784	0.672	0.6776	0.6846	0.6789	0.6727	0.6664	0.6651	0.6455	0.6868	0.6893	0.6448	0.6839	0.6529	0.6818	0.6392	0.6484	0.6404	0.6332	0.6361	0.6544	0.634	0.6348	0.6517
SC2	0.6424	0.7088	0.6811	0.6128	0.6513	0.643	0.7217	0.6362	0.7108	0.7033	0.7225	0.6734	0.687	0.6679	0.7068	0.7317	0.659	0.664	0.6703	0.669	0.6642	0.6721	0.6658	0.6798	0.6567	0.6747	0.6725	0.6709	0.6762	0.6749	0.67	0.6723	0.6507	0.669	0.6282	0.6137	0.6494	0.6425	0.6386	0.6762	0.6233	0.6736	0.6319	0.6225	0.6304	0.64	0.6311	0.6413	0.6631
SC20	0.6303	0.6831	0.656	0.6026	0.6324	0.6235	0.6983	0.6379	0.7812	0.6782	0.7047	0.6806	0.7082	0.6442	0.7765	0.7026	0.6422	0.6477	0.6536	0.6506	0.6472	0.6554	0.6547	0.6521	0.6416	0.6577	0.655	0.6531	0.653	0.6545	0.653	0.6557	0.6308	0.7017	0.6201	0.6011	0.7344	0.6209	0.6337	0.6509	0.6106	0.6492	0.6223	0.6014	0.6228	0.6271	0.6254	0.637	0.6582
SC21	0.677	0.6846	0.7043	0.6409	0.6681	0.6491	0.6934	0.6536	0.6529	0.6799	0.6885	0.6474	0.6576	0.658	0.659	0.6865	0.6328	0.6341	0.6373	0.6373	0.6303	0.6414	0.6346	0.6432	0.629	0.637	0.6383	0.6392	0.6397	0.6437	0.6412	0.6414	0.6246	0.6885	0.6882	0.7012	0.6869	0.6418	0.6091	0.6364	0.6079	0.6414	0.6102	0.6165	0.6031	0.6188	0.6068	0.6463	0.6613
SC22	0.6869	0.6575	0.7379	0.6233	0.7477	0.6891	0.6228	0.5801	0.6299	0.6631	0.6233	0.6464	0.6622	0.6881	0.6269	0.6524	0.6669	0.6709	0.6647	0.6697	0.6713	0.6749	0.6743	0.6825	0.6554	0.6693	0.6674	0.671	0.6799	0.6802	0.6736	0.6675	0.6656	0.7211	0.7775	0.7838	0.6894	0.6591	0.6507	0.6755	0.6384	0.6475	0.6387	0.6311	0.639	0.6627	0.6381	0.6933	0.6996
SC23	0.6352	0.6856	0.6644	0.6065	0.6357	0.6311	0.6927	0.6328	0.7476	0.6898	0.6975	0.6687	0.7002	0.6493	0.7494	0.7108	0.6497	0.6528	0.6622	0.6566	0.6457	0.66	0.6543	0.667	0.646	0.6614	0.6583	0.6581	0.6642	0.6642	0.6576	0.6562	0.6385	0.7009	0.6226	0.612	0.6971	0.6307	0.6382	0.6621	0.6148	0.6597	0.6266	0.6082	0.6194	0.6333	0.6236	0.6505	0.656
SC24	0.6796	0.6978	0.7053	0.6385	0.6644	0.6593	0.7059	0.6545	0.6648	0.6856	0.7066	0.6557	0.6682	0.6781	0.672	0.6934	0.6405	0.6491	0.6549	0.6535	0.6501	0.6534	0.6548	0.6587	0.6406	0.6555	0.6495	0.6521	0.6544	0.6595	0.6594	0.6541	0.6454	0.6786	0.6874	0.6895	0.6582	0.6549	0.628	0.6496	0.6258	0.6501	0.6216	0.6247	0.6228	0.6278	0.6215	0.6543	0.6672
SC25	0.6824	0.6607	0.7249	0.6111	0.7166	0.6467	0.6546	0.61	0.6983	0.6606	0.6514	0.657	0.6882	0.6607	0.7022	0.667	0.64	0.647	0.6487	0.6499	0.6503	0.6537	0.6537	0.6549	0.6412	0.6609	0.6533	0.6463	0.6565	0.6541	0.651	0.6462	0.6402	0.985	0.7239	0.7432	0.7718	0.6391	0.6357	0.6506	0.6188	0.6401	0.6178	0.6195	0.622	0.6359	0.6239	0.7598	0.7724
SC26	0.6476	0.7129	0.6888	0.6181	0.6522	0.6463	0.7236	0.6437	0.7051	0.7089	0.7273	0.6791	0.6845	0.6675	0.7142	0.7401	0.6571	0.6685	0.6722	0.6705	0.6688	0.6698	0.6687	0.6735	0.6573	0.6749	0.6713	0.675	0.6778	0.6788	0.6792	0.6768	0.6627	0.6589	0.6333	0.6177	0.6507	0.6489	0.6503	0.6713	0.6287	0.6699	0.6396	0.6195	0.6401	0.6457	0.6423	0.6468	0.6597
SC27	0.6719	0.6445	0.6777	0.6345	0.686	0.8724	0.6233	0.6076	0.5971	0.6352	0.6209	0.6161	0.6313	0.6799	0.5975	0.6291	0.6329	0.6365	0.6362	0.6337	0.6397	0.6466	0.6401	0.6387	0.6139	0.6375	0.6291	0.6349	0.6449	0.6441	0.64	0.6371	0.6268	0.6565	0.705	0.7316	0.6568	0.6656	0.6091	0.6423	0.6118	0.617	0.6027	0.6101	0.5974	0.6229	0.5987	0.6329	0.6493
SC28	0.6519	0.7064	0.6827	0.6168	0.655	0.6474	0.7223	0.6433	0.7063	0.707	0.7278	0.6872	0.6909	0.6601	0.707	0.7413	0.6588	0.6737	0.6714	0.6773	0.6701	0.6757	0.6689	0.6872	0.6638	0.6751	0.6793	0.6805	0.6816	0.6774	0.6725	0.6765	0.6595	0.6705	0.6406	0.6235	0.6609	0.64	0.652	0.6744	0.6239	0.6772	0.6367	0.6223	0.6348	0.6409	0.6367	0.6482	0.6625
SC29	0.6901	0.6424	0.7292	0.6198	0.7393	0.6816	0.6081	0.5768	0.614	0.6439	0.605	0.6249	0.6483	0.6842	0.6131	0.6308	0.6496	0.661	0.6518	0.6508	0.6546	0.6652	0.6568	0.6609	0.6418	0.6572	0.6461	0.6586	0.6614	0.662	0.6546	0.6484	0.6497	0.7192	0.9819	0.8176	0.7076	0.6652	0.6402	0.6618	0.6288	0.6308	0.6267	0.6159	0.6257	0.6433	0.6242	0.6706	0.6999
SC3	0.6233	0.6813	0.6608	0.6005	0.6326	0.626	0.6945	0.639	0.7854	0.6863	0.6988	0.6798	0.7038	0.6431	0.9884	0.706	0.6429	0.6515	0.6514	0.649	0.6461	0.6522	0.6524	0.6516	0.637	0.6535	0.6571	0.6496	0.6596	0.6546	0.652	0.6529	0.6285	0.7013	0.6157	0.5959	0.7286	0.6242	0.6355	0.6562	0.6118	0.6523	0.6209	0.6047	0.6137	0.6352	0.616	0.6388	0.66
SC30	0.6924	0.644	0.7306	0.6247	0.7415	0.6842	0.6109	0.58	0.6153	0.6462	0.6072	0.6275	0.651	0.6886	0.6155	0.6321	0.6529	0.6627	0.6532	0.653	0.6589	0.6679	0.6604	0.6635	0.6434	0.6598	0.6508	0.6613	0.6626	0.663	0.6582	0.6486	0.6539	0.7226	0.9845	0.8195	0.7107	0.6681	0.6431	0.6633	0.6292	0.6325	0.6286	0.6207	0.6284	0.6476	0.6284	0.6735	0.7024
SC31	0.6375	0.6572	0.6541	0.6328	0.665	0.6588	0.6259	0.6132	0.6298	0.665	0.6255	0.6549	0.668	0.6678	0.6285	0.6598	0.6698	0.6686	0.6777	0.6615	0.6644	0.6764	0.6717	0.6787	0.6745	0.6814	0.6748	0.6715	0.6788	0.6818	0.6654	0.6775	0.9894	0.6392	0.6509	0.6446	0.6362	0.6604	0.7193	0.6762	0.6564	0.6766	0.6617	0.6577	0.7114	0.6606	0.7183	0.6654	0.653
SC32	0.7981	0.7261	0.7286	0.6262	0.7276	0.6744	0.6921	0.6098	0.6633	0.6806	0.6899	0.6596	0.675	0.6818	0.6616	0.6854	0.6577	0.6699	0.6739	0.6721	0.6673	0.6722	0.6685	0.6734	0.648	0.6679	0.6699	0.6647	0.674	0.6693	0.6666	0.6656	0.6621	0.7462	0.7435	0.76	0.7155	0.6545	0.6448	0.6684	0.6338	0.6605	0.6357	0.6221	0.6276	0.6464	0.6297	0.6893	0.7135
SC33	0.6828	0.6584	0.7548	0.6242	0.9908	0.6915	0.6315	0.5838	0.6337	0.6604	0.6302	0.6505	0.6656	0.6883	0.634	0.6525	0.6653	0.675	0.6699	0.6692	0.6732	0.6747	0.68	0.6789	0.6515	0.6672	0.6683	0.6732	0.6786	0.6795	0.673	0.6679	0.6662	0.7194	0.7412	0.7814	0.7303	0.6781	0.6529	0.6797	0.6334	0.6461	0.6412	0.6316	0.6399	0.666	0.6398	0.6784	0.6936
SC34	0.6651	0.7241	0.6853	0.6449	0.6915	0.695	0.6496	0.6034	0.6522	0.7299	0.6475	0.6686	0.6834	0.6994	0.6529	0.685	0.6869	0.6935	0.6916	0.6892	0.6924	0.6965	0.6982	0.695	0.6813	0.6975	0.6954	0.6957	0.7004	0.7085	0.6971	0.6905	0.6862	0.6604	0.6843	0.6765	0.6646	0.6852	0.6745	0.6965	0.6492	0.6697	0.6601	0.64	0.6637	0.6742	0.6613	0.6618	0.6754
SC35	0.694	0.648	0.7457	0.6323	0.9434	0.6894	0.6273	0.5872	0.6144	0.6493	0.6228	0.6349	0.6533	0.6878	0.6158	0.6327	0.6521	0.6589	0.6567	0.6574	0.6582	0.6602	0.6654	0.6676	0.6437	0.6572	0.6573	0.6617	0.666	0.663	0.6664	0.6574	0.6524	0.7199	0.7619	0.8113	0.7175	0.6772	0.6377	0.6671	0.6338	0.635	0.6321	0.6336	0.6293	0.6526	0.6273	0.6785	0.6952
SC36	0.6918	0.647	0.7334	0.627	0.7417	0.6875	0.6124	0.5829	0.6182	0.6486	0.6091	0.6288	0.6546	0.6898	0.6166	0.635	0.6545	0.6647	0.6559	0.6555	0.6589	0.6698	0.6613	0.6637	0.6455	0.6616	0.6512	0.6633	0.6643	0.664	0.6605	0.6511	0.6552	0.7256	0.9848	0.8216	0.7133	0.6695	0.6454	0.6638	0.63	0.6345	0.6308	0.6227	0.6291	0.6474	0.6292	0.6737	0.7038
SC37	0.6812	0.6923	0.7106	0.6331	0.7099	0.6734	0.6758	0.6239	0.6663	0.692	0.6786	0.6611	0.6746	0.6807	0.6657	0.6914	0.6629	0.664	0.6659	0.669	0.6701	0.6731	0.6694	0.6801	0.6619	0.6726	0.6663	0.6797	0.6767	0.6819	0.672	0.6692	0.654	0.6793	0.6976	0.7007	0.6885	0.6677	0.6402	0.6734	0.6302	0.6567	0.6406	0.6227	0.6306	0.6517	0.6322	0.6521	0.6687
SC38	0.6685	0.6951	0.6492	0.6425	0.6344	0.6447	0.7049	0.6628	0.6588	0.6841	0.7062	0.6439	0.664	0.6625	0.6653	0.6779	0.6409	0.6422	0.6476	0.6479	0.649	0.6518	0.6456	0.6511	0.6315	0.6515	0.648	0.649	0.6567	0.6532	0.6511	0.6505	0.6308	0.6395	0.6285	0.6275	0.6229	0.6472	0.613	0.6556	0.6215	0.6403	0.6234	0.6257	0.6132	0.6284	0.6132	0.618	0.6432
SC39	0.6833	0.6572	0.7527	0.6227	0.992	0.6884	0.6291	0.5823	0.6314	0.6583	0.6284	0.6481	0.6657	0.6868	0.6332	0.6541	0.6648	0.6756	0.6706	0.6684	0.6717	0.674	0.678	0.6792	0.6506	0.6677	0.6682	0.6731	0.6771	0.6792	0.673	0.6678	0.6663	0.7181	0.7399	0.7818	0.7286	0.678	0.6509	0.6782	0.6323	0.6442	0.6384	0.6298	0.6405	0.6639	0.6408	0.6785	0.6941
SC4	0.6918	0.6443	0.7321	0.6246	0.7414	0.6851	0.611	0.5818	0.6163	0.6456	0.6074	0.628	0.6524	0.6882	0.6147	0.6321	0.6526	0.6633	0.6541	0.6527	0.6567	0.6688	0.6597	0.6631	0.6437	0.6611	0.6499	0.6608	0.6622	0.6627	0.6586	0.6497	0.6534	0.7229	0.9869	0.8203	0.7114	0.6684	0.6427	0.6635	0.6301	0.6338	0.6291	0.6205	0.6277	0.6468	0.6271	0.6727	0.7028
SC5	0.6974	0.652	0.7426	0.6244	0.7615	0.6882	0.6177	0.5834	0.6113	0.6491	0.6166	0.6356	0.6586	0.6889	0.6152	0.6361	0.6592	0.667	0.6648	0.6526	0.6622	0.6664	0.6636	0.6617	0.6478	0.6661	0.6549	0.6586	0.6652	0.6749	0.6651	0.6558	0.6607	0.7217	0.8064	0.8342	0.7213	0.6673	0.6412	0.6699	0.6369	0.6376	0.6315	0.6143	0.6343	0.6572	0.6396	0.6839	0.696
SC6	0.6917	0.6427	0.7317	0.6256	0.7405	0.6844	0.6103	0.5807	0.6158	0.6463	0.6065	0.6269	0.6519	0.6886	0.6142	0.631	0.6516	0.6644	0.6538	0.6529	0.6579	0.6676	0.6595	0.6642	0.6433	0.6601	0.6499	0.6608	0.6629	0.6622	0.6567	0.6496	0.6534	0.7219	0.9865	0.819	0.7112	0.6676	0.6433	0.6634	0.6293	0.6331	0.6284	0.6206	0.6279	0.6476	0.6278	0.6734	0.7028
SC7	0.6929	0.646	0.7307	0.6255	0.7414	0.684	0.6114	0.5818	0.6173	0.6478	0.6079	0.6294	0.6535	0.6889	0.6176	0.6337	0.6516	0.6636	0.6544	0.6521	0.6572	0.6686	0.6588	0.662	0.6444	0.6597	0.6489	0.6617	0.6612	0.6647	0.6591	0.6493	0.6522	0.722	0.983	0.8199	0.7111	0.6683	0.6435	0.6622	0.6302	0.6319	0.6275	0.6211	0.6265	0.6472	0.627	0.6728	0.7022
SC8	0.657	0.675	0.6933	0.6317	0.7077	0.6818	0.6399	0.6077	0.6512	0.6824	0.6415	0.6641	0.6811	0.6908	0.6549	0.6765	0.6807	0.6826	0.6789	0.683	0.6878	0.6935	0.6771	0.6901	0.6783	0.6889	0.6801	0.6883	0.6878	0.6881	0.6805	0.6778	0.6779	0.6718	0.6989	0.693	0.6698	0.6816	0.6758	0.6915	0.6459	0.6729	0.6587	0.6478	0.6643	0.6664	0.659	0.6611	0.6743
SC9	0.6307	0.6883	0.6685	0.6052	0.6433	0.635	0.6967	0.6302	0.724	0.6911	0.7013	0.6737	0.6895	0.6553	0.7217	0.7111	0.655	0.6603	0.6681	0.6669	0.6622	0.6629	0.6607	0.6703	0.6583	0.6629	0.6684	0.6646	0.6738	0.671	0.6665	0.6663	0.6461	0.669	0.627	0.6097	0.6794	0.6277	0.6477	0.6687	0.6178	0.6577	0.6309	0.6155	0.6271	0.6402	0.6269	0.6384	0.6533
TW1	0.6533	0.7106	0.682	0.628	0.6506	0.6496	0.7049	0.6444	0.7035	0.7036	0.7063	0.6851	0.6924	0.6709	0.7057	0.7269	0.6677	0.6768	0.6801	0.6755	0.6755	0.6756	0.6733	0.679	0.6727	0.6761	0.6752	0.6801	0.6811	0.678	0.6857	0.6752	0.6581	0.6643	0.6381	0.6242	0.6637	0.6451	0.6586	0.6767	0.6341	0.6744	0.6454	0.6269	0.6377	0.6516	0.637	0.6465	0.6633
TW2	0.6312	0.6535	0.6401	0.6506	0.645	0.642	0.6498	0.6348	0.6345	0.657	0.6485	0.6488	0.639	0.6517	0.6323	0.6487	0.6538	0.6494	0.6528	0.6505	0.6458	0.6548	0.6546	0.655	0.674	0.6566	0.6476	0.6553	0.6611	0.6505	0.6554	0.6487	0.6532	0.627	0.6253	0.6222	0.6231	0.6456	0.6652	0.65	0.6624	0.6595	0.6636	0.6911	0.6433	0.6539	0.6448	0.6554	0.7298
TW3	0.6292	0.6402	0.6565	0.6419	0.6541	0.655	0.6264	0.6003	0.635	0.6559	0.625	0.6525	0.6494	0.6548	0.6335	0.6533	0.6584	0.6626	0.6572	0.6588	0.657	0.6608	0.664	0.6699	0.6787	0.6738	0.6666	0.6576	0.6681	0.6671	0.6523	0.6592	0.6853	0.6452	0.6487	0.6522	0.6434	0.6467	0.6857	0.6643	0.6904	0.6503	0.6736	0.6837	0.7042	0.6886	0.7268	0.6569	0.6764
TW4	0.6204	0.6462	0.6389	0.6418	0.6455	0.6341	0.6225	0.6155	0.6335	0.6598	0.6208	0.6537	0.6484	0.6585	0.6348	0.6512	0.6648	0.6648	0.6647	0.6478	0.6492	0.6643	0.663	0.6637	0.6871	0.6712	0.6575	0.6646	0.6606	0.6614	0.6559	0.6597	0.6649	0.6364	0.6374	0.628	0.6283	0.6455	0.6754	0.6681	0.6715	0.6755	0.6688	0.7075	0.6672	0.661	0.6761	0.6862	0.6971
YN1	0.6083	0.668	0.6564	0.5804	0.6288	0.6211	0.6706	0.6089	0.7519	0.678	0.6734	0.6734	0.6969	0.6349	0.7555	0.6967	0.644	0.6502	0.6541	0.6477	0.6475	0.6518	0.6527	0.652	0.6431	0.6583	0.659	0.653	0.6593	0.6513	0.6544	0.6558	0.6321	0.6754	0.6126	0.5912	0.7026	0.6184	0.6348	0.6586	0.6061	0.6525	0.6234	0.5908	0.6192	0.6305	0.6234	0.6298	0.6474
YN2	0.6171	0.6756	0.6572	0.6	0.626	0.6225	0.6956	0.6379	0.7769	0.6773	0.6967	0.6756	0.7047	0.64	0.776	0.7018	0.6432	0.644	0.6506	0.6488	0.6446	0.6474	0.6445	0.6484	0.6366	0.6528	0.6557	0.6448	0.6547	0.6521	0.6529	0.6464	0.628	0.6841	0.6095	0.5899	0.7219	0.6245	0.63	0.6467	0.6062	0.6537	0.6202	0.6003	0.6165	0.6279	0.6183	0.6292	0.6473
YN3	0.6415	0.6626	0.6634	0.6208	0.6458	0.6485	0.6639	0.6291	0.7327	0.6769	0.6641	0.6707	0.7024	0.653	0.7332	0.6719	0.6526	0.6733	0.6633	0.6648	0.6576	0.6671	0.6732	0.6702	0.6549	0.6746	0.6764	0.6608	0.6726	0.672	0.6689	0.671	0.6572	0.7042	0.6366	0.6279	0.7355	0.6447	0.6535	0.6712	0.626	0.6482	0.6361	0.6257	0.6328	0.6467	0.6348	0.6417	0.6622
YN4	0.6423	0.7012	0.6842	0.6038	0.6571	0.6511	0.7404	0.6272	0.712	0.7092	0.7475	0.6802	0.689	0.6676	0.7084	0.7412	0.6692	0.6744	0.6774	0.674	0.6675	0.674	0.6699	0.6856	0.6537	0.6769	0.6739	0.6836	0.6841	0.6752	0.6711	0.6721	0.6599	0.6681	0.6348	0.6208	0.651	0.6371	0.6509	0.6807	0.6222	0.6738	0.6333	0.612	0.6354	0.6494	0.639	0.6459	0.666
YN5	0.6507	0.6679	0.6955	0.6185	0.6781	0.6386	0.6742	0.638	0.7119	0.6569	0.6741	0.6492	0.6781	0.648	0.7126	0.6634	0.6264	0.6249	0.6257	0.6224	0.6239	0.6288	0.6345	0.631	0.6234	0.6357	0.6368	0.63	0.6365	0.6354	0.637	0.6347	0.6202	0.719	0.6699	0.6861	0.7512	0.6258	0.6125	0.6294	0.5979	0.6251	0.6026	0.6111	0.6083	0.618	0.6047	0.6353	0.6557
YN6	0.6908	0.6429	0.7295	0.6249	0.7387	0.6846	0.6091	0.582	0.614	0.645	0.6056	0.6255	0.649	0.686	0.6127	0.6301	0.651	0.6611	0.6538	0.6513	0.6571	0.668	0.6577	0.6625	0.6421	0.6586	0.6481	0.6592	0.6619	0.6611	0.6571	0.6482	0.6517	0.7215	0.9842	0.8191	0.709	0.6692	0.6416	0.6617	0.63	0.632	0.6295	0.6202	0.6273	0.6468	0.6264	0.6714	0.7004
YN7	0.6402	0.6613	0.6612	0.625	0.6437	0.6462	0.664	0.6326	0.7287	0.6733	0.6642	0.6648	0.6973	0.6504	0.7305	0.6673	0.6473	0.6677	0.6561	0.6621	0.6545	0.6638	0.6689	0.6642	0.6531	0.6677	0.6721	0.6545	0.6683	0.6664	0.6665	0.6652	0.651	0.7024	0.6341	0.6276	0.7346	0.6417	0.6443	0.6674	0.6241	0.6455	0.6346	0.6239	0.6268	0.6416	0.6296	0.6399	0.6601
ZJ1	0.6756	0.7165	0.7109	0.6552	0.7074	0.6798	0.655	0.6224	0.6466	0.7334	0.6517	0.661	0.667	0.6898	0.6448	0.6688	0.6771	0.6825	0.6855	0.672	0.669	0.6862	0.6824	0.6838	0.6725	0.6915	0.6772	0.6751	0.6938	0.6826	0.6839	0.6825	0.6826	0.688	0.7204	0.7183	0.6816	0.6801	0.6684	0.6851	0.6642	0.6651	0.6562	0.6529	0.6559	0.6734	0.6592	0.689	0.6869
ZJ10	0.6752	0.692	0.6741	0.6613	0.6618	0.6794	0.6897	0.6382	0.6547	0.6875	0.691	0.6549	0.6742	0.6846	0.6561	0.6854	0.67	0.6688	0.6768	0.6686	0.668	0.676	0.6707	0.681	0.6648	0.6816	0.6794	0.6767	0.6795	0.6851	0.6712	0.6762	0.662	0.6547	0.6607	0.6561	0.6478	0.6698	0.6486	0.6743	0.6412	0.6588	0.6419	0.6436	0.6397	0.6549	0.637	0.6418	0.655
ZJ11	0.6876	0.6742	0.7414	0.6275	0.7161	0.6729	0.6706	0.6099	0.6611	0.6815	0.6723	0.6587	0.6715	0.6723	0.6635	0.684	0.6539	0.6698	0.6633	0.6591	0.6653	0.6687	0.664	0.6681	0.6492	0.6648	0.6611	0.6677	0.6689	0.6703	0.6617	0.6656	0.6497	0.7229	0.7325	0.7468	0.7247	0.6516	0.6403	0.6642	0.6271	0.6586	0.6313	0.6169	0.6341	0.647	0.6292	0.6696	0.6908
ZJ12	0.6918	0.6443	0.7307	0.6245	0.7403	0.6838	0.6099	0.5803	0.6167	0.6464	0.6072	0.6271	0.6523	0.688	0.6148	0.6329	0.6513	0.6607	0.6526	0.6513	0.6565	0.668	0.6585	0.6628	0.6424	0.6583	0.6485	0.6615	0.6617	0.6625	0.6567	0.6498	0.6519	0.7219	0.9835	0.8199	0.7092	0.6672	0.6424	0.6629	0.6283	0.6314	0.6281	0.6197	0.6259	0.6448	0.6265	0.6727	0.7016
ZJ13	0.6826	0.6576	0.7313	0.6241	0.7343	0.6854	0.6252	0.5826	0.6342	0.6631	0.6295	0.6536	0.6653	0.6923	0.633	0.6529	0.665	0.6666	0.6765	0.6671	0.6678	0.6737	0.6681	0.6797	0.6595	0.6735	0.665	0.6752	0.6792	0.673	0.6705	0.6715	0.6673	0.7357	0.7698	0.7859	0.7183	0.6632	0.6439	0.6781	0.6367	0.6463	0.641	0.6308	0.6418	0.6617	0.6462	0.696	0.7187
ZJ14	0.6845	0.6639	0.7238	0.6193	0.7565	0.7007	0.6233	0.5808	0.6307	0.6686	0.6239	0.6447	0.666	0.6891	0.627	0.6595	0.6637	0.6709	0.6737	0.6722	0.6704	0.6776	0.6746	0.678	0.6524	0.6714	0.6718	0.6758	0.6857	0.6816	0.675	0.6685	0.664	0.7303	0.7665	0.786	0.7079	0.6605	0.6588	0.6778	0.6349	0.6488	0.6382	0.6253	0.6392	0.66	0.6396	0.6807	0.7065
ZJ15	0.6603	0.6817	0.6815	0.6308	0.6935	0.6942	0.6394	0.5991	0.654	0.6817	0.6413	0.667	0.6831	0.7029	0.6566	0.6866	0.6862	0.6919	0.6935	0.6878	0.6861	0.7015	0.6957	0.7012	0.6776	0.6948	0.6918	0.6966	0.7033	0.6985	0.697	0.6892	0.6851	0.6689	0.6884	0.6781	0.6615	0.6761	0.6719	0.6997	0.6479	0.6658	0.6577	0.64	0.6571	0.6701	0.6562	0.6596	0.668
ZJ16	0.7011	0.6424	0.7007	0.6463	0.7276	0.6599	0.6199	0.6114	0.6044	0.6385	0.62	0.6626	0.6456	0.6713	0.6004	0.6143	0.6371	0.6391	0.6438	0.6396	0.6344	0.6414	0.6349	0.6376	0.6318	0.6431	0.6353	0.6378	0.6417	0.638	0.646	0.6326	0.6344	0.7044	0.7416	0.7887	0.6972	0.657	0.6166	0.6401	0.623	0.6228	0.6167	0.6254	0.6143	0.6269	0.6133	0.657	0.6722
ZJ17	0.6759	0.6631	0.6883	0.6494	0.6851	0.655	0.6605	0.6356	0.6352	0.662	0.6606	0.7331	0.6497	0.6626	0.6358	0.6487	0.6426	0.6391	0.6371	0.6399	0.6339	0.6434	0.6403	0.6415	0.6334	0.6398	0.643	0.641	0.6429	0.6478	0.65	0.6447	0.6385	0.6627	0.7004	0.7033	0.672	0.6465	0.623	0.6404	0.628	0.6384	0.6199	0.6316	0.6256	0.628	0.6145	0.6422	0.6531
ZJ18	0.6577	0.682	0.6819	0.6286	0.6927	0.6911	0.6399	0.5967	0.656	0.6815	0.6422	0.6662	0.684	0.7007	0.6577	0.6872	0.6827	0.6916	0.6927	0.6864	0.6832	0.7009	0.6948	0.7	0.6761	0.6938	0.6875	0.6967	0.7	0.6973	0.6966	0.6867	0.6837	0.6674	0.6858	0.6766	0.6606	0.6756	0.6689	0.6991	0.6452	0.6629	0.6546	0.6371	0.656	0.6686	0.6552	0.6582	0.6666
ZJ19	0.6542	0.6649	0.7056	0.6168	0.6982	0.6486	0.6542	0.6218	0.6778	0.6709	0.6508	0.781	0.677	0.6667	0.6781	0.6713	0.6512	0.6528	0.6573	0.6564	0.6546	0.6474	0.654	0.6581	0.652	0.6693	0.6558	0.6592	0.6598	0.6574	0.6546	0.6547	0.6574	0.6997	0.6811	0.6881	0.7186	0.6405	0.6477	0.6624	0.6304	0.6554	0.6367	0.6257	0.6344	0.6444	0.6366	0.6556	0.6673
ZJ2	0.6702	0.6743	0.6738	0.6453	0.6936	0.7044	0.6435	0.6147	0.6376	0.6826	0.643	0.6562	0.6783	0.7032	0.6364	0.6638	0.67	0.6778	0.6884	0.6773	0.6865	0.6881	0.6853	0.6813	0.6676	0.6865	0.6806	0.6865	0.695	0.6915	0.688	0.6792	0.6817	0.6539	0.6894	0.6834	0.6517	0.6914	0.6568	0.6813	0.647	0.6575	0.6513	0.6464	0.6498	0.6668	0.6483	0.6459	0.6642
ZJ20	0.6861	0.6574	0.737	0.6223	0.7459	0.6877	0.6227	0.5797	0.6312	0.6621	0.6236	0.6468	0.6643	0.6886	0.6275	0.6538	0.667	0.6712	0.6654	0.669	0.67	0.6749	0.6752	0.6839	0.6557	0.6693	0.6663	0.6717	0.6792	0.6804	0.6741	0.6687	0.666	0.7203	0.7764	0.7829	0.6877	0.6591	0.6505	0.6752	0.638	0.6452	0.6373	0.6296	0.6393	0.6617	0.6384	0.6932	0.699
ZJ21	0.6615	0.6898	0.6832	0.6331	0.6932	0.6991	0.647	0.5969	0.6475	0.6924	0.6472	0.6598	0.6805	0.7029	0.6488	0.6857	0.683	0.7037	0.6962	0.6846	0.6884	0.6919	0.6907	0.7049	0.6741	0.6904	0.6931	0.6952	0.6953	0.6976	0.6936	0.6885	0.6889	0.6618	0.6785	0.6745	0.6563	0.6872	0.6656	0.7093	0.6457	0.6637	0.6605	0.6397	0.6522	0.6794	0.6533	0.6565	0.6663
ZJ22	0.6706	0.6804	0.6887	0.6357	0.6996	0.6976	0.6513	0.6008	0.6529	0.6877	0.6512	0.6652	0.6794	0.7053	0.6566	0.673	0.6854	0.6962	0.7045	0.6823	0.6956	0.699	0.7015	0.7048	0.6806	0.7053	0.6965	0.6935	0.704	0.7005	0.6961	0.6959	0.6822	0.6657	0.686	0.6787	0.6574	0.6817	0.6675	0.704	0.6538	0.6756	0.6623	0.6513	0.6569	0.6709	0.6622	0.6632	0.6744
ZJ23	0.6652	0.685	0.6817	0.6459	0.6953	0.693	0.6476	0.6118	0.6544	0.6908	0.6479	0.6659	0.6829	0.7019	0.6557	0.6778	0.687	0.6905	0.7052	0.6912	0.6939	0.7054	0.7027	0.7022	0.6837	0.7026	0.6912	0.6999	0.7115	0.7077	0.6996	0.6983	0.6857	0.6612	0.6812	0.681	0.6591	0.6795	0.6661	0.7042	0.6557	0.6687	0.6667	0.6511	0.6563	0.6721	0.653	0.6563	0.667
ZJ24	0.671	0.6837	0.675	0.64	0.6888	0.6997	0.6493	0.6041	0.651	0.6915	0.6467	0.6651	0.681	0.6962	0.65	0.6769	0.6871	0.6938	0.6986	0.6864	0.6926	0.6949	0.6947	0.6983	0.677	0.6945	0.6944	0.6922	0.7054	0.6977	0.6885	0.6864	0.6808	0.6556	0.6812	0.6738	0.6545	0.6869	0.6637	0.6996	0.6475	0.6667	0.6613	0.6521	0.6579	0.6739	0.6503	0.6648	0.6638
ZJ3	0.6874	0.657	0.7306	0.6195	0.7439	0.6944	0.6197	0.5844	0.63	0.6687	0.6208	0.6442	0.6628	0.6895	0.6298	0.6571	0.6751	0.6701	0.6816	0.672	0.6694	0.6823	0.6772	0.682	0.6605	0.6695	0.6723	0.6777	0.6841	0.6815	0.6702	0.6758	0.6715	0.7009	0.7667	0.7741	0.7042	0.6689	0.6544	0.6828	0.6336	0.645	0.6401	0.6217	0.6451	0.6598	0.6407	0.6789	0.6813
ZJ4	0.6619	0.7611	0.6764	0.6468	0.6923	0.6916	0.649	0.6109	0.6547	0.7973	0.6456	0.6683	0.6823	0.7032	0.654	0.6824	0.6911	0.6938	0.6929	0.6801	0.6865	0.6991	0.6922	0.6962	0.6809	0.6947	0.6919	0.6948	0.7076	0.7006	0.6935	0.6952	0.6914	0.6558	0.6778	0.6692	0.6562	0.6814	0.6707	0.6964	0.6505	0.6676	0.6578	0.6439	0.6576	0.6735	0.6591	0.6548	0.6672
ZJ5	0.6577	0.672	0.6766	0.6308	0.6912	0.6909	0.6333	0.5924	0.6483	0.6807	0.6359	0.6588	0.6827	0.7032	0.6451	0.6738	0.6777	0.6971	0.6927	0.6847	0.6877	0.6975	0.6932	0.6979	0.6731	0.6941	0.6943	0.6941	0.6967	0.6949	0.6815	0.6882	0.6849	0.6636	0.6879	0.6703	0.6629	0.6808	0.6712	0.6886	0.6456	0.6668	0.6573	0.6434	0.6613	0.6722	0.6584	0.6562	0.6673
ZJ6	0.6632	0.6833	0.6864	0.6382	0.7044	0.7092	0.6399	0.5928	0.6479	0.6906	0.6423	0.6589	0.6735	0.9239	0.6476	0.6749	0.6885	0.6989	0.703	0.6937	0.6934	0.7009	0.6956	0.7009	0.6797	0.6989	0.6949	0.6946	0.7026	0.6931	0.6862	0.6987	0.68	0.6662	0.6951	0.6814	0.6583	0.6831	0.6717	0.7041	0.6477	0.6679	0.6587	0.6415	0.6489	0.6733	0.6508	0.6669	0.6734
ZJ7	0.6864	0.6784	0.7431	0.6276	0.7322	0.6846	0.6569	0.612	0.6558	0.6821	0.6537	0.6598	0.672	0.6833	0.6583	0.6853	0.6647	0.6713	0.6738	0.6685	0.6636	0.6833	0.6728	0.6769	0.6535	0.6692	0.6648	0.6733	0.6809	0.6796	0.673	0.6719	0.6634	0.7291	0.7471	0.7663	0.7305	0.6666	0.6448	0.6731	0.6291	0.6581	0.6342	0.6216	0.6348	0.6552	0.6434	0.6885	0.7
ZJ8	0.6728	0.6844	0.6756	0.6392	0.6898	0.7012	0.6494	0.6052	0.651	0.692	0.647	0.6655	0.6795	0.6958	0.6505	0.675	0.6888	0.6954	0.6985	0.6864	0.6927	0.6961	0.6948	0.6998	0.6764	0.6949	0.6947	0.6922	0.7055	0.698	0.6883	0.6868	0.6819	0.6561	0.682	0.6743	0.6547	0.688	0.6649	0.6996	0.6471	0.6673	0.6611	0.6524	0.6592	0.6741	0.6512	0.6643	0.6637
ZJ9	0.6643	0.6845	0.6831	0.6375	0.7004	0.7066	0.6403	0.5934	0.6458	0.6906	0.6431	0.6683	0.6836	0.7039	0.6465	0.6736	0.6807	0.6879	0.6967	0.679	0.6933	0.6991	0.6958	0.6912	0.6729	0.6902	0.6888	0.6916	0.7006	0.7003	0.6907	0.6899	0.6939	0.6641	0.6962	0.6896	0.6598	0.68	0.6759	0.6893	0.6506	0.6655	0.654	0.6437	0.6562	0.6723	0.6594	0.6653	0.6683
[truncated: 300 more columns]

## Sheet: Tab.S6
Table S6. Accession pairs with essentially derived relationships (GS>0.9) within 349 tea plants.
No.	Accessions 1		Accessions 2		GS > 0.9	Notes (GS > 0.97)
	Sample ID	Name	Sample ID	Name
1	FJ33	Beidou	FJ196	Beidou2	0.984615	Positive control
2	FJ50	Bantianyao	FJ197	Bantianyao2	0.97641	Positive control
3	FJ70	Ziluolan	FJ203	Ziluolan2	0.98359	Positive control
4	FJ94	Yujinliuxiang	FJ143	Yujinliuxiang2	0.979487	Positive control
5	FJ106	Zhengtaiyang	FJ202	Zhengtaiyang2	0.982564	Positive control
6	FJ199	Jinyaoshi	FJ32	Jinyaoshi2	0.977436	Positive control
7	FJ115	Fudingdahaocha	FJ166	Fuyun no.595	0.974359	Indisputable
8	FJ115	Fudingdahaocha	FJ193	Jiulongdabaicha	0.980513	Indisputable
9	FJ115	Fudingdahaocha	SC11	Shuke no.1	0.980513	Indisputable
10	FJ115	Fudingdahaocha	SC29	Yizao no.1	0.979487	Indisputable
11	FJ115	Fudingdahaocha	SC30	Gulinniupicha	0.982564	Indisputable
12	FJ115	Fudingdahaocha	SC36	Chuancha no.5	0.97641	Indisputable
13	FJ115	Fudingdahaocha	SC4	Mengshan no.4	0.98359	Indisputable
14	FJ115	Fudingdahaocha	SC6	Mengshan no.9	0.981538	Indisputable
15	FJ115	Fudingdahaocha	SC7	Mengshan no.11	0.977436	Indisputable
16	FJ115	Fudingdahaocha	YN6	Yun63-2	0.982564	Indisputable
17	FJ115	Fudingdahaocha	ZJ12	Zhongcha112	0.982564	Indisputable
18	FJ193	Jiulongdabaocha	SC11	Shuke no.1	0.978462	Indisputable
19	FJ193	Jiulongdabaocha	SC29	Yizao no.1	0.979487	Indisputable
20	FJ193	Jiulongdabaocha	SC30	Gulinniupicha	0.98359	Indisputable
21	FJ193	Jiulongdabaocha	SC36	Chuancha no.5	0.979487	Indisputable
22	FJ193	Jiulongdabaocha	SC4	Mengshan no.4	0.986667	Indisputable
23	FJ193	Jiulongdabaocha	SC6	Mengshan no.9	0.982564	Indisputable
24	FJ193	Jiulongdabaocha	SC7	Mengshan no.11	0.98359	Indisputable
25	FJ193	Jiulongdabaocha	YN6	Yun63-2	0.985641	Indisputable
26	FJ193	Jiulongdabaocha	ZJ12	Zhongcha112	0.98359	Indisputable
27	SC11	Shuke no.1	SC29	Yizao no.1	0.977436	Indisputable
28	SC11	Shuke no.1	SC30	Gulinniupicha	0.98359	Indisputable
29	SC11	Shuke no.1	SC36	Chuancha no.5	0.97641	Indisputable
30	SC11	Shuke no.1	SC4	Mengshan no.4	0.982564	Indisputable
31	SC11	Shuke no.1	SC6	Mengshan no.9	0.982564	Indisputable
32	SC11	Shuke no.1	SC7	Mengshan no.11	0.978462	Indisputable
33	SC11	Shuke no.1	YN6	Yun63-2	0.98359	Indisputable
34	SC11	Shuke no.1	ZJ12	Zhongcha112	0.98359	Indisputable
35	FJ166	Fuyun no.595	FJ193	Jiulongdabaicha	0.98359	Indisputable
36	FJ166	Fuyun no.595	SC11	Shuke no.1	0.977436	Indisputable
37	FJ166	Fuyun no.595	SC29	Yizao no.1	0.977436	Indisputable
38	FJ166	Fuyun no.595	SC30	Gulinniupicha	0.981538	Indisputable
39	FJ166	Fuyun no.595	SC36	Chuancha no.5	0.975385	Indisputable
40	FJ166	Fuyun no.595	SC4	Mengshan no.4	0.985641	Indisputable
41	FJ166	Fuyun no.595	SC6	Mengshan no.9	0.98359	Indisputable
42	FJ166	Fuyun no.595	SC7	Mengshan no.11	0.981538	Indisputable
43	FJ166	Fuyun no.595	YN6	Yun63-2	0.98359	Indisputable
44	FJ166	Fuyun no.595	ZJ12	Zhongcha112	0.98359	Indisputable
45	SC29	Yizao no.1	SC30	Gulinniupicha	0.985641	Indisputable
46	SC29	Yizao no.1	SC36	Chuancha no.5	0.978462	Indisputable
47	SC29	Yizao no.1	SC4	Mengshan no.4	0.986667	Indisputable
48	SC29	Yizao no.1	SC6	Mengshan no.9	0.98359	Indisputable
49	SC29	Yizao no.1	SC7	Mengshan no.11	0.980513	Indisputable
50	SC29	Yizao no.1	YN6	Yun63-2	0.982564	Indisputable
51	SC29	Yizao no.1	ZJ12	Zhongcha112	0.982564	Indisputable
52	SC30	Gulinniupicha	SC36	Chuancha no.5	0.98359	Indisputable
53	SC30	Gulinniupicha	SC4	Mengshan no.4	0.991795	Indisputable
54	SC30	Gulinniupicha	SC6	Mengshan no.9	0.990769	Indisputable
55	SC30	Gulinniupicha	SC7	Mengshan no.11	0.986667	Indisputable
56	SC30	Gulinniupicha	YN6	Yun63-2	0.990769	Indisputable
57	SC30	Gulinniupicha	ZJ12	Zhongcha112	0.990769	Indisputable
58	SC4	Mengshan no.4	SC6	Mengshan no.9	0.991795	Indisputable
59	SC4	Mengshan no.4	SC7	Mengshan no.11	0.986667	Indisputable
60	SC4	Mengshan no.4	YN6	Yun63-2	0.991795	Indisputable
61	SC4	Mengshan no.4	ZJ12	Zhongcha112	0.992821	Indisputable
62	SC6	Mengshan no.9	SC7	Mengshan no.11	0.986667	Indisputable
63	SC6	Mengshan no.9	YN6	Yun63-2	0.991795	Indisputable
64	SC6	Mengshan no.9	ZJ12	Zhongcha112	0.990769	Indisputable
65	SC7	Mengshan no.11	YN6	Yun63-2	0.984615	Indisputable
66	SC7	Mengshan no.11	ZJ12	Zhongcha112	0.984615	Indisputable
67	SC36	Chuancha no.5	SC4	Mengshan no.4	0.985641	Indisputable
68	SC36	Chuancha no.5	SC6	Mengshan no.9	0.984615	Indisputable
69	SC36	Chuancha no.5	SC7	Mengshan no.11	0.978462	Indisputable
70	SC36	Chuancha no.5	YN6	Yun63-2	0.981538	Indisputable
71	SC36	Chuancha no.5	ZJ12	Zhongcha112	0.985641	Indisputable
72	YN6	Yun63-2	ZJ12	Zhongcha112	0.989744	Indisputable
73	SC14	Chuanmu28	SC19	Huaqiu no.1	0.982564	Indisputable
74	SC10	Chuannonghuangyazao	SC12	Tezao213	0.970256	Indisputable
75	SC10	Chuannonghuangyazao	SC14	Chunmu28	0.977436	Indisputable
76	SC10	Chuannonghuangyazao	SC19	Huaqiu no.1	0.980513	Indisputable
77	CQ1	Bayutezao	SC10	Chuannonghuangyazao	0.972308	Indisputable
78	CQ1	Bayutezao	SC12	Tezao213	0.977436	Indisputable
79	CQ1	Bayutezao	SC14	Chuanmu28	0.97641	Indisputable
80	CQ1	Bayutezao	SC19	Huaqiu no.1	0.97641	Indisputable
81	SC12	Tezao213	SC14	Chuanmu28	0.977436	Indisputable
82	SC12	Tezao213	SC19	Huaqiu no.1	0.975385	Indisputable
83	FJ114	Fuyun no.6	SC25	Tianfuhong no.1	0.980513	Indisputable
84	SC1	Chuancha no.9	SC37	Chuancha no.4	0.992821	Indisputable
85	SC9	Chongqingpibicha	SC18	Jianhexiangcha	0.992821	Indisputable
86	ZJ20	Zhenong117	SC22	Chuanmu217	0.997949	Indisputable
87	ZJ6	Biyun	CQ7	Yucha no.2	0.918974
88	CQ4	Shuyong no.2	CQ10	Shuyong703	0.937436
89	CQ8	Shuyong no.3	SC3	Tianfucha no.28	0.988718	Indisputable
90	SC35	Taizicha	SC39	Mengshan no.23	0.921026
91	SC35	Taizicha	SC33	Mingshanbaihao131	0.922051
92	SC35	Taizicha	AH5	Anhui no.3	0.922051
93	SC33	Mingshanbaihao131	SC39	Mengshan no.23	0.991795	Indisputable
94	AH5	Anhui no.3	SC33	Mingshanbaihao131	0.988718	Indisputable
95	AH5	Anhui no.3	SC39	Mengshan no.23	0.989744	Indisputable
96	FJ84	Rougui	FJ204	Honghaitang	0.982564	Indisputable
97	FJ84	Rougui	FJ73	Wangmutao	0.98359	Indisputable
98	FJ84	Rougui	FJ200	Jinjimu	0.972308	Indisputable
99	FJ84	Rougui	FJ191	Huangrougui	0.98359	Indisputable
100	FJ191	Huangrougui	FJ200	Jinjimu	0.978462	Indisputable
101	FJ191	Huangrougui	FJ204	Honghaitang	0.982564	Indisputable
102	FJ191	Huangrougui	FJ73	Wangmutao	0.985641	Indisputable
103	FJ200	Jinjimu	FJ204	Honghaitang	0.978462	Indisputable
104	FJ200	Jinjimu	FJ73	Wangmutao	0.977436	Indisputable
105	FJ204	Honghaitang	FJ73	Wangmutao	0.987692	Indisputable
106	FJ91	Dahongpao no.2	FJ192	Qidan	0.988718	Indisputable
107	FJ82	Buzhichun	FJ93	Dahongpao no.4	0.986667	Indisputable
108	FJ48	Queshe	FJ108	Zuimo	0.989744	Indisputable
109	FJ67	Xiangtianmei	FJ71	Zuiguiji	0.987692	Indisputable
110	FJ76	Yanzhiliu	FJ77	Zuibaxian	0.990769	Indisputable
111	FJ52	Shizhongyu	FJ161	0205D	0.94359
112	FJ63	Shiguanyin	FJ187	SR	0.922051
113	FJ186	Maoxie	FJ183	Xiaohongpao	0.98359	Indisputable
114	FJ12	1114	FJ13	1113	0.993846	Indisputable
115	FJ18	0205	FJ17	0204	0.963077
116	FJ149	Baimaohou	FJ86	Jinmaohou	0.98359	Indisputable
117	HN25	Yuanyecha	FJ132	0331-H	0.989744	Indisputable
118	FJ190	0318D	FJ189	0318A	0.985641	Indisputable
119	FJ194	306	FJ29	HM-BSX	0.988718	Indisputable
120	FJ178	Dayewulong	FJ126	Jinmudan	0.990769	Indisputable
121	FJ159	0318E	FJ98	JLQ2	0.921026
122	FJ170	Chiyeqqilan	FJ168	WuyiFY20	0.90359
123	TW4	Qingxindamao	FJ173	Qingxinqilan	0.991795	Indisputable
124	FJ113	Zimudan	SC31	Ziye	0.992821	Indisputable
125	FJ150	Wuyiruzhi	FJ180	Aijiaowulong	0.991795	Indisputable
126	FJ131	Huangmeigui	FJ154	0317-A	0.992821	Indisputable
127	FJ177	Zaofengchun	SC38	Chuanhuang no.1	0.947692
128	ZJ15	Zhenong901	ZJ18	Zhenong902	0.981538	Indisputable
129	ZJ8	Qiannianxue	ZJ24	Qiannianxue no.2	0.989744	Indisputable
130	HN2	Huangjincha no.1	HN28	Huangjincha no.2	0.987692	Indisputable
131	HN6	Baojinghuangjincha no.1	ZJ23	Jinguang	0.987692	Indisputable
132	HN5	Baihaozao	HN11	Jianbohuang	0.994872	Indisputable
133	HN10	Yusun	HN8	Yulv	0.986667	Indisputable
134	HN24	Jianghuakucha	ZJ3	Yingshuang	0.987692	Indisputable
135	YN3	Nannuoshandachashu-zi	YN7	Zijuan	0.978462	Indisputable
136	HN13	Xintiandacha	HN15	Xintianwandacha	0.9067

## Sheet: Tab.S7
Table S7. Analysis of essentially derived variety/strain within 349 tea plants.
No.	IV			EDV			GS	GS > 0.97
	Sample ID	Name	Variety/strain Grade (Time)	Sample ID	Name	Variety/strain Grade (Time)
1	FJ115	Fudingdahaocha	National variety (1984)	FJ166	Fuyun595	Provincial variety (1988)	0.9744	Indisputable
				FJ193	Jiulongdabaicha	Provincial variety (1998)	0.9805	Indisputable
				SC11	Shuke no.1	Provincial variety (2015)	0.9805	Indisputable
				SC29	Yizao no.1	Local strain (Uncertain)	0.979487	Indisputable
				SC30	Gulinniupicha	Provincial variety (1985)	0.982564	Indisputable
				SC36	Chuancha no.5	Local strain (Uncertain)	0.97641	Indisputable
				SC4	Mengshan no.4	Local strain (Uncertain)	0.98359	Indisputable
				SC6	Mengshan no.9	Provincial variety (1989)	0.981538	Indisputable
				SC7	Mengshan no.11	Provincial variety (1989)	0.977436	Indisputable
				YN6	Yun63-2	Local strain (Uncertain)	0.982564	Indisputable
				ZJ12	Zhongcha112	Local strain (Uncertain)	0.982564	Indisputable
2	SC12	Tezao213	Provincial variety (2003)	SC10	Chuannonghuangyazao	Provincial variety (2009)	0.970256	Indisputable
				CQ1	Bayutezao	National variety (2014)	0.977436	Indisputable
				SC14	Chuanmu28	Provincial variety (2010)	0.977436	Indisputable
				SC19	Huaqiu no.1	National variety (2014)	0.975385	Indisputable
3	FJ114	Fuyun no.6	National variety (1987)	SC25	Tianfuhong no.1	Provincial variety (2016)	0.980513	Indisputable
4	SC9	Chongqingpibacha	Provincial variety (1985)	SC18	Jianhexiangcha	Local strain (Uncertain)	0.992821	Indisputable
5	ZJ20	Zhenong117	National variety (2020)	SC22	Chuanmu217	Local strain (Uncertain)	0.997949	Indisputable
6	ZJ6	Biyun	National variety (1987)	CQ7	Yucha no.2	Provincial variety (2001)	0.918974
7	CQ4	Shuyong no.2	National variety (1987)	CQ10	Shuyong703	National variety (1994)	0.937436
8	CQ8	Shuyong no.3	National variety (1994)	SC3	Tianfucha no.28	National variety (2014)	0.988718	Indisputable
9	AH5	Anhui no.3	National variety (1987)	SC39	Mengshan no.23	Provincial variety (1989)	0.989744	Indisputable
				SC33	Mingshanbaihao131	Provincial variety (1997)	0.988718	Indisputable
				SC35	Taizicha	Local strain (Uncertain)	0.922051
10	FJ84	Rougui	Provincial variety (1985)	FJ204	Honghaitang	Local strain (Uncertain)	0.982564	Indisputable
				FJ73	Wangmutao	Local strain (Uncertain)	0.98359	Indisputable
				FJ200	Jinjimu	Local strain (Uncertain)	0.972308	Indisputable
				FJ191	Huangrougui	Local strain (Uncertain)	0.98359	Indisputable
11	FJ91	Dahongpao no.2	Provincial variety (2012)	FJ192	Qidan	Local strain (Uncertain)	0.988718	Indisputable
12	FJ178	Dayewulong	National variety (1985)	FJ126	Jinmudan	National variety (2010)	0.934359
13	FJ113	Zimudan	National variety (2010)	SC31	Ziye	Provincial variety (2018)	0.992821	Indisputable
14	FJ131	Huangmeigui	National variety (2010)	FJ154	0317-A	Local strain (Uncertain)	0.992821	Indisputable
15	FJ177	Zaofengchun	Provincial variety (1985)	SC38	Chuanhuang no.1	Local strain (Uncertain)	0.947692
16	ZJ18	Zhenong902	National variety (2002)	ZJ15	Zhenong901	National variety (2020)	0.981538	Indisputable
17	ZJ8	Qiannianxue	Provincial variety (2008)	ZJ24	Qiannianxue no.2	Local strain (Uncertain)	0.989744	Indisputable
18	HN2	Huangjincha no.1	Provincial variety (2010)	HN28	Huangjincha no.2	Local strain (Uncertain)	0.987692	Indisputable
19	HN6	Baojinghuangjincha no.1	Provincial variety (2010)	ZJ23	Jinguang	Local strain (Uncertain)	0.987692	Indisputable
20	HN11	Jianbohuang	Provincial variety (1987)	HN5	Baihaozao	National variety (1994)	0.994872	Indisputable
21	HN10	Yusun	Provincial variety (1997)	HN8	Yulv	National variety (2010)	0.986667	Indisputable
22	ZJ3	Yingshuang	National variety (1987)	HN24	Jianghuakucha	Provincial variety (1987)	0.987692	Indisputable
Tea strain pairs with essentially derived relationships
23	YN3	Nannuoshandachashu-zi	Local strain (Uncertain)	YN7	Zijuan	Local strain (Uncertain)	0.978462	Indisputable
24	TW4	Qingxindamao	Local strain (Uncertain)	FJ173	Qingxinqilan	Local strain (Uncertain)	0.991795	Indisputable
25	SC37	Chuancha no.4	Local strain (Uncertain)	SC1	Chuancha no.9	Local strain (Uncertain)	0.992821	Indisputable
26	FJ170	Chiyeqilan	Local strain (Uncertain)	FJ168	WuyiFY20	Local strain (Uncertain)	0.90359
27	FJ82	Buzhichun	Local strain (Uncertain)	FJ93	Dahongpao no.4	Local strain (Uncertain)	0.986667	Indisputable
28	FJ48	Queshe	Local strain (Uncertain)	FJ108	Zuimo	Local strain (Uncertain)	0.989744	Indisputable
29	FJ67	Xiangtianmei	Local strain (Uncertain)	FJ71	Zuiguiji	Local strain (Uncertain)	0.987692	Indisputable
30	FJ76	Yanzhiliu	Local strain (Uncertain)	FJ77	Zuibaxian	Local strain (Uncertain)	0.990769	Indisputable
31	FJ52	Shizhongyu	Local strain (Uncertain)	FJ161	0205D	Local strain (Uncertain)	0.94359
32	FJ63	Shiguanyin	Local strain (Uncertain)	FJ187	SR	Local strain (Uncertain)	0.922051
33	FJ12	1114	Local strain (Uncertain)	FJ13	1113	Local strain (Uncertain)	0.993846	Indisputable
34	FJ18	0205	Local strain (Uncertain)	FJ17	0204	Local strain (Uncertain)	0.963077
35	FJ149	Baimaohou	Local strain (Uncertain)	FJ86	Jinmaohou	Local strain (Uncertain)	0.98359	Indisputable
36	HN25	Yuanyecha	Local strain (Uncertain)	FJ132	0331-H	Local strain (Uncertain)	0.989744	Indisputable
37	FJ190	0318D	Local strain (Uncertain)	FJ189	0318A	Local strain (Uncertain)	0.985641	Indisputable
38	FJ186	Maoxie	Local strain (Uncertain)	FJ183	Xiaohongpao	Local strain (Uncertain)	0.98359	Indisputable
39	FJ194	306	Local strain (Uncertain)	FJ29	HM-BSX	Local strain (Uncertain)	0.988718	Indisputable
40	HN13	Xiantiandacha	Local strain (Uncertain)	HN15	Xintianwandacha	Local strain (Uncertain)	0.9067
41	FJ159	0318E	Local strain (Uncertain)	FJ98	JLQ2	Local strain (Uncertain)	0.921026
42	FJ180	Aijiaowulong	Local strain (Uncertain)	FJ150	Wuyiruanzhi	Local strain (Uncertain)	0.991795	Indisputable

## Sheet: Tab.S8
Table S8. A genetic similarity matrix was built based on the number of differential SNP genotypes between each accessions among 349 tea plants.
Population	Sample	AH1	AH2	AH3	AH4	AH5	CQ1	CQ10	CQ11	CQ2	CQ3	CQ4	CQ5	CQ6	CQ7	CQ8	CQ9	FJ1	FJ10	FJ100	FJ101	FJ102	FJ103	FJ104	FJ105	FJ106	FJ107	FJ108	FJ109	FJ11	FJ110	FJ111	FJ112	FJ113	FJ114	FJ115	FJ116	FJ117	FJ118	FJ119	FJ12	FJ120	FJ121	FJ122	FJ123	FJ124	FJ125	FJ126	FJ127
Pop3	AH1	0	336	386	368	370	357	351	403	391	374	351	411	368	358	396	389	445	394	376	404	405	387	366	408	402	386	397	398	409	410	416	384	400	349	342	311	399	382	441	392	404	420	406	422	441	443	471	389
Pop1	AH2	336	0	373	389	366	341	303	358	333	276	277	365	336	317	314	318	384	363	362	342	367	351	332	359	365	354	363	341	385	381	357	358	360	366	386	387	398	359	372	353	392	371	348	376	387	387	403	401
Pop3	AH3	386	373	0	431	304	410	359	443	395	377	340	416	362	383	379	373	429	404	373	360	402	387	346	388	398	384	408	406	431	388	396	398	401	312	355	296	331	368	449	399	423	422	384	435	438	428	427	378
Pop1	AH4	368	389	431	0	436	397	392	371	427	434	390	431	400	363	424	403	444	408	385	423	438	424	384	422	339	392	446	418	414	414	414	414	402	427	416	379	435	381	423	400	369	393	370	327	394	395	392	394
Pop3	AH5	370	366	304	436	0	359	425	481	405	391	405	409	365	348	415	393	419	371	379	362	401	361	361	388	406	392	402	382	404	384	398	366	389	326	310	268	347	388	407	391	395	421	375	421	404	409	421	381
Pop1	CQ1	357	341	410	397	359	0	388	434	423	393	387	414	377	331	386	406	401	363	384	398	377	365	365	404	397	373	389	388	412	397	388	385	396	401	368	353	424	372	412	358	395	402	378	414	428	397	446	434
Pop4	CQ10	351	303	359	392	425	388	0	330	306	359	61	403	350	364	327	325	419	385	371	368	406	375	378	416	394	390	394	407	438	390	394	377	415	368	447	434	410	400	437	394	436	409	389	438	433	445	436	413
Pop1	CQ11	403	358	443	371	481	434	330	0	387	393	334	414	398	383	383	397	452	441	379	424	411	425	394	426	389	407	444	438	448	430	442	417	411	430	450	441	463	401	436	464	391	403	363	400	444	424	434	415
Pop4	CQ2	391	333	395	427	405	423	306	387	0	343	309	336	316	393	226	313	430	391	366	363	375	364	362	367	369	377	368	354	394	382	363	367	399	337	443	426	310	395	401	401	410	394	362	421	410	386	425	408
Pop1	CQ3	374	276	377	434	391	393	359	393	343	0	352	379	368	379	360	343	399	385	377	366	392	368	355	386	380	364	377	382	406	363	388	355	384	385	431	420	423	399	426	384	417	387	370	441	414	405	419	421
Pop4	CQ4	351	277	340	390	405	387	61	334	309	352	0	386	335	362	318	309	396	376	363	356	395	362	365	402	382	379	390	376	425	382	378	360	399	363	434	423	401	389	422	376	425	388	371	427	413	424	426	411
Pop1	CQ5	411	365	416	431	409	414	403	414	336	379	386	0	362	362	338	356	410	411	364	369	383	394	346	410	386	364	376	365	414	362	377	374	381	399	470	434	412	367	407	401	394	377	369	387	419	405	419	425
Pop4	CQ6	368	336	362	400	365	377	350	398	316	368	335	362	0	371	318	333	375	374	349	355	374	363	340	350	375	386	381	365	384	361	363	381	365	354	390	369	339	355	386	392	381	381	353	396	401	382	420	379
Pop1	CQ7	358	317	383	363	348	331	364	383	393	379	362	362	371	0	393	365	395	341	328	350	382	354	328	349	338	321	354	378	359	360	370	313	363	375	345	343	384	340	360	357	367	363	331	358	398	359	405	377
Pop4	CQ8	396	314	379	424	415	386	327	383	226	360	318	338	318	393	0	315	422	385	361	354	379	361	352	373	377	397	381	349	418	385	374	369	393	344	446	424	328	394	417	387	418	396	378	426	426	403	422	415
Pop4	CQ9	389	318	373	403	393	406	325	397	313	343	309	356	333	365	315	0	412	395	353	352	376	369	341	380	342	374	374	350	381	350	378	366	365	384	443	419	404	385	390	386	415	363	362	419	408	383	403	395
Pop1	FJ1	445	384	429	444	419	401	419	452	430	399	396	410	375	395	422	412	0	397	367	368	390	368	358	403	389	365	377	392	377	383	373	378	404	431	441	408	451	424	402	375	423	429	371	411	430	394	429	418
Pop1	FJ10	394	365	406	408	372	364	386	441	391	386	378	412	375	343	386	396	397	0	341	355	367	358	344	366	359	375	374	367	364	365	363	352	392	397	383	382	408	375	402	364	388	395	364	387	394	389	400	430
Pop1	FJ100	378	363	376	387	381	384	372	380	369	379	365	365	352	328	363	355	367	341	0	347	339	331	325	330	331	340	345	331	364	342	347	327	363	381	400	388	374	339	396	348	384	380	352	364	383	350	375	404
Pop1	FJ101	406	344	362	426	365	400	369	426	366	367	358	371	357	352	357	355	368	355	347	0	309	337	319	369	343	367	350	335	358	350	361	346	376	387	403	395	390	375	369	353	373	389	330	373	393	366	398	397
Pop1	FJ102	405	367	402	438	401	377	406	411	375	392	395	383	374	382	379	376	390	367	339	309	0	361	328	370	380	363	364	346	406	345	375	351	398	422	423	425	424	387	410	351	383	412	348	433	420	367	428	431
Pop1	FJ103	388	352	387	424	361	365	376	426	364	369	363	394	364	354	362	370	368	358	331	337	361	0	328	355	362	365	368	339	373	351	351	324	357	393	406	407	398	374	358	353	391	393	342	382	397	371	405	409
Pop1	FJ104	366	332	346	384	361	365	378	394	362	356	365	346	340	328	352	341	358	344	325	319	328	328	0	354	340	315	336	360	357	326	332	308	340	364	387	378	377	329	371	345	373	368	328	371	372	361	398	405
Pop1	FJ105	408	359	388	422	388	404	416	426	367	386	402	410	350	349	373	380	403	366	330	369	370	355	354	0	361	378	356	358	376	338	360	345	376	401	434	397	400	375	411	389	390	436	366	395	397	387	413	404
Pop2	FJ106	402	365	398	339	406	397	394	389	369	380	382	386	375	338	377	342	389	359	331	343	380	362	340	361	0	363	363	380	378	356	358	371	354	412	429	410	411	369	361	370	373	384	334	345	368	357	365	384
Pop1	FJ107	387	354	384	392	392	374	390	407	377	364	379	364	386	322	397	375	365	375	340	367	363	365	315	378	363	0	361	386	387	367	378	353	345	394	408	402	402	370	386	366	326	370	354	366	399	359	370	394
Pop1	FJ108	397	363	408	446	402	389	394	444	368	377	390	376	381	354	381	374	377	374	345	350	364	368	336	356	363	361	0	354	377	358	346	362	384	417	448	427	423	394	396	380	399	413	351	407	411	398	418	447
Pop1	FJ109	398	341	406	418	382	388	407	438	354	382	376	365	365	378	349	350	392	367	331	335	346	339	360	358	380	386	354	0	375	373	368	368	379	407	433	423	412	364	391	373	394	417	367	399	398	382	396	409
Pop1	FJ11	409	385	431	414	404	412	438	448	394	406	425	414	384	359	418	381	377	364	364	358	406	373	357	376	378	387	377	375	0	369	386	359	386	425	438	414	406	400	413	384	439	414	377	390	419	418	436	457
Pop1	FJ110	411	381	391	414	386	398	391	430	382	363	382	364	362	360	385	350	383	365	342	350	345	351	326	338	356	367	358	373	369	0	355	315	368	404	418	392	411	388	402	348	391	391	353	392	380	373	407	409
Pop1	FJ111	417	358	397	414	399	388	395	442	364	389	379	377	364	370	374	378	373	363	347	361	375	351	332	360	358	378	346	368	386	355	0	353	368	400	407	380	398	379	382	360	380	390	352	396	398	377	402	411
Pop1	FJ112	384	358	399	414	367	386	377	417	367	355	360	375	381	313	369	366	378	352	327	346	351	324	308	345	371	353	362	368	359	315	353	0	360	400	425	388	411	377	384	343	383	369	335	378	382	371	390	402
Pop2	FJ113	400	360	401	402	389	396	415	411	399	384	399	381	365	363	393	365	404	391	363	374	398	357	340	376	354	345	384	379	386	368	368	360	0	424	409	406	410	370	340	370	381	358	352	366	324	373	321	388
Pop3	FJ114	349	366	312	427	326	401	368	430	337	385	363	399	354	375	344	384	431	396	379	385	422	393	364	401	412	393	417	407	425	403	399	400	424	0	316	259	271	402	410	412	436	432	412	415	425	431	432	297
Pop3	FJ115	342	386	355	416	310	368	447	450	443	431	434	470	390	345	446	443	441	382	399	400	423	406	387	434	429	407	448	433	438	418	407	425	409	316	0	192	367	393	426	408	428	448	399	428	455	427	448	371
Pop3	FJ116	311	387	296	379	268	353	434	441	426	420	423	434	369	343	424	419	408	381	386	393	425	407	378	397	410	401	427	423	414	389	379	387	406	259	192	0	323	376	431	403	398	440	399	400	413	413	407	327
Pop3	FJ117	399	398	331	435	347	424	410	463	310	423	401	412	339	384	328	404	451	407	372	388	424	398	377	400	411	402	423	412	406	410	398	411	410	271	367	323	0	406	421	424	434	438	394	438	441	424	429	392
Pop1	FJ118	382	359	368	381	388	372	400	401	395	399	389	367	355	340	394	385	424	374	338	373	387	374	329	375	369	370	394	364	400	387	379	377	370	402	393	376	406	0	415	378	370	413	348	374	390	383	398	411
Pop2	FJ119	441	372	449	423	407	412	437	436	401	426	422	407	386	360	417	390	402	400	396	368	410	358	371	411	361	385	396	391	413	401	382	384	340	410	426	431	421	415	0	395	349	389	315	385	349	352	320	415
Pop1	FJ12	392	353	399	401	391	358	394	464	401	384	376	401	393	357	387	387	375	364	348	353	351	353	345	389	370	366	380	373	384	348	360	343	370	412	408	403	425	378	396	0	404	401	367	401	419	387	402	429
Pop2	FJ120	404	392	423	369	395	395	436	391	410	417	425	394	381	367	418	415	423	388	384	371	383	391	373	390	373	326	399	394	439	390	380	383	381	436	428	398	434	370	349	403	0	367	287	338	328	317	322	374
Pop2	FJ121	420	371	422	393	421	402	409	403	394	387	388	377	381	363	396	363	429	395	380	389	412	393	368	436	384	370	413	417	414	391	390	369	358	432	448	440	438	413	389	401	367	0	296	386	384	370	391	386
Pop2	FJ122	406	348	384	370	375	378	389	363	362	370	371	369	353	331	378	362	371	364	351	328	348	342	328	366	334	354	351	367	377	352	352	334	352	412	399	399	394	348	315	366	287	296	0	301	326	291	325	377
Pop2	FJ123	422	376	435	327	421	414	438	400	421	441	427	387	396	358	426	419	411	385	363	371	433	382	371	395	345	366	407	399	390	392	395	378	366	415	428	400	438	374	385	401	338	386	301	0	360	358	349	372
Pop2	FJ124	441	387	438	394	404	428	433	444	410	414	413	419	401	398	426	408	430	394	383	391	420	397	372	397	368	399	411	398	419	380	398	382	324	425	455	413	441	390	349	419	328	384	326	360	0	333	208	384
Pop2	FJ125	443	387	428	395	409	397	445	424	386	405	424	405	382	359	403	383	394	389	349	364	367	371	361	387	357	358	398	382	418	373	377	371	373	431	427	413	424	383	352	386	317	370	291	358	333	0	329	391
Pop2	FJ126	471	403	427	392	421	446	436	434	425	419	426	419	420	405	422	403	429	400	374	396	428	405	398	413	365	370	418	396	436	405	401	389	321	432	448	407	429	398	320	402	322	391	325	349	208	329	0	389
Pop2	FJ127	389	401	378	394	381	434	413	415	408	421	411	425	379	377	415	395	418	429	401	395	431	409	405	404	384	394	447	409	457	409	410	402	388	297	371	327	392	411	415	429	374	386	377	372	384	391	389	0
Pop2	FJ128	379	388	380	434	364	384	408	417	398	415	401	391	396	348	387	384	430	386	386	387	424	396	360	397	387	380	398	436	407	403	418	392	403	276	364	328	368	387	419	402	413	393	368	379	404	406	411	333
Pop1	FJ129	371	310	419	330	422	394	335	326	372	355	322	399	379	364	372	374	411	364	339	371	386	391	367	381	325	382	395	406	408	375	378	366	370	407	430	414	435	387	388	397	362	380	339	314	366	365	389	384
Pop1	FJ13	390	354	399	404	391	359	394	462	401	385	376	400	395	358	388	386	373	364	352	355	355	355	347	389	373	368	378	371	386	345	364	345	375	414	412	404	429	380	398	6	407	406	370	406	420	390	406	431
Pop2	FJ130	387	389	360	396	371	400	404	403	383	411	389	408	359	354	396	390	405	403	366	387	388	388	365	369	374	351	411	406	415	383	388	380	350	284	346	334	351	408	378	394	376	301	333	394	390	375	394	281
Pop2	FJ131	456	418	433	433	419	411	465	462	403	414	436	434	399	399	411	402	414	399	385	376	403	384	377	413	378	389	403	390	427	372	403	397	407	441	449	452	428	421	372	398	294	391	298	396	315	210	355	417
Pop2	FJ132	453	405	444	443	431	434	429	428	391	412	416	377	414	383	405	375	447	398	390	385	428	397	375	411	363	402	411	423	405	403	427	398	396	435	462	448	435	425	420	429	427	400	381	377	433	419	421	423
Pop2	FJ133	423	406	372	435	377	462	439	454	405	425	418	423	392	383	404	398	454	415	393	380	442	397	377	415	394	364	416	424	437	405	419	409	333	286	377	358	376	403	376	432	404	399	376	399	361	399	333	312
Pop2	FJ134	434	389	427	413	431	441	440	416	407	403	418	404	399	370	424	380	405	400	396	372	403	378	371	401	359	390	418	391	403	366	380	351	362	449	458	447	438	400	262	403	352	350	206	361	382	353	358	418
Pop2	FJ135	410	380	417	439	398	365	417	431	408	397	404	401	380	333	413	390	430	376	354	364	394	367	371	398	347	396	394	388	403	383	366	363	367	401	416	386	416	389	246	375	364	387	356	376	365	364	366	415
Pop2	FJ136	390	350	402	380	397	426	378	377	349	389	363	352	377	360	350	352	412	390	358	373	392	380	339	386	359	358	367	367	382	369	369	352	269	389	440	402	386	374	325	390	353	366	352	368	289	382	327	364
Pop1	FJ137	386	379	373	401	364	383	429	448	402	400	407	408	369	364	398	390	388	390	372	402	403	380	343	406	365	369	388	398	402	383	370	388	381	364	365	328	370	370	396	378	406	416	353	379	392	402	396	397
Pop2	FJ138	436	366	427	387	398	402	409	393	398	399	404	387	382	364	383	389	387	384	348	366	379	369	352	372	339	328	379	368	400	372	369	379	365	420	423	423	418	370	368	379	320	369	276	341	346	376	337	406
Pop1	FJ139	374	341	360	398	376	389	392	396	381	364	387	400	377	347	384	367	395	418	343	361	393	387	350	382	346	366	376	385	385	384	366	387	368	355	379	346	398	363	399	406	393	378	336	382	387	382	389	356
Pop1	FJ14	395	362	394	414	366	384	405	437	399	387	405	355	359	340	356	364	385	363	324	359	345	325	345	364	367	341	351	354	386	362	326	329	349	393	397	383	390	351	392	346	389	398	353	380	392	375	395	414
Pop2	FJ140	408	379	406	448	364	390	418	441	389	404	399	405	361	339	378	376	418	379	360	354	384	383	350	373	379	369	390	356	414	382	373	365	383	407	395	388	389	363	406	382	417	416	357	422	421	394	431	429
Pop1	FJ141	431	376	426	409	398	407	412	398	398	415	401	382	375	354	390	400	394	387	302	360	381	374	367	369	367	351	370	375	387	376	389	370	364	416	401	393	422	383	381	399	389	401	365	378	381	314	381	408
Pop1	FJ142	415	385	428	401	400	399	414	401	400	420	400	389	389	370	398	398	405	367	274	369	384	358	366	376	361	355	376	378	393	367	383	359	379	409	397	399	424	382	383	391	394	404	383	384	385	339	386	424
Pop1	FJ143	410	376	406	405	396	388	398	434	390	407	393	416	379	373	394	387	389	370	341	336	370	369	331	374	359	368	371	373	349	371	375	369	396	415	410	399	426	400	394	350	395	413	350	377	419	388	415	422
[truncated: 283 more rows]
[truncated: 301 more columns]

## Sheet: Tab.S9
Table S9. Analysis of the core accessions in 5 populations within 349 tea plants.
No.	Pop1			Pop2			Pop3			Pop4			Pop5
[truncated: 161 more rows]

## Sheet: Tab.S10
Table S10. The 21 SNP markers polymorphism for 349 tea plants identification
[truncated: 24 more rows]
[truncated: 305 more columns]

[truncated: 2 more sheets: Tab.S11, Sheet1]
